# Supplementary material for: Elucidating the developmental dynamics of mouse stromal cells at single-cell level
Source: Life Med. 2022 Sep 5;1(1):45–8. doi: 10.1093/lifemedi/lnac037 (PMC11749665; doi:10.1093/lifemedi/lnac037)
Supplement: lnac037_suppl_Supplementary_Table_S1 [file lnac037_suppl_Supplementary_Table_S1.xlsx]

## Sheet: Brain
Year	Journal	Article	Method	Age	Epithelium	Endothelium	Stroma			Gila						Neuron											Immune									Other
					Epithelial Cell	Endothelial Cell	Fibroblast	Pericyte	Smooth Muscle Cell	Astrocyte	Oligodendrocyte	Oligodendrocyte Progenitor Cell	Radial glia (Bergmann glial Cell)	Microglia	Ependymal Cell	Neuron	Neuronal Stem Cell	Neuroblast	Neuron Progenitor Cell	Excitatory Neuron	Inhibitory Neuron	Interneuron	Purkinje Cell	Cajal-Retzius Cell	GABAergic Neuron	Other Neuron	Other Immune Cell	Granulocyte	Neutrophil	Dendritic Cell	Erythriod Cell	Macrophage	Monocyte	B Cell	T Cell	Proliferating Cell	Unknown
					KRT18	ESAM, CLDN5, PECAM1	COL1A1, COL1A2, LUM, DCN	RGS5, PDGFRB	TAGLN, ACTA2	GFAP, ALDOC, ALDH1L1	MBP, SOX10, OLIG1	PDGFRA, OLIG1	HES1, HES5, VIM, FABP7	AIF1, C1QA	TMEM212	GAP43	NES	DCX	SOX2	NEUROD1	GAD1, GAD2	GAD2	NSG1	NDNF, NHLH2	GAD1			S100A8	S100A8, S100A9, IFITM2, FCGR3B	MHCII, CLEC9A, IRF8	HBB	MARCO, MSR1, MRC1	CD14, LY6C2, LYZ2	CD79A, CD24, MS4A1, CD19	TRBC1, NKG7, CD3E	CDK1, KIAA0101
Human
2018	Nature	Construction of a human cell landscape at single-cell level	Microwell-seq	Fetal-3	NA	NA	NA	NA	NA	Astrocyte (ATP1A2, VIM)	NA	Oligodendrocyte progenitor cell (PDGFRA)	Radial glia (FABP7, SOX2, PAX6) & Proliferating radial glia (VIM, HES1)	Microglia_SPP1 high (P2RY12, AIF1, CD14)	NA	Neuron (NEUROD6, GAP43, NEUROD2)	NA	NA	NA	NA	NA	NA	Purkinje cell (PCP4, LHX1, TAC1, NSG1, UCHL1)	NA	NA	NA	NA	NA	Neutrophil (DEFA3, S100A8, S100A9)	NA	Erythroid cell (HBA1, HBA2, HBB, HBG1, HBG2)	NA	NA	NA	NA	Proliferating cell_KIAA0101 high (KIAA0101, PCNA) & Proliferating cell_UBE2C high (UBE2C, CDK1)	Unknown (MGP, MRLN)
2018	Nature	Construction of a human cell landscape at single-cell level	Microwell-seq	Fetal-4	NA	NA	Fibroblast (DCN, COL1A2, COL3A1, LUM, COL1A1, FN1, SPARC)	NA	NA	NA	Oligodendrocyte (PTN, MDK)	NA	Radial glia (FABP7)	Microglia (AIF1, CX3CR1, P2RY12, CD74)	Ependymal cell (TTR)	Neuron (GAP43, STMN4, SOX4)	NA	NA	NA	NA	NA	NA	Purkinje cell (NSG1, PCDH17, FOXP2, ID2, CALB1, LHX1)	NA	NA	NA	NA	NA	NA	NA	Erythroid cell (HBA2, HBG2, HBA1, HBB)	Macrophage (CD14, CD163, AIF1)	NA	NA	NA	Proliferating cell (UBE2C, CDK1)	Unknown (MGP, MRLN)
2018	Nature	Construction of a human cell landscape at single-cell level	Microwell-seq	Fetal-5	NA	Endothelial cell (ESAM, KDR, ECSCR, PECAM1)	Fibroblast_DCN high (DCN, APOD, COL3A1, LUM, FN1) & Fibroblast_COL1A1 high (COL1A1, COL1A2, OGN)	NA	NA	NA	NA	NA	Proliferating radial glia (KIAA0101, PCNA, FABP7)	Microglia (SPP1, AIF1, CD74, CX3CR1, P2RY12)	Ependymal cell (TTR)	Neuron (NEUROD6, NEUROD2)	NA	NA	NA	NA	NA	NA	NA	NA	NA	NA	NA	NA	Neutrophil (S100A8, S100A9, DEFA3, DEFA4, MPO)	NA	Erythroid cell_HBG1 high (HBG1, HBA1, HBB, HBA2, HBG2) & Erythroid cell_HBE1 high (HBE1, HBG1)	M2 macrophage (MRC1, CSF1R, CD14, CD163)	NA	NA	NA	Proliferating cell (UBE2C, CDK1)	NA
2018	Nature	Construction of a human cell landscape at single-cell level	Microwell-seq	Fetal-6	NA	NA	Fibroblast (COL1A2, COL1A1, COL3A1, MGP)	NA	NA	NA	NA	NA	Radial glia (FABP7)	Microglia (LYVE1, CD14)	Ependymal cell (TTR, PCP4)	Neuron_ID2 high (NEUROD6, NEUROD2, STMN2, GAP43) & Neuron_PPP1R17 high (NEUROD1, GAP43, STMN1) & Neuron_RELN high & Neuron_XPR1 high (NEUROD2)	NA	NA	NA	NA	NA	NA	NA	NA	NA	NA	NA	NA	NA	NA	NA	NA	NA	NA	NA	Proliferating cell_KIAA0101 high (KIAA0101, PCNA) & Proliferating cell_UBE2C high (UBE2C, TOP2A)	NA
2018	Nature	Construction of a human cell landscape at single-cell level	Microwell-seq	Adult	Epithelial cell (KRT18, KRT19, KRT8)	Endothelial cell (CLDN5, ESAM, EGFL7)	NA	Pericyte (DCN, COL1A2, MYL12A, MYH9)	Smooth muscle cell (TAGLN, ACTA2, MYL9)	Astrocyte_SLC4A4 high (SLC4A4, SLC1A2, GFAP) & Astrocyte_SLC1A3 high (ALDH1A1, AQP4, FABP7, GFAP)	Oligodendrocyte (PLP1, MBP, MAG, MOBP)	Oligodendrocyte progenitor cell (PDGFRA, OLIG2, OLIG1)	NA	NA	NA	NA	NA	NA	NA	Excitatory neuron (NEUROD1, RBFOX3, NEUROD2, SLC17A7)	Inhibitory neuron (GAD1, GAD2)	Interneuron (CALB2)	NA	NA	NA	NA	NA	NA	Neutrophil_DEFA3 high (DEFA3, S100A8, S100A9) & Neutrophil_FCGR3B high (S100A8, S100A9) & Neutrophil_LYZ high (S100A9, S100A8)	NA	NA	Macrophage_CCL4 high (CD74, CD14) & Macrophage_STAB1 high (LYVE1, CD163)	NA	B cell (IGHG3, IGHG1, IGHG4, IGLC2, IGKC, JCHAIN)	T cell (TRBC2, CD3D, CD3E, PTPRC)	NA	Unknown
2018	Nature	Construction of a human cell landscape at single-cell level	Microwell-seq	Adult	NA	Endothelial cell (CLDN5, ESAM, EPAS1)	NA	NA	Smooth muscle cell (ACTA2, TAGLN)	Astrocyte (AQP4, ATP1A2)	Oligodendrocyte_MT high (SOX10, PLP1) & Oligodendrocyte_TF high (PLP1, APLP1, MAG)	Oligodendrocyte progenitor cell (SOX4, VCAN)	Glial cell (FABP7)	Microglia_ALOX5AP high (CD74, FCER1G, C1QC) & Microglia_C3 high (C1QA, C1QC, CD74)	NA	NA	NA	NA	NA	NA	Inhibitory neuron (CALB2, GAD1, UCHL1)	NA	NA	NA	NA	NA	NA	NA	Neutrophil_S100A8 high (S100A8, S100A9) & Neutrophil_LYZ high (S100A8, S100A9)	NA	NA	Macrophage_CCL4 high (CD14) & Macrophage_CCL8 high (HLA-DPB1, HLA-DQA1, CD74)	NA	NA	T cell (NKG7, GNLY, TRBC2, CD3D)	Proliferating cell (HMGB2, UBE2C, KIAA0101)	Unknown (PDGFRB, HES1)
2018	Nature	A single-cell RNA-seq survey of the developmental landscape of the human prefrontal cortex	Smartseq2	Fetal	NA	NA	NA	NA	NA	Astrocytes (GFAP)	NA	OPCs (OLIG1, OLIG2)	NA	Microglia (C1QB, CD68)	NA	NA	NA	NA	NPCs (HES1, SOX2, EMX2)	Excitatory neurons (NEUROD1, SLA)	NA	Interneurons (LHX6, DLX1, GAD2)	NA	NA	NA	NA	NA	NA	NA	NA	NA	NA	NA	NA	NA	NA	NA
Mouse
2018	Cell	Mapping the Mouse Cell Atlas by Microwell-Seq	Microwell-seq	Fetal	NA	NA	Fibroblast (Dcn, Col1a2, Sparc, Col3a1, Vtn)	NA	NA	NA	NA	NA	Radial glia_Vim high (Vim, Fabp7) & Glial cell_Fabp7 high (Fabp7, Mdk)	Microglia (Hexb, Apoe, P2ry12, Aif1)	Ependymal cell (Ttr, Sostdc1, Cfap126, Dynlrb2, Kcne2, Kcnj13, Clu, Mia)	Neuron_Calb1 high (Calb1, Syt13, Shox2, Gap43) & Neuron_Gadd45g high (Gadd45g, Cdkn1c, Btg2, Mdk) & Neuron_Gap43 high (Gap43, Stmn4, Snrpn, Mllt11, Map1b, Meg3) & Neuron_Lhx9 high (Nhlh2, Ebf1, Stmn2, Stmn3, Trp53i11, Ywhag, Rtn1) & Neuron_Mapt high (Stmn2, Ndn, Pcsk1n, Ina, Stmn3, Rtn1) & Neuron_Ppp2r2b high (Neurod6, Ppp2r2b, Mllt11, Gap43) & Neuron_Neurod6 high (Neurod2, Id2, Stmn2) & Neuron_L…	NA	NA	NA	NA	NA	NA	NA	NA	NA	NA	NA	NA	NA	NA	Erythriod cell_Hbb-bh1 high (Hbb-bh1, Hba-x, Hbb-y, Hba-a1, Hba-a2) & Erythriod cell_Hbb-bt high (Hbb-bt, Hbb-bs, Hba-a2, Snca)	Macrophage (Apoe, C1qc, Ctsc, Fcer1g, Lyz2, Ctsb, C1qb)	NA	NA	NA	Proliferating cell_Kpna2 high (Kpna2, Ccnb1, Cdc20, Ccnb2, Ube2c) & Proliferating cell_Ube2c high (Tuba1c, Hjurp, Tubb4b, Cenpf, Vim)	NA
2018	Cell	Mapping the Mouse Cell Atlas by Microwell-Seq	Microwell-seq	Neonatal	NA	Endothelial cell (Cldn5, Egfl7, Esam, Cav1, Kdr, Ecscr, Cd34, Emcn) & Endothelial cell_Myl9 high/Myoendothelial (Fn1, Myl9, Cldn5, Col4a1, Acta2, Mgp, Col18a1, Kdr, Mylk, Col1a2)	Fibroblast_Apod high (Dcn, Col1a2, Ptgds, Col3a1, Col1a1, Vtn)	NA	NA	Astrocyte_Id3 high (Aqp4, Fabp7, Gfap, Aldoc, Slc1a3, Pla2g7, Hes1) & Astrocyte_Pla2g7 high (Pla2g7, Agt, Fabp7, Aldoc, Atp1a2, Aqp4, Olig1) & Astrocyte_Fabp7 high (Fabp7, Aldoc, Slc1a3, Hes5, Hes1, Vim, Atp1b2)	Oligodendrocyte_Mbp high (Mbp, Plp1, Mag, Mobp, S100b, Sox10)	Oligodendrocyte progenitor cell (Olig1, Pdgfra, Sox10)	Radial glia_Vim high (Gdf10, Npy, Vim, Id3, Pla2g7, Hes1, Hes5)	Microglia (Hexb, Fcgr3, Cd68, Fcer1g, Aif1)	Ependymal cell_Mia high (Mia, Dynlrb2, Meig1, Clu, Vim, Hes1) & Ependymal cell_Tmem212 high (Dynlrb2, Meig1, Foxj1, Tmem212, Rarres2, Mia) & Ependymal cell_Ttr high (Ttr, Sostdc1, Mia, Kcnj13, Kcne2, Krt18, Dynlrb2, Clu)	Neuron_Gadd45g high (Gadd45g, Dlx1) & Neuron_Meg3 high (Meg3, Stmn4, Lmo4, Gng3, Gap43, Stmn2, Rtn1) & Neuron_Neurod1 high (Neurod1, Gap43, Pax6) & Neuron_Neurod6 high (Neurod6, Neurod2, Pcp4, Neurod1) & Neuron_Tac2 high (Tac2, Neurod1, Neurod6)	NA	NA	Proliferating neuron_Ube2c high (Ube2c, Neurod1, Pax6)	NA	NA	Interneuron_Sst high (Sst, Npy, Gap43)	NA	NA	GABAergic neuron (Dlx6os1, Dlx5, Dlx1, Gad2, Gad1, Stmn2)	NA	NA	NA	Neutrophil (S100a8, S100a9, Stfa1, Lyz2, Ifitm3)	NA	Erythriod cell (Hba-a1, Hba-a2, Hbb-bs, Hbb-bt)	Marcophage (Pf4, Lyve1, Fcgr3)	NA	NA	NA	Proliferating cell (Ube2c, Ccnb1, Cdca3, Cdc20, Cdca8, Ccnb2, Ccna2) & Proliferating cell_Ube2c high (Ube2c, Ccnb1, Cenpa, Cdc20, Birc5, Top2a)	Unknown
2018	Cell	Mapping the Mouse Cell Atlas by Microwell-Seq	Microwell-seq	Ten Days	NA	Endothelial cell (Cldn5, Ctla2a, Esam, Cd34, Egfl7, Kdr, Ecscr)	Fibroblast_Mgp high (Mgp, Dcn, Col1a2, Col1a1) & Fibroblast_Ptgds high (Ptgds, Vtn, Col3a1, Col1a2, Dcn, Col1a1)	NA	NA	Astrocyte_Mfge8 high (Mfge8, Sparcl1, Slc1a3, Pla2g7, Aldoc, Atp1b2, Aqp4, Atp1a2, P2ry12, Ctss, Aif1) & Astrocyte_Sparcl1 high (Slc1a3, Pla2g7, Aqp4, Aldoc, Agt, Gfap)	Oligodendrocyte_Mbp high (Mbp, Mobp, Mag, Plp1, Tspan2, Mog, Sox10) & Oligodendrocyte_Mog high (Mog, Plp1, Mobp, Mbp, Sox10)	Oligodendrocyte progenitor cell_Cntn1 high (Pdgfra, Olig1, Fabp7) & Oligodendrocyte progenitor cell_Olig1 high (Olig1, Pdgfra, Olig2) & Oligodendrocyte precursor cell_P2ry12 high (S100b, Sox10, Mbp, Gng3, Olig1) & Oligodendrocyte precursor cell_Bcas1 high (S100b, Mbp, Col9a3, Sox10, Plp1, Olig1)	NA	Microglia_Hexb high (P2ry12, Ctss, C1qc, C1qa, C1qb, Cx3cr1, Aif1, Tmem119, Itgam) & Microglia_P2ry12 high (P2ry12, C1qa, Tmem119, Ctss, Aif1)	Ependymal cell_Tmem212 high (Tmem212, Dynlrb2, Rarres2) & Ependymal cell_Ttr high (Ttr, Kcnj13, Clu, Kcne2, Krt18)	Neuron_Neurod1 high (Neurod1, Stmn2, Gap43)	NA	NA	NA	NA	NA	NA	NA	NA	GABAergic neuron (Dlx1, Dlx2, Dlx5, Gad2, Sox4)	NA	Immune cell (S100a8, S100a9, Igkc, Iglc1, Iglc2, Cd79a, Cd74, Cd79b, Vpreb3)	NA	NA	Dendritic cell (Cd74, H2-Aa, H2-Ab1, H2-Eb1, Retnla, Ear2, Cd209a, Rps11)	Erythriod cell (Hba-a1, Hbb-bs, Hba-a2, Hbb-bt)	Macrophage_Pf4 high (Pf4, Ccl7, Lyz2, Ctsc, Aif1) & Macrophage_Spp1 high (Apoc1, Lyz2, Cd68, Apoe, Fcer1g, Ctss, Aif1)	NA	NA	NA	Proliferating cell (Ube2c, Cdc20, Ccna2, Cdca3, Pax6, Birc5)	NA
2018	Cell	Mapping the Mouse Cell Atlas by Microwell-Seq	Microwell-seq	Three Weeks	NA	NA	Fibroblast_Mgp high (Mgp, Dcn, Col1a2, Col1a1) & Fibroblast_Ptgds high (Ptgds, Dcn, Col1a2, Col3a1, Col1a1)	NA	NA	Astrocyte (Pla2g7, Atp1a2, Agt, Aldoc, Aqp4)	Myelinating oligodendrocyte (Mog, Plp1, Mobp, Olig1, Mbp)	Oligodendrocyte progenitor cell (Pdgfra, Olig1) & Oligodendrocyte precursor cell (Rtn1, Scrg1, Gria2, Gng3)	NA	Microglia (C1qc, C1qa, P2ry12, C1qb, Ctss, Ccl3, Fcgr3, P2ry13)	Ependymal cell_Tmem212 high (Tmem212, Rarres2, Dynlrb2, Meig1) & Ependymal cell_Ttr high (Ttr, Defb11, Kcnj13)	NA	NA	NA	NA	NA	NA	NA	NA	NA	NA	NA	NA	Granulocyte (Lyz2, Lgals3, Ear2, S100a8, Fcer1g)	Neutrophil (Camp, S100a9, S100a8, Ngp)	Dendritic cell (Cd74, H2-Aa, H2-Eb1, H2-Ab1, Retnla, Ear2, Cd209a)	Erythriod cell (Hbb-bt, Hba-a2, Hba-a1, Hbb-bs)	Macrophage (Pf4, Ms4a6c, Ctsc, Lyz2, Fcgrt, Ccl12, Fcer1g, Fcrls, Aif1)	NA	B cell (Igkc, Vpreb3, Cd79a)	T cell (Cd3g, Trbc2, Cd3d)	NA	NA
2018	Cell	Mapping the Mouse Cell Atlas by Microwell-Seq	Microwell-seq	Adult	NA	NA	NA	NA	NA	Astrocyte_Agt high (Agt, Pla2g7, Atp1a2, Gjb6, Gja1, Aldoc, Acsbg1, Metrn) & Astrocyte_Mfe8 high (Aldoc, Atp1a2, Slc1a3, Pla2g7, Acsbg1, Aldh1l1, Agt) & Astrocyte_Pla2g7 high (Agt, Pla2g7, Apoe, Atp1a2, Gjb6, Aqp4) & Astrocyte_Slc1a3 high (Gdf10, Fabp7, Vim, A2m, Aldoc, Atp1b2, Nbl1, Sox2, Sox9)	Oligodendrocyte (Plp1, Mal, Mag, Mobp, Mog, Gjc2, Cntn2, Sox10, Olig1)	Oligodendrocyte progenitor cell (Pdgfra, Fabp7, Olig1, Pcdh15, Sox2)	NA	Microglia_Hexb high (Ctss, C1qa, P2ry12, C1qc, C1qb, Dusp1, Cd68, Irf8, Itgam, Adgre1, ) & Microglia_Klf2 high (C1qc, P2ry12, C1qb, Cd68, Adgre1)	Ependymal cell_Ttr high (Ttr, Kcnj13, Sostdc1, Kcne2, Krt18, Mia, Cfap126) & Ciliated ependymal cell (Tmem212, Rarres2, Dynlrb2, Meig1, Vim, Nes, Sox2)	Neuron_Meg3 high (Meg3, Miat, Gria2, Rtn1)	NA	NA	NA	NA	NA	NA	NA	NA	GABAergic neuron (Dlx1, Stmn2, Sox4, Dlx2, Gad1, Cdk1, Dcx, Pax6)	NA	NA	Granulocyte_S100a9 high (S100a9, S100a8, Il33)	Neutrophil (S100a9, S100a8, Ngp, Camp, Lyz2, Cd177)	NA	NA	NA	Monocyte_Lyz2 high (Lyz2, Cd74, H2-Aa, H2-Ab1, H2-Eb1, S100a4, Ccl6, Pf4, Fcer1g, Cd68, Tgfb1, Aif1, )	NA	NA	NA	NA
2018	Nature	Single-cell transcriptomics of 20 mouse organs creates a Tabula Muris	Smart-seq2	3M	neuroepithelial cell	endothelial cell	NA	brain pericyte	NA	astrocyte	oligodendrocyte (Plp1, Mal, Mag, Mobp, Mog, Gjc2, Cntn2, Sox10, Olig1	oligodendrocyte precursor cell	Bergmann glial cell	microglial cell (Ctss, C1qa, P2ry12, C1qc)	ependymal cell	neuron	neuronal stem cell	NA	NA	NA	medium spiny neuron	interneuron	NA	NA	NA	NA	NA	NA	NA	NA	NA	macrophage	NA	NA	T cell & CD8-positive, alpha-beta T cell & mature NK T cell	NA	NA
2018	Cell	Molecular Architecture of the Mouse Nervous System	10x Genomics	postnatal ages P12-30 & 6 and 8 weeks old	Chorid plexus epithelial cells	Vascular endothelial cells & Vascular leptomeningeal cells	NA	Pericytes & Pericytes, possibly mixed with VENC	Vascular smooth muscle cells	Telencephalon astrocytes & Olfactory astrocytes & Non-telencephalon astrocytes & Dorsal midbrain Myoc-expressing astrocyte-like	Committed oligodendrocytes cells (COP) & Committed oligodendrocytes cells (COP), pons/medulla specific & Newly formed oligodendrocytes (NFOL), pons/medulla specific & Newly formed oligodendrocytes (NFOL) & Mature oligodendrocytes & Mature oligodendrocytes, spinal cord enriched (high Klk6) & Myelin forming oligodendrocytes (MFOL)	Oligodendrocytes precursor cells	Dentate gyrus radial glia-like cells & Subventricular zone radial glia-like cells & Bergmann glia & Olfactory ensheathing cells	Microglia & Microglia, activated	Ependymal cells & Hypendymal cell	Granule neurons	NA	Neuroblast-like & Neuroblasts & Granule neuroblasts	Neuronal intermidate progenitor cells	Excitatory neurons	Inhibitory neurons & Dopaminergic periglomerular interneuron & Inhibitory neurons & Inner horizontal cell & External plexiform layer interneuron & Patch D1/D2 neurons & D1 medium spiny neurons & D2 medium spiny neurons & Matrix D1 neurons	Inhibitory neurons & R-LM border Cck interneurons & Non-border Cck interneurons & Trilaminar cells & CGE-derived neurogliaform cells Cxcl14+ & CGE-derived neurogliaform cells & Ivy and MGE-derived neurogliaform cells & Axo-axonic & Basket and bistratified cells & Hippocamposeptal projection & Inhibitory interneurons & Sleep-active & long-range projection interneurons & Interneuron-selective inter…	Purkinje cells (Pcp2, Slc1a6, Car8)	Cajal-Retzius cells (Ndnf, Nhlh2)	NA	Cholinergic and Monoaminergic Neuron (Orexin-producing neurons & Pmch neurons & Afferent nuclei of cranial nerves III-V & Afferent nuclei of cranial nerves VI-XII & Adrenergic cell groups of the medulla) ; Glutamatergic Neuron (Glutamatergic projection neurons of the raphe nucleus) ; Dopaminergic Neuron (Dopaminergic neurons); Serotonergic Neuron (Serotonergic neurons); Peptidergic Neuron (Peptid…	NA	NA	NA	NA	NA	Perivascular macrophages & Perivascular macrophages, activated	NA	NA	NA	NA	NA

## Sheet: Skin
Year	Journal	Article	Method	Age	Epithelium								Endothelium	Stroma					Muscle	Adipose		PNS		Immune												Other
					Other Epithelial Cell	Sweat Gland	Cornified Envelope	Keratinocyte	Proliferating Keratinocyte	Merkel Like Cell	Hair Follicle	Bulge (Hair Stem Cell)	Endothelial Cell	Fibroblast/Stromal cell	Mesenchymal Cell	Pericytes	Melanocyte	Smooth Muscle Cell	Muscle Cell	Adipocyte	Brown Adipose Tissue	Neuron	Schwann Cell	Other Immune Cell	Erythroid Cell	Langerhans Cell	Lymphocyte	Macrophage	M2 Macrophage	Mast Cell	Dendritic Cell	Neutrophil	B Cell	Plasma Cell	T Cell	Osteoblast	Proliferating Cell
					KRT8	DCD	LOR	KRT1	KRT14	KRT8, KRT18	KRT16	CXCL14	VWF, CLDN5	COL1A1, COL1A2, LOX, LUM, COL5A1	SERPINE1	RGS5	PMEL, MLANA, TYRP1	DES, ACTA2	ACTA1	ADIPOQ	Cox8b	NeuN	MPZ,S100B		HBB	CD207, CD1A	CD3D	MARCO, MSR1, MRC1	C1QA, CD163	MS4A2, CPA3, TPSAB1	MHCII, CLEC9A, IRF8	S100A8, S100A9, IFITM2, FCGR3B	CD79A, CD24, MS4A1, CD19	CD79A, CD27, SLAMF7	TRBC1, NKG7, CD3E	TWIST2	CDK1
Human
2018	Nature	Construction of a human cell landscape at single-cell level	Microwell-seq	Fetal (Limb)	NA	NA	NA	Keratinocyte (KRT17, KRT19, KRT15, KRT5)	NA	NA	NA	NA	Lymphatic endothelial cell_CCL21 high (CLDN5, LYVE1, CDH5, EGFL7) & Vascular endothelial cell_SELE high (SELE, PLVAP, CLDN5, VWF, CDH5, CD34)	Fibroblast_COL5A2 high (COL5A1, COL1A2, COL3A1, FN1, DCN, COL1A1) & Fibroblast_SFPR4 high (SFRP4, LOX, COL1A2, PCOLCE, TAGLN) & Fibroblast_MFAP5 High (MGP, FBN1)	Mesenchymal cell (PTX3, SERPINE1)	NA	Melanocyte (TYRP1, EDNRB) & Melanocyte_S100B high (GFRA3, MOXD1, COL2A1, COL20A1, SOX10)	Smooth muscle Cell (ACTA2, SPARCL1, COL4A1, MYL9, COL4A2, COL6A3)	NA	NA	NA	NA	NA	NA	Erythroid cell_AHSP high (AHSP, HBM, HBA1, HBG2, HBA2, SLC4A1, GYPA, BLVRB, GYPB) & Erythroid cell_HBD high (HBD, AHSP, GATA1, BLVRB)	NA	NA	NA	M2 macrophage (CD36, FOLR2, MRC1, CD163, FCGR2A)	Mast cell (TPSB2, CPA3, HDC, KIT, GATA2)	NA	Neutrophil (CD74, HLA-DRA, S100A8, S100A9) & Neutrophil_DEFA3 high (PRTN3, MPO, DEFA4, S100A8, S100A9, RNASE3, RNASE2, CSF3R)	NA	NA	NA	Osteoblast (CRABP1, TWIST2, OSR2)	Proliferating cell (TOP2A, UBE2C, CCNB1, CDK1)
2018	Nature	Construction of a human cell landscape at single-cell level	Microwell-seq	Fetal (Scalp)	NA	NA	NA	NA	NA	NA	NA	NA	Endothelial cell (PLVAP, ESAM, CLDN5, PECAM1, CAV1, EPAS1)	Fibroblast_EFEMP1 high (GRP, LUM, COL5A1, COL1A1, COL12A1, COL3A1) & Fibroblast_CTGF high (SFRP4, SPARC) & Fibroblast_MFAP5 High (MGP, POSTN)	NA	NA	Melanocyte_MLANA high (MLANA, TYRP1, EDNRB) & Melanocyte_S100B high (S100B, GFRA3)	NA	Skeletal muscle cell (ACTC1, MYH3, TNNT1, MYL1)	NA	NA	NA	NA	NA	Erythroid cell (HBB, HBA1, HBA2, HBG2) & Erythroid cell_AHSP high (AHSP, GYPA, BLVRB)	NA	NA	Macrophage (SPP1, LYVE1, CD14)	NA	NA	NA	Neutrophil (DEFA3, S100A8, S100A9, DEFA4)	NA	NA	NA	Osteoblast (CRABP1, TWIST2)	Proliferating cell (UBE2C, CDK1, HMGB2, PTTG1)
2018	Journal of Investigative Dermatology	SFRP2/DPP4 and FMO1/LSP1 Define Major Fibroblast Populations in Human Skin	10x Genomics	Adult	NA	secretory cells/epithelial cells (SCGB1B2P: MUCL1)	cornified envelope cells (LOR)	keratinocytes (KRT1: KRT2) & keratinocytes (KRT14) & keratinocytes (KRT14: KRT6A) & keratinocytes (KRT14: KRT16)	proliferating keratinocyte (KRT14: HMGB2)	NA	NA	NA	endothelial cells (VWF: CLDN5)	fibroblast (COL1A1: SFRP2, COMP) & fibroblast (COL1A1: APOD, CXCL12) & fibroblast (COL1A1: IGFBP3, POSTN)	NA	smc or pericyte (RGS5: ACTA2, TPM2) & pericytes (RGS5)	melanocyte (PMEL)	smooth muscle cells (DES: ACTG2)	NA	NA	NA	NA	schwann cell (MPZ)	NA	NA	NA	lymphocyte (CD3D: CXCR4)	macrophage (AIF1: HLA-DRA)	NA	NA	NA	NA	B cells (IGJ)	NA	NA	NA	NA
2020	Genome Biology	Single-cell transcriptome profiling of an adult human cell atlas of 15 major organs	10x Genomics	Adult	Basal Epithelial Cell KRT15_high & Basal Epithelial Cell LY6D_high (Both: KRT5, KRT14) & Granular Epithelial Cell (SPINK5, LOR, LFG) & Spinous Epithelial Cell HSPA1A_high & Spinous Epithelial Cell KRTDAP_high & Spinous Epithelial Cell LY6D_high & Spinous Epithelial Cell NEAT1_high (All: KRT1, KRT10, DSG, DSP); High Proliferation Epithelial Cell	Sweat Gland Epithelial Cell (DCD)	NA	NA	NA	Merkel Like Cell (KRT8, KRT18, KRT19, KRT20 (no detectable expression ))	Follicular Epithelial Cell KRT17_high & Follicular Epithelial Cell SOX9_high (All: S100A2, KRT17)	NA	Endothelial Cell ACKR1_high & Endothelial Cell SLC9A3R2_high & Lymphatic Endothelial Cell	Fibroblast APOD_high & Fibroblast COCH_high & Fibroblast SFRP2_high	NA	NA	melanocyte (PMEL, TYRP1, MLANA) & Melanophore	Smooth Muscle Cell RGS5_high & Smooth Muscle Cell TAGLN_high	NA	NA	NA	NA	NA	Immune Cell	NA	Langerhans Cell (CD207, CD1A)	NA	Macrophage/Monocyte	NA	NA	NA	NA	NA	NA	NA	NA	NA
2020	Journal of Investigative Dermatology	Defining transcriptional signatures of human hair follicle cell states	Drop-seq & 10x Genomics	Adult	NA	sebaceous/apocrine (DCD)	NA	NA	NA	NA	IRS H/H (TCHH) & IRS/cuticle & ORS CL (KRT75) & ORS SB (KRT16) & ORS B (KRT16) & Interfollicular Epidermis Spinous & IFE basal 1 & IFE basal 2 (Both: TK1) & IFE mitotic & IFE granular (SPINK5) & infundibulum & isthmus & matrix/cortex/medulla (KRT85)	bulge (CXCL14) & lower bulge (ANGPTL7, LRG5)	endothelial cell	NA	mesenchymal (ACTA2)	NA	melanocytes (PMEL)	NA	NA	NA	NA	NA	NA	immune (CD69)	NA	langerhans (HLA-DRA)	NA	NA	NA	NA	NA	NA	NA	NA	NA	NA	NA
2020	Journal of Dermatological Science	Transcriptome landscape of myeloid cells in human skin reveals diversity, rare populations and putative DC progenitors	10x Genomics	Adult	epithelial cell (AQP5: CA6) & secretory cells/epithelial cells (SCGB1B2P: MUCL1)	NA	cornified envelope cell (LOR: LCE1C)	keratinocyte (KRT14: KRT17) & keratinocyte (KRT1: KRT2) & keratinocyte (KRT14: KRT5, KRT15)	proliferating keratinocyte (KRT14: PTTG1, HMGB2)	NA	NA	NA	endothelial cell (VWF: IFI27, CLDN5) & endothelial (VWF: FABP4S, LC9A3R2)	fibroblast (COl1A1: SFRP2, COMP) & fibroblast (COl1A1: APOD, CXCL12) & fibroblast (COl1A1: ASPN, DPT)	NA	pericyte (RGS5: ACTA2, IL6) & pericyte (RGS5: CCL2)	melanocyte (PMEL: MLANA)	smooth muscle cell (DES: ACTG2)	NA	adipocyte (APMAP: APOC1)	NA	NA	schwann cells (MPZ: S100B)	NA	NA	NA	lymphocyte (CD3D, NKG7, MS4A1: CXCR4, LTB)	macrophage/DC (MS4A4A, CD1C: HLA-DRA, IL1B)	NA	mast cell (TPSB2: CTSG)	NA	NA	NA	NA	NA	NA	NA
2021	bioRxiv	The Tabula Sapiens: a single cell transcriptomic atlas of multiple organs from individual human donors	10x Genomics	Adult	epithelial cell	NA	NA	NA	NA	NA	NA	NA	endothelial cell	stromal cell	NA	NA	melanocyte	smooth muscle cell	muscle cell & cell of skeletal muscle	NA	NA	NA	NA	NA	NA	Langerhans cell	NA	macrophage	NA	mast cell	CD1c-positive myeloid dendritic cell & CD141-positive myeloid dendritic cell	NA	memory B cell & naïve B cell	plasma cell	T cell & regulatory T cell & naïve thymus-derived CD4-positive, alpha-beta T Cell & naïve thymus-derived CD8-positive, alpha-beta T Cell & CD8-positive, alpha-beta memory T cell & CD8-positive, alpha-beta cytotoxic T cell & CD4-positive, alpha-beta memory T cell & CD4-positive helper T cell & mature NK T cell	NA	NA
2021	bioRxiv	The Tabula Sapiens: a single cell transcriptomic atlas of multiple organs from individual human donors	Smart-seq2	Adult	epithelial cell	NA	NA	NA	NA	NA	NA	NA	endothelial cell	stromal cell	NA	NA	melanocyte	NA	muscle cell	NA	NA	NA	NA	NA	NA	Langerhans cell	NA	macrophage	NA	mast cell	CD1c-positive myeloid dendritic cell & CD141-positive myeloid dendritic cell	NA	memory B cell	plasma cell	T cell & regulatory T cell & naïve thymus-derived CD4-positive, alpha-beta T Cell & naïve thymus-derived CD8-positive, alpha-beta T Cell & CD8-positive, alpha-beta memory T cell & CD8-positive, alpha-beta cytotoxic T cell & CD4-positive, alpha-beta memory T cell & CD4-positive helper T cell & mature NK T cell	NA	NA
Mouse
2018	Cell	Mapping the Mouse Cell Atlas by Microwell-Seq	Microwell-seq	Neonatal	NA	NA	NA	Keratinocyte (Krt14, Krt17, Krt15, Krt5, Lhx2)	NA	NA	NA	NA	Endothelial cell (Egfl7, Esam, Hes1, Pecam1, Cdh5, Kdr, Eng) & Lymphatic vessel endothelial cell (Lyve1, Mmrn1, Ecscr, Kdr, Egfl7)	Fibroblast_Akr1c18 high (Fbn1, Fn1, Postn, Col14a1, Col1a2, Col3a1) & Fibroblast_Gas6 high (Col4a2, Col4a1, Col3a1, Col5a1, Col5a2, vim)	NA	NA	Melanocyte (Tyrp1, Ednrb, Sox10, Mlph, Mitf)	Smooth muscle cell_Acta2 high (Acta2, Myl9, Mylk, Tpm1, Myh11) & Smooth muscle cell_Lrrc15 high (Acta2, Myl9, Mylk)	Fast skeletal muscle cell (Actc1, Myog, Mylpf, Acta1, Tnnc2, Myl1, Tnni2, Myod1, Tnnt3)	Adipocyte (Adipoq, Cyb5a, Dgat2, Cat, Plin1, Acox1)	Brown adipose tissue_Cidea high (Cox8b, Cox7a1, Cox6a1, Cox6b1, Cox5a, Ndufa1, Ndufb9, Ndufa4) & Brown adipose tissue_Cox8b high (Cox8b, Cox7a1, Cox6a1, Ndufa4, Cox7b, mt-Nd5, Cox6b1) & Brown adipose tissue_mt high (mt-Nd5, Cox8b, Ndufa1)	Neuron (Pmp22, Mal)	NA	NA	Erythroid cell (Hba-a2, Hba-a1, Hbb-bt, Hbb-bs)	NA	NA	Dermal macrophage_Pf4 high (Pf4, Cd68, Csf1r, Adgre1, Mpeg1) & Dermal macrophage_Cd74 high (Cd74, Lyz2, Cd83, Cxcl2) & Macrophage_Lyz2 high (Cd68, Cd74)	NA	Mast cell (Cpa3, Tpsb2, Cma1, Serpinb1a, Hdc)	NA	Neutrophil (S100a9, S100a8, Ngp, Lcn2, Cd177)	NA	NA	NA	Osteoblast_Dlk1 high (Postn, Itm2a) & Osteoblast_Ppic high (Twist2, Osr2, Gja1, Igsf10)	Unknown_Ube2c high (Ccnb2, Cks2, Top2a, Cdk1, Kif23) & Unknown
2018	Nature	Single-cell transcriptomics of 20 mouse organs creates a Tabula Muris	Smart-seq2	3M	epidermal cell & basal cell of epidermis	NA	NA	bulge keratinocyte	keratinocyte stem cell	NA	NA	NA	NA	fibroblast	NA	NA	NA	NA	NA	NA	NA	NA	NA	NA	NA	NA	NA	macrophage	NA	NA	NA	NA	NA	NA	T cell	NA	NA

## Sheet: Bladder
Year	Journal	Article	Method	Age	Epithelium		Endothelium			Stroma					PNS	Immune
					Umbrella/Superficial	Basal cell	Vein Cell	Capillary Cell	Lymphatic Cell	Smooth Muscle	Myofibroblast	Pericyte	Fibroblast	Mesenchyma	Schwann cell	B Cell	Plasma Cell	T Cell	Natural Killer Cell	Natural Killer T Cell	Neutrophil	Mast Cell	Macrophage	Plasmacytoid Dendritic Cell	Myeloid Dendritic Cell	Classical Monocyte
					UPK3A, UPK1A, KRT20	COL17A1, KRT17	VWF, ACKR1	EPAS1	VWF, LYVE1	ACTA2, TPM2, MYH11, DES, CNN1, ACTC1	DCN, PDGFRA, POSTN, ACTA2, MYH11	PDGFRB, RGS5, DES	DCN, PDGFRA, SCARA5	DCN, CA3, SCARA5	GAP43, GFAP, NCAM, S100B	CD79A, CD24, MS4A1, CD19	CD79A, CD27, SLAMF7	TRBC1, CD3E, NKG7	KLRD1, NKG7, TYROBP	CD3E, CD8A, FCER1G, TYROBP	S100A8, S100A9, IFITM2, FCGR3B	MS4A2, CPA3, TPSAB1	MARCO, MSR1, MRC1	LILRB4, IRF8, LILRA4	MHCII CLEC9A, CD1C	CD14, S100A8
Human
2020	Nature	Construction of a human cell landscape at single-cell level	Microwell-seq	Adult-1	Urothelial cell	NA	Endothelial cell			Smooth muscle cell	NA	NA	Fibroblast	NA	NA	B cell (Plasmocyte)		NA	NK cell	NA	NA	Mast cell	Macrophage	NA	NA	NA
2020	Nature	Construction of a human cell landscape at single-cell level	Microwell-seq	Adult-2	Urothelial cell	NA	Endothelial cell; Vascular endothelial cell_PODXL high			Smooth muscle cell	NA	NA	Fibroblast_MATN2 high; Fibroblast_COL3A1 high; Fibroblast_MGP high	NA	NA	B cell (Plasmocyte)		T cell	NA	NA	Neutrophil	Mast cell	M2 Macrophage	NA	NA	NA
2020	Genome Biology	Single-cell transcriptome profiling of an adult human cell atlas of 15 major organs	10X Genomics	Adult	Epithelial Cell		Endothelial Cell			Smooth Muscle Cell RGS5_high	NA	NA	Fibroblast IGFBP6_high; Fibroblast C7_high; Fibroblast APOD_high; Fibroblast RARRES1_high; FibSmo Cell PLPPR4_high; FibSmo Cell ACTA2_high; FibSmo Cell APOE_high; FibSmo Cell SOD2_high	NA	Schwann Cell	B Cell		T Cell CCL5_high; T Cell IL7R_high	NA	NK/T Cell	NA	NA	Macrophage RNASE1_high; Macrophage HLA-DPB1_high	NA	NA	Monocyte
2021	BioRxiv	The Tabula Sapiens: a single cell transcriptomic atlas of multiple organs from individual human donors	SMART-seq2 & 10X Genomics	Adult	bladder urothelial cell	NA	vein endothelial cell	capillary endothelial cell	endothelial cell of lymphatic vessel	smooth muscle cell	myofibroblast cell	pericyte cell	Fibroblast	NA	NA	b cell	plasma cell	t cell	nk cell	NA	NA	mast cell	macrophage	plasmacytoid dendritic cell	NA	NA
Mouse
2018	Nature	Single-cell transcriptomics of 20 mouse organs creates a Tabula Muris	SMART-seq2 & 10X Genomics	Adult	Urothelium cell (Epcam, Grhl3)	NA	Endothelial cells (Pecam1+ (CD31+))			NA	NA	NA	NA	Mesenchymal (Dcn, Car3, Scara5)	NA	NA	NA	NA	NA	NA	Leukocyte
2018	Cell	Mapping the Mouse Cell Atlas by Microwell-Seq	Microwell-seq	Adult	Urothelial cell_Fmo5 high; Urothelial cell_Upk3a high; Urothelial cell_Akr1b3 high; Urothelial cell_Gm23935 high	Basal epithelial cell	Vascular endothelial cell; Endothelial cell_Ly6c1 high			Smooth muscle cell_Acta2 high; Smooth muscle cell_Tinagl1 high	NA	NA	Fibroblast_Dpt high; Fibroblast_Chodl high; Fibroblast_Car3 high	NA	NA	NA	NA	NA	NK cell	NA	NA	NA	Macrophage_Pf4 high; Macrophage_Lyz2 high	Dendritic cell_Cd74 high		NA

## Sheet: Esophagus
Year	Journal	Article	Method	Age	Epithelium			Endothelium		Stroma		Immune									Other
					Basal cell	Epithelial cells	Goblet	Vein Cell	Lymphatic Cell	Smooth Muscle	Fibroblast	B Cell	Plasma Cell	CD4+ T Cell	CD8+ T Cell	Natural Killer T Cell	Neutrophil	Mast Cell	Macrophage	Myeloid Dendritic Cell
					COL17A1, KRT17	EPCAM, CDH1	MUC2,TFF3	KDR	LYVE1	ACTA2, TPM2, MYH11, DES, CNN1, ACTC1	DCN, PDGFRA, SCARA5	CD79A, CD24, MS4A1, CD19	CD79A, CD27, SLAMF7	CD3E, CD4	CD3E, CD8	CD3E, CD8A, FCER1G, TYROBP	S100A8, S100A9, IFITM2, FCGR3B	MS4A2, CPA3, TPSAB1	MARCO, MSR1, MRC1	MHCII, CD1C, CLEC9A
Human
2020	Nature	Construction of a human cell landscape at single-cell level	Microwell-seq	Adult-1	Basal cell	Epithelial cell_KRT4 high; Epithelial cell_MT2A high; Epithelial cell_APOBEC3A high; Kerationcyte; Epithelial cell_MMP7 high	Mucous cell	Endothelial cell		NA	Fibroblast	B cell_IGKC high; B cell_IGLC3 high		NA	NA	NA	NA	NA	Macrophage_TPSB2 high	NA	NA
2020	Nature	Construction of a human cell landscape at single-cell level	Microwell-seq	Adult-2	Basal cell	Epithelial cell_SCGB3A1 high; Epithelial cell_MMP7 high; Epithelial cell_KRT13 high;	Goblet cell	Endothelial cell_ACKR1 high; Endothelial cell_CCL21 high; Endothelial cell_IGFBP3 high;		Smooth muscle cell	Fibroblast_COL3A1 high; Fibroblast_PLA2G2A high; Fibroblast_PTGDS high; Fibroblast_MT1A high	B cell_CXCR4 high; B cell_JCHAIN high		NA	NA	NA	Neutrophil_IL1B high; Neutrophil _S100A8 high	Mast cell	Macrophage_RGS1 high; Macrophage_RNASE1 high	Antigen-presenting cell	Unknown
2020	Genome Biology	scRNA-seq assessment of the human lung, spleen, and esophagus tissue stability after cold preservation	10X Genomics	Adult	Epi_basal; Epi_suprabasal	Epi_dividing; Epi_stratified; Epi_upper	Glands_duct; Glands_mucous	Blood_vessel	Lymph_vessel	NA	Stroma	B_CD27neg; B_CD27pos	NA	T_CD4	T_CD8	NK_T_CD8_Cytotoxic	NA	Mast_cell	Mono_macro	DC	NA
2020	Genome Biology	Single-cell transcriptome profiling of an adult human cell atlas of 15 major organs	10X Genomics	Adult	NA	Squamous Epithelial Cell KRT14_high; Squamous Epithelial Cell KRT5_high; Squamous Epithelial Cell SPRR3_high; Squamous Epithelial Cell KRT13_high; Squamous Epithelial Cell FABP5_high; High Proliferation Squamous Epithelial Cell; Squamous Epithelial Cell MT1X_high; Columnar Epithelial Cell	NA	Endothelial Cell ACKR1_high; Endothelial Cell CAV1_high; Lymphatic Endothelial Cell		Smooth Muscle Cell	Fibroblast C7_high; Fibroblast PTGDS_high; Fibroblast PLA2G2A_high; Fibroblast APOD_high; Fibroblast CHI3L1_high	NA	Plasma Cell	NA	NA	NK/T Cell	NA	NA	Macrophage	NA	NA
2021	Science	Molecular phenotyping reveals the identity of Barrett’s esophagus and its malignant transition	10X Genomics	Adult	Basal cell; Suprabasal cell; Suprabasal Dividing	Intermediate; Superficial	NA	NA	NA	NA	NA	NA	NA	T cell		NA	NA	NA	Macrophage	NA	NA

## Sheet: Intestine
Year	Journal	Article	Method	Age	Epithelium							Endothelium	Stroma			PNS			Immune											Other
					Stem cell	Progenitor cell	Enterocyte	Enteroendocrine	Goblet cell	Tuft cell	Paneth cell	Endothelial cell	Fibroblast	Myofibroblast	Smooth muscle cell	Intrinsic Neuron	Glial Cell	Schwann Cell	B Cell	Plasma Cell	CD8+ T Cell	CD4+ T Cell	Neutrophil	Mast Cell	Macrophage	Plasmacytoid Dendritic Cell	Myeloid Dendritic Cell	Classical Monocyte	Erythroid
					LGR5, RGMB, SMOC2, ASCL2	SOX9, CDK6, MUC4, FABP5, PLA2G2A, LCN2	ALPI, SLC26A3, TMEM37, FABP2	CHGA, CHGB, CPE, NEUROD1, PYY	ZG16, CLCA1, FFAR4, TFF3, SPINK4	POU2F3, GFI1B, TRPM5, DCLK1	LYZ, CA7, SPIB, CA4, FKBP1A，	KDR	COL1A1, PDGFRA	ACTA2	ACTA2, MYH9	SNAP25	FABP7, GFAP, SOX2	GAP43, GFAP, NCAM, S100B	CD79A, CD24, MS4A1, CD19	CD79A, CD27, SLAMF7	CD3E, CD8	CD3E, CD4	S100A8, S100A9, IFITM2, FCGR3B	MS4A2, CPA3, TPSAB1	MARCO, MSR1, MRC1	LILRB4, IRF8, LILRA4	MHCII, CD1C, CLEC9A	CD14, S100A8	HBB
Human
2019	Journal of Experimental Medicine	Single-cell transcriptome analysis reveals differential nutrient absorption functions in human intestine	10X Genomics	Adult	stem cells	progenitor cells	enterocyte cells	enteroendocrine cells	goblet cells	Tuft cell	Paneth cell ; Paneth-like cell	NA	NA	NA	NA	NA	NA	NA	NA	NA	NA	NA	NA	NA	NA	NA	NA	NA	NA	transient-amplifying (TA) cells (KI67, PCNA, TOP2A, CCNA2, and MCM5)
2020	Nature	Construction of a human cell landscape at single-cell level	Microwell-seq	Fetal-1	NA	Enterocyte progenitor_APOA4 high;	Enterocyte_RPS2P46 high; Enterocyte_GSTA1 high;	Enteroendocrine cell	Goblet cell;	NA	NA	Endothelial cell	Fibroblast	Myofibroblast	Smooth muscle cell	Neuron	NA	NA	NA	NA	NA	NA	NA	NA	Macrophage	NA	NA	NA	NA	Proliferating cell
2020	Nature	Construction of a human cell landscape at single-cell level	Microwell-seq	Fetal-2	NA	NA	Enterocyte	NA	NA	NA	NA	Endothelial cell	NA	Myofibroblast	NA	Neuron	NA	NA	NA	NA	NA	NA	Neutrophil	NA	NA	NA	NA	NA	Erythroid cell	Proliferating cell
2020	Nature	Construction of a human cell landscape at single-cell level	Microwell-seq	Fetal-3	NA	Enterocyte progenitor_APOA4 high; Enterocyte progenitor_GUCA2B high	Enterocyte_FABP1 high; Enterocyte_TSPAN8 high; Enterocyte_GUCA2A high	NA	Goblet cell	NA	NA	Endothelial cell	Fibroblast	Myofibroblast	Smooth muscle cell_MYLK high	Neuron	NA	NA	NA	NA	NA	NA	NA	NA	Macrophage	NA	NA	NA	Erythroid cell	Proliferating cell
2020	Nature	Construction of a human cell landscape at single-cell level	Microwell-seq	Fetal-4	NA	NA	Enterocyte_APOA4 high; Enterocyte_AGR2 high	NA	Goblet cell	NA	NA	Endothelial cell	Fibroblast_FNDC1 high; Fibroblast_HMGB2 high; Fibroblast_CXCL14 high	Myofibroblast	Smooth muscle cell_ACTA2 high; Smooth muscle cell_ACTG2 high	Neuron	NA	NA	NA	NA	T cell; T cell_CCL4 high		Neutrophil	NA	NA	Dendritic cell		NA	Erythroid cell_HBA2 high; Erythroid cell_HBA1 high	NA
2020	Nature	Construction of a human cell landscape at single-cell level	Microwell-seq	Fetal-5	NA	NA	Enterocyte_APOA4 high; Enterocyte_GSTA1 high; Enterocyte_GUCA2A high	Enteroendocrine cell_MLN high	Goblet cell	NA	Paneth cell	Endothelial cell; Lymphatic endothelial cell	Fibroblast_CXCL14 high; Fibroblast_MGP high;	NA	Smooth muscle cell_ACTA2 high	Neuron	NA	NA	NA	NA	T cell		Neutrophil	NA	Macrophage	NA	NA	NA	NA	Epithelial cell; Proliferating cell_UBE2C high; Proliferating cell_PTTG1 high
2020	Nature	Construction of a human cell landscape at single-cell level	Microwell-seq	Adult-Duodenum	NA	Enterocyte progenitor	Enterocyte_GSTA1 high; Enterocyte_APOA1 high; Enterocyte_BEST4 high; Enterocyte_MT high	NA	Goblet cell_LCN2 high; Goblet cell_C6orf58 high	NA	NA	Endothelial cell	Fibroblast	NA	NA	NA	NA	NA	B cell_IGK high; B cell_IGKV3D high; B cell_IGKV2 high; B cell_IGLC3 high; B cell_IGHG1 high		T cell		NA	Mast cell	Macrophage	NA	NA	NA	NA	Unknown
2020	Nature	Construction of a human cell landscape at single-cell level	Microwell-seq	Adult-JeJunum	NA	Enterocyte progenitor_OLFM4 high;	Enterocyte_RBP2 high; Enterocyte_APOA1 high; Enterocyte_SPIB high;	Enteroendocrine cell	Goblet cell	NA	Paneth cell_DEFA5 high; Paneth cell_REG3A high	Endothelial cell	Fibroblast	NA	Smooth muscle cell	NA	NA	NA	B cell (Plasmocyte)_IGKV4-1 high; B cell (Plasmocyte)_IGLL5 high; B cell (Plasmocyte)		T cell_IFNG high; T cell_GZMA high; T cell_XCL1 high		NA	Mast cell	Macrophage	Dendritic cell		NA	NA	NA
2020	Nature	Construction of a human cell landscape at single-cell level	Microwell-seq	Adult-Ileum	NA	Enterocyte progenitor_REG1A high; Enterocyte progenitor_OLFM4 high	Enterocyte	NA	Goblet cell	NA	Paneth cell	Endothelial cell; Endothelial progenitor cell	Fibroblast_MFAP5 high; Fibroblast_PTGDS high	NA	Smooth muscle cell	Neuron	NA	NA	B cell_IGLC3 high; B cell_IGKC high		T cell		Neutrophil	Mast cell	Macrophage	Conventional dendritic cell		NA	NA	NA
2020	Nature	Construction of a human cell landscape at single-cell level	Microwell-seq	Adult-Ascending-Colon	NA	Enterocyte progenitor	Enterocyte_MT1G high	NA	NA	NA	NA	NA	Fibroblast	NA	Smooth muscle cell	NA	Enteric glial cell	NA	B cell _IGLV3 high; B cell_IGHG3 high		T cell		NA	Mast cell	Macrophage	Dendritic cell		NA	NA	NA
2020	Nature	Construction of a human cell landscape at single-cell level	Microwell-seq	Adult-Transverse-Colon1	NA	Enterocyte progenitor	Enterocyte_SLC26A3 high; Enterocyte_BEST4 high	NA	Goblet cell	NA	NA	Endothelial cell	Fibroblast_MGP high; Fibroblast_MFAP4 high	NA	Smooth muscle cell	NA	Enteric glial cell	NA	B cell_IGKC high; B cell_IGLC3 high; B cell_IGHG1 high		T cell		Neutrophil	NA	Macrophage	Dendritic cell		NA	NA	NA
2020	Nature	Construction of a human cell landscape at single-cell level	Microwell-seq	Adult-Transverse-Colon2	NA	Enterocyte progenitor	Enterocyte_CA1 high; Enterocyte_CLCA4 high; Enterocyte_SELENBP1 high; Enterocyte_GUCA2B high; Enterocyte_PHGR1 high; Enterocyte_CA7 high	NA	Goblet cell_CLCA1 high; Goblet cell_MTATP6P1 high; Goblet cell_ZG16 high	NA	NA	Endothelial cell	Fibroblast_MGP high; Fibroblast_CXCL14 high	NA	Smooth muscle cell	NA	NA	NA	B cell_IGKC high; B cell_IGLC3 high; B cell_IGHG1 high		T cell		NA	Mast cell	Macrophage	NA	NA	NA	NA	NA
2020	Nature	Construction of a human cell landscape at single-cell level	Microwell-seq	Adult-Sigmoid-Colon	NA	Enterocyte progenitor	Enterocyte_RN7SK high; Enterocyte_GUCA2A high; Enterocyte_CA7 high	NA	Goblet cell	NA	NA	NA	Fibroblast_DCN high; Fibroblast_CXCL14 high	NA	Smooth muscle cell	NA	Enteric glial cell	NA	B cell (Plasmocyte)		T cell		NA	Mast cell	Macrophage	NA	NA	NA	NA	Unknown
2020	Nature	Construction of a human cell landscape at single-cell level	Microwell-seq	Adult-Rectum	NA	NA	Enterocyte_BAG3 high; Enterocyte_SLC26A3 high; Enterocyte_CA7 high; Enterocyte_OTOP2 high	NA	Goblet progenitor_RN7SK high; Goblet cell	NA	NA	NA	Fibroblast	NA	Smooth muscle cell	NA	Enteric glial cell	NA	B cell; B cell (Plasmocyte)		T cell		NA	Mast cell	Macrophage	NA	NA	NA	NA	NA
2020	Nature	Construction of a human cell landscape at single-cell level	Microwell-seq	Adult-Epityphlon (Appendix)	NA	NA	Enterocyte;	NA	Goblet cell	NA	NA	NA	Fibroblast	NA	NA	NA	NA	NA	B cell_JCHAIN high; Lymphocyte; T cell; CD8 positive T cell; Proliferating B cell; B cell_IGHG3 high; B cell_IGKV1-9 high				NA	Mast cell	NA	NA	NA	Myeloid cell	NA	NA
2020	Genome Biology	Single-cell transcriptome profiling of an adult human cell atlas of 15 major organs	10X Genomics	Adult-Rectum	NA	NA	Simple Epithelial Cell FABP1_high; Simple Epithelial Cell ELF3_high	NA	Goblet Cell	NA	NA	Endothelial Cell	FibSmo Cell DPT_high; Fibroblast SFRP2_high; Fibroblast APOD_high; FibSmo Cell ADAMDEC1_high; Fibroblast PLA2G2A_high; FibSmo Cell CXCL14_high	NA	Smooth Muscle Cell	NA	NA	Schwann Cell	B Cell	Plasma Cell IGL_high; Plasma Cell IGK_high; Plasma Cell IGKV1-5_high	CD4 T Cell; CD8 T Cell; T γδ Cell		NA	NA	Macrophage STMN1_high	NA	NA	Macrophage/Monocyte	NA	NA
2020	Genome Biology	Single-cell transcriptome profiling of an adult human cell atlas of 15 major organs	10X Genomics	Adult-small intestine	High Proliferation/Stem Cell	NA	Enterocyte AQP10_high; Enterocyte SLC6A19_high; Enterocyte MT_high; Enterocyte RBP2_high; Enterocyte FABP2_high; Enterocyte ANGPTL4_high; Enterocyte NEAT1_high;	Enteroendocrine Cell	Goblet Cell	Tuft Cell	NA	NA	NA	NA	NA	NA	NA	NA	B Cell	Plasma Cell	CD8 T Cell CCL5_high; T Cell IL7R_high; T γδ Cell; T Cell GZMA_high		NA	NA	Macrophage	NA	NA	NA	NA	Absorptive Cell
2021	BioRxiv	The Tabula Sapiens: a single cell transcriptomic atlas of multiple organs from individual human donors	SMART-seq2 & 10X Genomics	Adult	intestinal crypt stem cell of small intestine; intestinal crypt stem cell of large intestine	NA	enterocyte of epithelium of small intestine; immature enterocyte; mature enterocyte; enterocyte of epithelium of large intestine	intestinal enteroendocrine cell	goblet cell; small intestine goblet cell; large intestine goblet cell	intestinal tuft cell	paneth cell of epithelium of small intestine; paneth cell of epithelium of large intestine	gut endothelial cell	fibroblast	NA	NA	NA	NA	NA	b cell	plasma cell	cd8-positive, alpha-beta t cell	cd4-positive, alpha-beta t cell	neutrophil	mast cell	NA	NA	NA	monocyte	NA	duodenum glandular cell; transit amplifying cell of small intestine; transit amplifying cell of large intestine
Mouse
2017	Nature	A single-cell survey of the small intestinal epithelium	10X Genomics	Adult	Stem	Enterocyte.Progenitor; Enterocyte.Progenitor.Early; Enterocyte.Progenitor.Late	Enterocyte.Immature.Distal; Enterocyte.Immature.Proximal; Enterocyte.Mature.Distal; Enterocyte.Mature.Proximal	Endocrine	Goblet (Klf4)	Tuft (Klf3,Klf6)	Paneth (Mptx2, Klf15)	NA	NA	NA	NA	NA	NA	NA	NA	NA	NA	NA	NA	NA	NA	NA	NA	NA	NA	Transit amplifying.Early; Transit amplifying.G1; Transit amplifying.G2
2018	Nature	Single-cell transcriptomics of 20 mouse organs creates a Tabula Muris	SMART-seq2 & 10X Genomics	Adult	Proliferating stem cells (Lgr5+, Mki67+)	NA	Enterocytes (Krt20+, Slc26a3+)	Chromaffin cell (Chga+, Chgb+)	Goblet cell (Atoh1+, Spdef+)	Tuft cells (Dclk1+)	NA	NA	NA	NA	NA	NA	NA	NA	NA	NA	NA	NA	NA	NA	NA	NA	NA	NA	NA	distal colon (Hoxb13)
2018	Cell	Mapping the Mouse Cell Atlas by Microwell-Seq	Microwell-seq	Adult	NA	NA	Epithelial cell_Clca3b high; Enterocyte(mature proximal)_Fabp1 high; Enterocyte(mature distal)_Fabp6 high; Enterocyte_Gm23935 high; Enterocyte_S100g high; Enterocyte_mt-Nd1 high	Enteroendocrine cell_Chgb high; Enteroendocrine cell_Gip high	Goblet cell	Tuft cell_Sh2d6 high	Paneth cell	NA	Fibroblast_Dcn high; Fibroblast_Adamdec1 high	NA	NA	NA	NA	NA	B cell_Jchain high (Plasmocyte); B cell_Ms4a1 high; B cell_Ighd high; B cell_Igkv12-46 high (Plasmocyte)		T cell_Ccl5 high; T cell_Cd7 high; T cell_Icos high; T cell_Ms4a4b high		NA	Mast cell	Macrophage_Apoe high; Macrophage_G0s2 high; Macrophage_Cxcl2 high	Plasmacytoid dendritic cell_Siglech high	Dendrtic cell_Cst3 high	NA	Erythroid cell	NA
2018	Cell	Mapping the Mouse Cell Atlas by Microwell-Seq	Microwell-seq	Fetal	NA	NA	Epithelial cell_Lgals2 high; Epithelial cell_Upk3b high; Epithelial cell_Bex1 high	Enteroendocrine cell_Chgb high	NA	NA	NA	Endothelial cell	Fibroblast_Adamdec1 high; Fibroblast_Stmn2 high;	NA	Smooth muscle cell	Neuron_Rtn1 high	ENC progenitor/gliogenic	NA	NA	NA	T cell		NA	NA	Macrophage_Lyz2 high; Macrophage_Pf4 high	NA	NA	NA	Erythroid cell_Hbb-bs high; Erythroid cell_Hbb-y high; Erythroid cell_Car2 high	Proliferating cell_Tshz2 high; Proliferating cell_Ube2c high; Proliferating cell_Ccnb1 high; Acinar cell
2018	Cell	Mapping the Mouse Cell Atlas by Microwell-Seq	Microwell-seq	Neonatal	Stem cell	NA	Enterocyte (mature proximal)_Fabp1 high; Enterocyte_Afp high; Epithelial cell_2610528A11Rik high; Enterocyte (mature distal)_Fgf15 high	Enteroendocrine cell_Gcg high; Enteroendocrine cell_Chgb high	Goblet cell_Clca1 high; Goblet cell_Reg4 high; Goblet cell_Defa17 high	NA	NA	Endothelial cell; Endothelial cell_Acta2 high/Myoendothelial	Fibroblast_Dcn high; Fibroblast_Itm2a high; Fibroblast_Adamdec1 high	NA	Smooth muscle cell_Actg2 high; Smooth muscle cell_Tnnt2 high	Neuron_Rtn1 high	ENC progenitor/gliogenic	NA	NA	NA	T cell		NA	NA	Macrophage	NA	NA	NA	Erythroid cell	Transit amplifying cell_Ppp1r1b high; Acinar cell
2022	Nature genetics	Systematic identification of cell-fate regulatory programs using a single-cell atlas of mouse development	Microwell-seq	Ten-Days	Lgr5 positive stem cell_Cym high; Lgr5 positive stem cell_Apoc1 high	NA	Enterocyte (mature proximal)_Gpx3 high; Enterocyte (mature distal)_Anpep high; Enterocyte (mature distal)_Isg15 high; Epithelial cell_Dmbt1 high; Enterocyte (mature proximal)_Apoc1 high; Enterocyte_Anpep high; Enterocyte_Ctrb1 high	Enteroendocrine cell	Goblet cell	NA	Paneth cell	Endothelial cell	Fibroblast	NA	Smooth muscle cell	Neuron_Rtn1 high	NA	NA	NA	NA	NA	NA	NA	NA	Macrophage_Cd74 high; Macrophage_Apoe high	NA	NA	NA	NA	NA
2022	Nature genetics	Systematic identification of cell-fate regulatory programs using a single-cell atlas of mouse development	Microwell-seq	Three-Weeks	NA	NA	Enterocyte (mature proximal)_Apoa1 high; Enterocyte (pathogen infection); Enterocyte (mature proximal)_S100g high; Enterocyte (mature proximal)_Reg1 high	Enteroendocrine cell	Goblet cell_Fcgbp high; Goblet cell_Zg16 high	Tuft cell	Paneth cell_mt high; Paneth cell_Ang4 high; Paneth cell_Mmp7 high; Paneth cell_Defa22 high	Endothelial cell	Fibroblast	NA	Smooth muscle cell	NA	NA	NA	B cell_Ighm high; B cell (Plasmocyte)		T cell		NA	NA	Macrophage	Dendritic cell		NA	NA	Transit-amplifying cells; Gastric epithelial cell; ;

## Sheet: Liver
Year	Journal	Article	Method	Age	Epithelium			Endothelium		Stroma			Immune																Other
					Hepatocyte	Cholangiocyte	Epithelial	Sinusoidal	Vascular	Stellate cell	Fibroblast	Smooth muscle cell	B Cell	Plasma Cell	CD8+ T Cell	CD4+ T Cell	Natural Killer Cell	Natural Killer T Cell	Neutrophil	Eosinophil	Mast Cell	Megakaryocyte	Macrophage	Plasmacytoid Dendritic Cell	Myeloid Dendritic Cell	Classical Monocyte	Erythroid	Progenitor
					ALB	EPCAM, KRT18	EPCAM	CLEC4G	CD34, PECAM)	FSCN1	COL1A1, PDGFRA	CNN1, ACTA2	CD79A, CD24, MS4A1, CD19	CD79A, CD27, SLAMF7	CD3E, CD8	CD3E, CD4	KLRD1, NKG7, TYROBP	CD3E, CD8A, FCER1G, TYROBP	S100A8, S100A9, IFITM2, FCGR3B	SIGLEC8	MS4A2, CPA3, TPSAB1	NRGN, PPBP, PF4, OST4	MARCO, CD163, VSIG4	LILRB4, IRF8, LILRA4	MHCII, CD1C, CLEC9A	CD14, S100A8	HBB	CD34, PCNA
Human
2017	Nature	Multilineage communication regulates human liver bud development from pluripotency	Fluidigm C1 system	Fetal & Adult	Adult hepatocyte; Fetal hepatocyte;	NA	NA	Endothelial cell		Stellate cell	NA	NA	Lymphoblast				NA	NA	NA	NA	NA	NA	Kupffer cell	NA	NA	NA	Erythroblast	NA	NA
2019	Nature	A human liver cell atlas reveals heterogeneity and epithelial progenitors	mCEL-seq2	Adult	Hepatocyte	Cholangiocyte	NA	Liver sinusoidal endothelial cell	Macrovascular endothelial cell	Hepatic stellate cell	Myofibroblast	NA	B cell		T cell		NK cell	NKT cell	NA	NA	NA	NA	Kupffer cell	NA	NA	NA	NA	NA	NA
2020	Nature	Construction of a human cell landscape at single-cell level	Microwell-seq	Adult-1	Hepatocyte_FGB high; Hepatocyte_GSTA1 high	NA	Epithelial cell	Sinusoidal endothelial cell	Vascular endothelial cell	NA	NA	NA	B cell_IGLC2 high		Activated T cell		NA	NA	Neutrophil_CD177 high; Neutrophil_LCN2 high; Neutrophil_CAMP high; Neutrophil_ELANE high	NA	Mast cell	NA	Kupffer cell; Macrophage; Motile liver macrophage	NA	NA	Myeloid cell	NA	NA	NA
2020	Nature	Construction of a human cell landscape at single-cell level	Microwell-seq	Adult-2	Hepatocyte_APOA2 high; Hepatocyte_HP high; Hepatocyte_TF high;	Cholangiocyte	Epithelial cell_TM4SF4 high; Epithelial cell_SCGB3A1 high;	Sinusoidal endothelial cell	Vascular endothelial cell	NA	NA	Smooth muscle cell	B cell_IGHG high; B cell_IGHA1 high		Activated T cell		NA	NA	Neutrophil	NA	NA	NA	Kupffer cell_C1QB high; Kupffer Cell_FTLP2 high;	Conventional dendritic cell; Dendritic cell		Myeloid cell	NA	NA	Proliferating cell
2020	Nature	Construction of a human cell landscape at single-cell level	Microwell-seq	Adult-4	Hepatocyte	Cholangiocyte	Epithelial cell	Sinusoidal endothelial cell_FCN3 high; Sinusoidal endothelial cell_G0S2 high	Vascular endothelial cell	NA	NA	NA	B cell_IGLV2 high; B cell_IGHG4 high; B cell_IGLC3 high; B cell_IGHA1 high		Activated T cell		NA	NA	Neutrophil_DEFA3 high; Neutrophil_FCGR3B high	NA	NA	NA	Kupffer Cell	Conventional dendritic cell; Dendritic cell		Myeloid cell	NA	NA	Proliferating cell
2020	Nature	Construction of a human cell landscape at single-cell level	Microwell-seq	Fetal	NA	NA	NA	NA	NA	NA	NA	NA	B cell; Pre B cell		Effector T cell; T cell		NA	NA	Neutrophil_PRTN3 high; Neutrophil_PRTN3 high; Neutrophil_CAMP high; Neutrophil_DEFA4 high	NA	Mast progenitor cell	NA	NA	Conventional dendritic cell; Dendritic cell		Monocyte	Erythroid cell_HBM high; Erythroid cell_HBB high	Erythroid progenitor cell_S100A6 high; Erythroid progenitor cell_HBD high; HSPC; Multipotential progenitor cell; Erythroid progenitor cell_PF4 high	Multipotential progenitor cell; Unknown
2020	Genome Biology	Single-cell transcriptome profiling of an adult human cell atlas of 15 major organs	10X Genomics	Adult	Hepatic Oval Cell	NA	NA	Lymphatic Endothelial Cell; Endothelial Cell SELE_high; Endothelial Cell SLC9A3R2_high		NA	NA	Smooth muscle cell	NA	NA	CD8 T Cell GZMK_high; T Cell LTB_high;		NA	NK/T Cell	NA	NA	NA	NA	Macrophage C1QB_high; Macrophage LST1_high	NA	NA	Monocyte	NA	NA	NA
2021	BioRxiv	The Tabula Sapiens: a single cell transcriptomic atlas of multiple organs from individual human donors	SMART-seq2 & 10X Genomics	Adult	hepatocyte	intrahepatic cholangiocyte	NA	endothelial cell; endothelial cell of hepatic sinusoid		NA	fibroblast	NA	NA	plasma cell	t cell		nk cell	NA	neutrophil	NA	NA	NA	macrophage	liver dendritic cell		monocyte	erythrocyte	NA	NA
Mouse
2018	Cell	Mapping the Mouse Cell Atlas by Microwell-Seq	Microwell-seq	Adult	Hepatocyte_Fabp1 high; Hepatocyte; Hepatocyte_Spp1 high; Hepatocyte_Alb high; Hepatocyte_mt high;	NA	Epithelial cell_Lcn2 high;	Endothelial cell		Hepatic stellate cell	NA	NA	B cell_Fcmr high; B cell_Jchain high		T cell_Trbc2 high		NK cell_Gzma high	NA	Granulocyte; Neutrophil_Ngp high		NA	NA	Kupffer cell; Macrophage_Chil3 high	Plasmacytoid dendritic cell_Siglech high	Dendritic cell_Cst3 high	NA	Erythroid cell_Hbb-bs high; Erythroid cell_Hbb-bt high	NA	NA
2018	Cell	Mapping the Mouse Cell Atlas by Microwell-Seq	Microwell-seq	Fetal	Hepatocyte	NA	NA	NA	NA	NA	NA	NA	Pre B cell		NA	NA	NA	NA	Neutrophil_Elane high; Neutrophil_Ngp high	NA	Mast cell_Mcpt8 high	Megakaryocyte	Kupffer cell; Macrophage cell	NA	NA	NA	Erythroid cell	Erythroid progenitor cell	Stem cell_H2afy high
2018	Cell	Mapping the Mouse Cell Atlas by Microwell-Seq	Microwell-seq	Neontal	Hepatocyte	NA	NA	Endothelial cell		NA	NA	NA	Pre B cell	NA	T cell		NA	NA	Neutrophil_Camp high; Granulocyte_Elane high; Neutrophil_Retnlg high; Granulocyte_Prg2 high		Mast cell	Megacaryocyte	Kupffer cell; Macrophage	Dendritic cell		NA	Erythroid cell	Erythroid progenitor	Stem cell_H2afy high
2022	Nature genetics	Systematic identification of cell-fate regulatory programs using a single-cell atlas of mouse development	Microwell-seq	Ten-Days	Hepatocyte_Apoa1 high; Hepatocyte_Spp1 high	NA	Epithelial cell_Igfbp5 high	Endothelial cell_Clec4g high; Endothelial cell_Fabp4 high; Endothelial cell_Nts high		NA	Fibroblast_Mfap5 high; Fibroblast_Colec11 high; Fibroblast_Fmod high;	Smooth muscle	Pre B cell; B cell		T cell_Gzma high; T cell_Trbc2 high		NA	NA	Neutrophil_Chil3 high; Neutrophil_2010005H15Rik high; Neutrophil_Elane high; Neutrophil_Retnlg high-C14	Eosinophil_Prg2 high	NA	NA	Kupffer cell; Macrophage	Plasmacytoid dendritic cell_Siglech high	Dendritic cell	Monocyte	Erythroid cell_Hba-a1 high	Erythroid progenitor	Unkonwn
2022	Nature genetics	Systematic identification of cell-fate regulatory programs using a single-cell atlas of mouse development	Microwell-seq	Three-Weeks	Hepatocyte_Fabp1 high; Hepatocyte_Spp1 high; Hepatocyte_Alb high;	NA	NA	Endothelial cell_Clec4g high; Endothelial cell_Fcgr2b high; Endothelial cell_Lyve1 high; Endothelial cell_Serinc3 high		NA	Fibroblast_Dcn high; Fibroblastl_Col3a1 high	NA	B cell_Iglc2 high; B cell_Ighm high		T cell_Nkg7 high; T cell_Xcl1 high		NA	NA	Neutrophil_Ngp high	NA	NA	NA	Kupffer cell_Ccl24 high; Kupffer cell_Pla2g7 high; Kupffer cell_Hmox1 high; Macrophage	Dendritic cell_H2-Ab1 high; Dendritic cell_H2-Eb1 high		Myeloid cell; Monocyte	NA	NA	Unkonwn; Acinar cell
2018	Nature	Single-cell transcriptomics of 20 mouse organs creates a Tabula Muris	SMART-seq2 & 10X Genomics	Adult	Hepatocyte (Alb, Ttr, Apoa1, and Serpina1c); pericentral hepatocytes (Cyp2e1+, Glul+, Oat+, Gulo+); periportal hepatocytes (Cyp2f2+, Pck1+, Hal+, Cdh1+); midlobular hepatocytes (Cyp2e1low or Cyp2f2low, Ass1high, Hamphigh, Gstp1high, Ubbhigh)	NA	NA	endothelial cells (Pecam1+, Nrp1+, Kdr+ and Oit3+)		NA	NA	NA	circulating B cells (Cd79a+, Cd79b+, Cd74+ and Cd19+)		NA	NA	NK/NKT cells (Zap70+, Il2rb+, Nkg7+, Cxcr6+, Gzma+)		NA	NA	NA	NA	Kupffer cells (Emr1+, Clec4f+, Cd68+, Irf7+)	NA	NA	NA	NA	NA	NA

## Sheet: Lung
Year	Journal	Article	Method	Age	Epithelium											Endothelium					Stroma							PNS	Immune																		Other
					Progenitor	Alveolar Epithelial Type 1 Cell	Alveolar Epithelial Type 2 Cell	Basal cell	Club cell	Ciliated cell	Goblet cell	Mucous cell	Serous cell	Ionocyte	Neuroendocrine	Artery Cell	Vein Cell	Capillary Cell	Bronchial Vessel	Lymphatic Cell	Vascular Smooth Muscle	Airway Smooth Muscle	Fibroblast	Myofibroblast	Lipofibroblast	Pericyte	Mesothelial Cell	Intrinsic Neuron	B Cell	Plasma Cell	CD8+ T Cell	CD4+ T Cell	Natural Killer Cell	Natural Killer T Cell	Neutrophil	Basophil	Eosinophil	Mast Cell	Megakaryocyte	Macrophage	Plasmacytoid Dendritic Cell	Myeloid Dendritic Cell	Classical Monocyte	Intermediate Monocyte	Nonclassical Monocyte	Erythroid
					PCNA	AGER, PDPN, CLIC5	SFTPB, SFTPC, SFTPD, MUC1, ETV5	KRT5, KRT14, TP63, DAPL1	CYP2F2, SCGB3A2, CCKAR	FOXJ1, TUBB1, TP73, CCDC78	MUC5B, MUC5AC, SPDEF	MUC5B	PRR4, LPO, LTF	CFTR, FOXI1, ASCL3	CALCA, CHGA, ASCL1	GJA5, BMX	ACKR1	CA4	KDR, CDH5	PROX1, PDPN	CNN1, ACTA2, TAGLN, NOTCH3, LGR5	CNN1, ACTA2, TAGLN, DES, LGR6	COL1A1, PDGFRA	COL1A1, PDGFRA, ELN, ACTA2	COL1A1, PDGFRA, PLIN2, APOE	CSPG4, TRPC6, PDGFRB	MSLN, UPK3B, WT1	SNAP25	CD79A, CD24, MS4A1, CD19	CD79A, CD27, SLAMF7	CD3E, CD8	CD3E, CD4	KLRD1, NKG7, TYROBP	CD3E, CD8A, FCER1G, TYROBP	S100A8, S100A9, IFITM2, FCGR3B	MCPT8	SIGLEC8	MS4A2, CPA3, TPSAB1	NRGN, PPBP, PF4, OST4	MARCO, MSR1, MRC1	LILRB4, IRF8, LILRA4	MHCII CLEC9A, CD1C	CD14, S100A8	CD14, S100A8, CD16	CD16	HBB
Human
2020	Nature	Construction of a human cell landscape at single-cell level	Microwell-seq	Fetal-1	Distal progenitor cell; Proximal progenitor cell;	NA	NA	Basal cell	NA	NA	NA	NA	NA	NA	NA	Endothelial cell_CLDN5 high; Endothelial cell_COL4A1 high					Airway smooth muscle cell; Smooth muscle cell; Smooth muscle cell_TAGLN high; Proliferating smooth muscle cell		Fibroblast; Myofibroblastl_ELN high	NA	NA	Pericyte	Lung mesenchyme cell;Proliferating lung mesenchyme cell_HIST1H4C high; Proliferating lung mesenchyme cell_UBE2C high	Neuron	NA	NA	CD8 positive T cell; Proliferating T cell		NK cell	NA	NA	NA	NA	NA	NA	Macrophage	NA	NA	NA	NA	NA	Erythroid cell	Chondrocyte
2020	Nature	Construction of a human cell landscape at single-cell level	Microwell-seq	Fetal-2	Distal progenitor cell; Proximal progenitor cell_SCGB3A2 high; Proximal progenitor cell_GRP high	NA	NA	NA	NA	NA	NA	NA	NA	NA	NA	Endothelial cell					Smooth muscle cell; Airway smooth muscle cell		Fibroblast	NA	NA	Pericyte;	Lung mesenchyme cell	NA	NA	NA	T cell		NA	NA	NA	NA	NA	NA	Megakaryocyte	Macrophage	Conventional dendritic cell		NA	NA	NA	NA	Proliferating cell_KIAA0101 high; Proliferating cell_UBE2C high; Proliferating cell_CPM high; Chondrocyte
2020	Nature	Construction of a human cell landscape at single-cell level	Microwell-seq	Adult-1	Alveolar intermediate cell	AT1 cell	AT2 cell	Basal cell	Club cell; Club cell_BPIFB1 high	Ciliated cell	NA	NA	NA	NA	NA	Arterial endothelial cell	Endothelial cell_TMEM100 high; Endothelial cell_PRSS23 high; Endothelial cell_ACKR1 high				Smooth muscle cell		Fibroblast_A2M high; Fibroblast	NA	NA	NA	NA	NA	B cell_IGHA1 high; B cell_IGHG3 high		T cell		NA	NA	Neutrophil	NA	NA	Mast cell	Megakaryocyte	M2 Macrophage; Macrophage	Conventional dendritic cell		NA	NA	NA	NA	Chondrocyte
2020	Nature	Construction of a human cell landscape at single-cell level	Microwell-seq	Adult-2	Proliferating alveolar bipotent progenitor cell	AT1 cell	AT2 cell	Basal cell	Club cell_KLK11 high; Club cell_BPIFB1 high	NA	NA	NA	NA	NA	NA	Arterial endothelial cell	Endothelial cell_SELE high; Endothelial cell_VWF high; Endothelial cell_TMEM100 high;			Lymphatic endothelial cell;	Smooth muscle cell_ACTA2 high; Smooth muscle cell_COX4I2 high		Fibroblast	NA	NA	NA	NA	NA	B cell (Plasmocyte)		T cell		NA	NA	Neutrophil	NA	NA	Mast cell	NA	Macrophage	Dendritic cell		Monocyte			NA	Epithelial cell_PLA2G2A high; Epithelial cell_S100A2 high; Proliferating cell
2020	Nature	Construction of a human cell landscape at single-cell level	Microwell-seq	Adult-3	NA	AT1 cell	AT2 cell	NA	Club cell	Ciliated cell	NA	NA	NA	NA	NA	Endothelial cell_SPARCL1 high; Endothelial cell_ACKR1 high					Smooth muscle cell		Fibroblast	NA	NA	NA	NA	NA	B cell	NA	T cell; Actived T cell; Proliferating T cell		NK cell	NA	Neutrophil	NA	NA	Mast cell	NA	M2 macrophage; Macrophage_CCL20 high; Macrophage_VSIG4 high	Conventional dendritic cell		Myeloid cell; Monocyte			NA	Proliferating cell
2020	Nature	A molecular cell atlas of the human lung from single-cell RNA sequencing	SMART-seq2 & 10X Genomics	Adult	NA	Alveolar Epithelial Type 1	Alveolar Epithelial Type 2; Signaling Alveolar Epithelial Type 2	Basal; Proximal Basal; Differentiating Basal; Proliferating Basal	Club	Ciliated; Proximal Ciliated	Goblet	Mucous	Serous	Ionocyte	Neuroendocrine	Artery	Vein	Capillary Aerocyte; Capillary (general); Capillary Intermediate 1; Capillary Intermediate 2	Bronchial Vessel 1; Bronchial Vessel 2	Lymphatics	Vascular Smooth Muscle	Airway Smooth Muscle	Fibromyocyte; Adventitial Fibroblast; Alveolar Fibroblast	Myofibroblast	Lipofibroblast	Pericyte	Mesothelial	NA	B	Plasma	CD8+ Memory/Effector T	CD4+ Memory/Effector T	Natural Killer	Natural Killer T; Proliferating NK/T	Neutrophil	Mast Cell/Basophil Type 1; Mast Cell/Basophil Type 2	NA	Mast Cell/Basophil Type 1; Mast Cell/Basophil Type 2	Platelet/Megakaryocyte	Macrophage; Proliferating Macrophage	Plasmacytoid Dendritic; Myeloid Dendritic Type 1; Myeloid Dendritic Type 2; IGSF21+ Dendritic; EREG+ Dendritic; TREM2+ Dendritic		Classical Monocyte; OLR1+ Classical Monocyte	Intermediate Monocyte	Nonclassical Monocyte	NA	NA
2020	Genome Biology	scRNA-seq assessment of the human lung, spleen, and esophagus tissue stability after cold preservation	10X Genomics	Adult	NA	Alveolar_Type1	Alveolar_Type2	NA	NA	Ciliated	NA	NA	NA	NA	NA	NA	NA	NA	Blood_vessel	Lymph_vessel	Muscle_cells		Fibroblast	NA	NA	NA	NA	NA	B_cells	Plasma_cells	T_CD4; T_CD8_CytT; T_cells_dividing; T_regulatory		NK; NK_dividing	NA	NA	NA	NA	Mast_cells	NA	Macrophage_dividing; Macrophage_MARCOneg; Macrophage_MARCOpos	DC_activated; DC-1; DC-2; DC_Monocyte_dividing; DC_plasmacytoid		Monocyte			NA	NA
2021	BioRxiv	The Tabula Sapiens: a single cell transcriptomic atlas of multiple organs from individual human donors	SMART-seq2 & 10X Genomics	Adult	NA	type i pneumocyte	type ii pneumocyte	basal cell	club cell	lung ciliated cell	respiratory goblet cell	respiratory mucous cell	serous cell of epithelium of bronchus	pulmonary ionocyte	NA	endothelial cell of artery	vein endothelial cell	capillary aerocyte; capillary endothelial cell; lung microvascular endothelial cell	bronchial vessel endothelial cell	endothelial cell of lymphatic vessel	vascular associated smooth muscle cell; bronchial smooth muscle cell; smooth muscle cell		alveolar fibroblast; fibroblast	myofibroblast cell	NA	adventitial cell; pericyte cell	mesothelial cell	NA	b cell	plasma cell	cd8-positive alpha-beta t cell	cd4-positive alpha-beta t cell	nk cell	NA	neutrophil	basophil	NA	NA	NA	macrophage	plasmacytoid dendritic cell	dendritic cell	classical monocyte	intermediate monocyte	non-classical monocyte	NA	NA
Mouse
2018	Nature	Single-cell transcriptomics of 20 mouse organs creates a Tabula Muris	SMART-seq2 & 10X Genomics	Adult	NA	AT1	AT2	Basal cell	Club cell	Multiciliated cell (Foxj1)	NA	NA	NA	NA	Neuroendocrine	Endothelial cell					NA	NA	Fibroblast	NA	NA	NA	NA	NA	B cell		T cell		natural killer cells	NA	Neutrophil (Itgam, Cxcr4)	NA	NA	mast cell	NA	primitive macrophages ; interstitial macrophages; alveolar macrophages (Marco+, Itgax+, Mrc1+)	Dendritic cell (Itgax, Cd24a, and Cd68)		invading monocytes; circulating monocytes			NA	NA
2018	Cell	Mapping the Mouse Cell Atlas by Microwell-Seq	Microwell-seq	Adult	Alveolar bipotent progenitor	AT1 Cell	AT2 Cell	NA	Club cell	Ciliated cell	NA	NA	NA	NA	NA	Endothelial cell_Tmem100 high; Endothelial cell_Kdr high; Endothelial cells_Vwf high					NA	NA	Fibroblast_Dcn high; Fibroblast_Inmt high; Fibroblast_Acta2 high	NA	NA	NA	NA	NA	B Cell_Ly6d high; B cell_Jchain high		T Cell_Cd8b1 high; T cell_Cxcr6 high; CD8 positive T cell_Hmgb2 high		NK Cell	NA	Neutrophil	NA	Eosinophil	NA	NA	Alveolar macrophage_Ear2 high; Interstitial macrophage; Alveolar macrophage_Pclaf high	Plasmacytoid dendritic cell	Dendritic cell_Naaa high; Conventional dendritic cell_Gngt2 high; Conventional dendritic cell_Ccl17 high; Dividing dendritic cells; Conventional dendritic cell_Fscn1 high; Conventional dendritic cell_Tubb5 high	Myeloid cell_Ccl4 high; Myeloid cell_Elane high			NA	Proliferating cell
2018	Cell	Mapping the Mouse Cell Atlas by Microwell-Seq	Microwell-seq	Fetal	Distal progenitor cell	Epithelial cell_Myl7 high					NA	NA	NA	NA	NA	NA	NA	NA	NA	NA	Smooth muscle cell		Fibroblast_Sftpc high	NA	NA	NA	Lung mesenchyme cell	NA	NA	NA	NA	NA	NA	NA	Neutrophil_S100a8 high; Neutrophil_Gm5483 high	NA	NA	NA	NA	Alveolar Macrophage; Interstitial macrophage	NA	NA	NA	NA	NA	Erythroid cell_Hbb-bs high; Erythroid cell_Mt2 high; Erythroid cell_Hba-x high; Erythroid cell_Mt1 high	NA
2018	Cell	Mapping the Mouse Cell Atlas by Microwell-Seq	Microwell-seq	Neonatal	Mki67 positive progenitor cell	AT1 cell	AT2 cell	NA	Club cell	Ciliated cell	NA	NA	NA	NA	NA	Endothelial cell					Smooth muscle cell_Actg2 high; Smooth muscle cell_Cxcl12 high		Fibroblast_Tcf21 high; Fibroblast_Mfap5 high	Myoblast	NA	NA	NA	NA	B cell (Plasmocyte)		T cell		NA	NA	Neutrophil	NA	NA	Mast cell	NA	Alveolar macrophage_Ear2 high; Alveolar macrophage_Spp1 high; Interstitial macrophage	Dendritic cell		Monocyte			Erythroid cell_Car1 high; Erythroid cell_Alas2 high	NA
2022	Nature genetics	Systematic identification of cell-fate regulatory programs using a single-cell atlas of mouse development	Microwell-seq	Ten-Days	NA	AT1 cell_Cldn18 high; AT1 cell_Emp2 high	AT2 cell; Proliferating AT2 cell	NA	Club cell_Cyp2f2 high; Club cell_Scgb3a1 high	Ciliated cell	NA	NA	NA	NA	NA	Endothelial cell					Smooth muscle cell		Fibroblast_Dcn high; Fibroblast_Cox4i2 high	Myofibroblast; Myofibroblast/lipofibroblast	NA	NA	NA	NA	B cell (Plasmocyte)		T cell		NA	NA	Neutrophil	NA	NA	NA	NA	Alveolar macrophage; Interstitial macrophage	Conventional dendritic cell		Myeloid cell; Monocyte			NA	Proliferating cell
2022	Nature genetics	Systematic identification of cell-fate regulatory programs using a single-cell atlas of mouse development	Microwell-seq	Three-Weeks	NA	AT1 cell	AT2 Cell	NA	Club cell	Ciliated cell	NA	NA	NA	NA	NA	Endothelial cell_Tspan7 high; Endothelial cell_Mmrn1 high					Smooth muscle cell		Fibroblast_Dcn high; Fibroblast_Inmt high; Fibroblast_Gucy1b3 high	NA	NA	NA	NA	NA	B cell (Plasmocyte)		T cell		NA	NA	NA	NA	NA	NA	NA	Alveolar macrophage_Ear2 high; Macrophage; Interstitial macrophage	Conventional dendtritic cell		Monocyte			NA	NA

## Sheet: Pancreas
Year	Journal	Article	Method	Age	Epithelium							Endothelium		Stroma				PNS		Immune														Other
					glucagon-producing alpha	insulin- producing beta	somatostatin-producing delta	pancreatic peptide-producing PP/gamma	a transient fetal population of ghrelin-producing epsilon cells	Acinar	Ductal	Vessel	Lymphatic Cell	Stellate cell	Fibroblast	Smooth muscle cell	Mesenchymal	Intrinsic Neuron	Schwann cell	B Cell	Plasma Cell	CD8+ T Cell	CD4+ T Cell	Natural Killer Cell	Natural Killer T Cell	Neutrophil	Mast Cell	Megakaryocyte	Macrophage	Plasmacytoid Dendritic Cell	Myeloid Dendritic Cell	Classical Monocyte	Erythroid
					GCG, TM4SF4	INS	SST	PPY	GHRL	CPA1	KRT19	VMF	LYVE1	PDGFRA, RGS5	COL1A1, PDGFRA	CNN1, ACTA2	DCN, CA3, SCARA5	SNAP25	GAP43, GFAP, NCAM, S100B	CD79A, CD24, MS4A1, CD19	CD79A, CD27, SLAMF7	CD3E, CD8	CD3E, CD4	KLRD1, NKG7, TYROBP	CD3E, CD8A, FCER1G, TYROBP	S100A8, S100A9, IFITM2, FCGR3B	MS4A2, CPA3, TPSAB1	NRGN, PPBP, PF4, OST4	MARCO, MSR1, MRC1, SDS	LILRB4, IRF8, LILRA4	MHCII, CD1C, CLEC9A	CD14, S100A8	HBB
Human
2016	Cell System	A Single-Cell Transcriptomic Map of the Human and Mouse Pancreas Reveals Inter- and Intra-cell Population Structure	inDrop	Adult	Alpha cell	Beta cell	Delta cell	Gamma cell	Epsilon cell	Acinar cell	Ductal cell	Endothelial cell		Activated_stellate cell; Quiescent stellate cell	NA	NA	NA	NA	Schwann cell	NA	NA	T cell (TRAC)		NA	NA	NA	Mast cell	NA	Macrophage	NA	NA	NA	NA	NA
2016	Cell System	A Single-Cell Transcriptome Atlas of the Human Pancreas	CEL-Seq2	Adult	Alpha cell	Beta cell	GCG/SST co-expression cell; Delta cell	PP cell	NA	Acinar cell	Duct cell	Endothelial cell		NA	NA	NA	Mesenchymal cell	NA	NA	NA	NA	NA	NA	NA	NA	NA	NA	NA	Macrophage	NA	NA	NA	NA	NA
2016	Cell Metabolism	Single-Cell Transcriptome Profiling of Human Pancreatic Islets in Health and Type 2 Diabetes	SMART-seq2	Adult	Alpha cell	Beta cell	Delta cell	Gamma cell	Epsilon cell	Acinar cell	Ductal cell	Endothelial cell		Pancreatic stellate cell	NA	NA	NA	NA	NA	NA	NA	NA	NA	NA	NA	NA	Mast cell	NA	NA	Antigen presenting cell (MHC class II)		NA	NA	Unclassified endocrine cell; Co-expression cell
2020	Nature	Construction of a human cell landscape at single-cell level	Microwell-seq	Adult	Exocrine cell_REG3A high; Exocrine cell_SAA1 high; α cell; β cell					Acinar cell_REG1B high; Acinar cell_CPA1 high; Acinar cell_CTGF high	Ductal cell	Endothelial cell		NA	Fibroblast	Smooth muscle cell	NA	NA	NA	NA	NA	NA	NA	NA	NA	NA	NA	NA	M2 Macrophage	NA	NA	NA	NA	NA
2020	Nature	Construction of a human cell landscape at single-cell level	Microwell-seq	Fetal-1	NA					NA	NA	Endothelial cell_ACKR1 high; Endothelial cell_NTS high		NA	Fibroblast	Smooth muscle cell	NA	NA	NA	B cell_IGLC2 high; B cell_IGLL1 high		CD8 positive T cell; Treg cell		NK cell	NA	Neutrophil	NA	NA	M1 Macrophage; M2 Macrophage	Dendritic cell_CPVL high; Follicular dendritic cell; Dendritic cell; Dendritic cell_LYZ high		NA	Erythroid cell	Proliferating cell_HMGB2 high; Multipotential progenitor cell; Proliferating cell_FABP5 high;
2020	Nature	Construction of a human cell landscape at single-cell level	Microwell-seq	Fetal-2	Endocrine cell;					Acinar cell_CPA2 high; Acinar cell_CLPS high;	Duct cell	Arterial endothelial cell;	Lymphatic endothelial cell_NTS high	NA	Fibroblast_COL1A1 high; Proliferating fibroblast; Fibroblast	Smooth muscle cell	NA	Neuron_PLP1 high; Neuron_STMN2 high	NA	NA	NA	T cell		NA	NA	Neutrophil	NA	NA	Macrophage	NA	NA	NA	Erythroid cell	Proliferating cell; Hepatocyte-like cell
2020	Nature	Construction of a human cell landscape at single-cell level	Microwell-seq	Fetal-3	Endocrine cell					Acinar cell_CPA2 high;	NA	Endothelial cell_APLNR high; Endothelial cell_PLVAP high; Endothelial cell_IGFBP3 high	Lymphatic endothelial cell	NA	Fibroblast	Smooth muscle cell	NA	Neuron	NA	NA	NA	T cell		NK cell	NA	Neutrophil	Mast cell	NA	Macrophage	Dendritic cell_HLA-DRA high; Follicular dendritic cell; Dendritic cell_CPVL high		NA	Erythroid cell_AHSP high; Erythroid cell_HBA1 high	Proliferating cell
2021	BioRxiv	The Tabula Sapiens: a single cell transcriptomic atlas of multiple organs from individual human donors	SMART-seq2 & 10X Genomics	Adult	pancreatic alpha cell	pancreatic beta cell	pancreatic delta cell	pancreatic pp cell	NA	pancreatic acinar cell	pancreatic ductal cell	endothelial cell		pancreatic stellate cell	fibroblast	NA	NA	NA	NA	b cell	plasma cell	t cell		nk cell	NA	NA	mast cell	NA	NA	NA	NA	myeloid cell	NA	NA
Mouse
2016	Cell System	A Single-Cell Transcriptomic Map of the Human and Mouse Pancreas Reveals Inter- and Intra-cell Population Structure	inDrop	Adult	Alpha cell	Beta cell	Delta cell	Gamma cell	NA	NA	Ductal cell	Endothelial cell		Activated_stellate cell; quiescent_stellate	NA	NA	NA	NA	Schwann cell	B_cell		T_cell		NA	NA	NA	NA	NA	macrophage	NA	NA	NA	NA	immune_other
2018	Cell	Mapping the Mouse Cell Atlas by Microwell-Seq	Microwell-seq	Adult	Endocrine cell (Ppy, Gcg, Sst, Isl1)					Acinar cell	Ductal cell	Endothelial cell_Fabp4 high; Endothelial cell_Tm4sf1 high; Endothelial cell_Lrg1 high;		NA	Fibroblast cell_Fn1 high; Fibroblast_Mfap4 high; Stromal cell_Smoc2 high	Smooth muscle cell_Rgs5 high; Smooth muscle cell_Acta2 high	NA	NA	Myelinating Schwann cell_Plp1 high;	B cell		T cell		NA	NA	Granulocyte	NA	NA	Macrophage; Macrophage_Ly6c2 high	Dendrtic cell		NA	Erythroid cell_Hbb-bt high	Unknown; Progenitor cell_Nkx6-1 high; Proliferating cell
2018	Cell	Mapping the Mouse Cell Atlas by Microwell-Seq	Microwell-seq	Fetal	Endocrine cell					Acinar cell	Ductal cell	NA	Lymphatic vessel endothelial cell	Fibroblast_Col1a2 high; Fibroblast_S100a6 high; Fibroblast_Dcn high+S18:S25S18:S24		NA	NA	Neuron	NA	NA	NA	NA	NA	NA	NA	Neutrophil	Mast cell	NA	Macrophage	NA	NA	Myeloid cell	Erythroid cell_Mgst3 high; Erythroid cell_Tmcc2 high; Erythroid cell_Hba-x high	Unknown; Hepatocyte-like cell; Progenitor cell_Nkx6-1 high
2018	Cell	Mapping the Mouse Cell Atlas by Microwell-Seq	Microwell-seq	Neonatal	Pancreatic cell					NA	NA	NA	NA	NA	NA	NA	NA	NA	NA	Pre B cell	NA	NA	NA	NA	NKT cell	Neutrophil_Ngp high; Neutrophil_Retnlg high	Mast cell	Megakaryocyte	Macrophage_Lgals3 high; Macrophage_Hmox1 high; Macrophage_Ccl6 high	Dendritic cell_Ccl4 high; Dendrtic cell_Cd74 high		Myeloid cell	Erythroid cell	Hepatocyte-like cell; Unknown
2022	Nature genetics	Systematic identification of cell-fate regulatory programs using a single-cell atlas of mouse development	Microwell-seq	Ten-Days	Beta cell					NA	Ductal cell	Endothelial cell		Fibroblast	NA	NA	NA	NA	NA	Pre B cell; B cell_Igkc high	NA	T cell		NA	NA	Neutrophil_Chil3 high; Neutrophil_Retnlg high	Mast cell	NA	Macrophage_Ms4a6c high; Macrophage_C1qc high; Macrophage_Wfdc17 high; Macrophage_Dcn high	Dendritic cell_Naaa high		Myeloid cell_Elane high; Myeloid cell_H2-Aa high	Erythroid cel; Erythroid cell_Car1 high	Hepatocyte-like cell
2022	Nature genetics	Systematic identification of cell-fate regulatory programs using a single-cell atlas of mouse development	Microwell-seq	Three-Weeks	Endocrine cell					Acinar cell	Ductal cell	Endothelial cell; Endothelial cell of high endothelial venules	Lymphatic vessel endothelial cell;	Fibroblast_Col3a1 high	NA	Smooth muscle cell	NA	NA	NA	Pre B cell; B cell_Jchain high (Plasmocyte)		T cell_Ms4a6b high; Cd8 positive T cell; Effector T cell		NA	NA	NA	NA	NA	Macrophage_S100a4 high; Macrophage_Retnla high	Plasmacytoid dendritic cell	Dendritic cell; Conventional dendritic cell_Fscn1 high	Myeloid cell	Erythroid cell	Proliferating cell
2018	Nature	Single-cell transcriptomics of 20 mouse organs creates a Tabula Muris	SMART-seq2 & 10X Genomics	Adult	alpha (Gcg+, Mafb+, and Arx+)	beta (Ins1+, Ins2+, Slc2a2+, Nkx6- 1+, Pdx1+, and Mafa+, Prss53)	delta (Sst+, Hhex+, and Pdx1+, Neurog3, Hhex)	gamma/PP cells (Ppy+, Mafbneg, and Spp1+)	NA	acinar (Amy2b+, Cpa1+, and Ptf1a+)	ductal (Krt19+ and Hnf1b+)	endothelial (Pecam1+, Cdh5+, and Kdr+)		pancreatic stellate cells (Pdgfra+ and Pdgfrb+)	NA	NA	NA	NA	NA	immune (Ptprc+)														NA

## Sheet: Stomach
Year	Journal	Article	Method	Age	Epithelium							Endothelium		Stroma		PNS	Immune												Other
					Chief cell	Mucosa cell	Parietal cell	Endocrine cell (D cell/ X/A cell)	Tuft cell	Pit cell (Mucous neck cell)	Epithelial	Vessel	Lymphatic Cell	Fibroblast	Smooth muscle cell	Intrinsic Neuron	B Cell	Plasma Cell	CD8+ T Cell	CD4+ T Cell	Natural Killer Cell	Neutrophil	Mast Cell	Macrophage	Dendritic Cell	Classical Monocyte	Erythroid	Progenitor
					GIF, MIST1, PGA1, PGC	TFF1, TFF2, MUC5AC	H/K ATPase	Ghrelin, Gastrin	DCLK1	MUC5AC, MUC6, TFF2	EPCAM, KRT18	VMF	LYVE1	COL1A1, PDGFRA	CNN1, ACTA2	SNAP25	CD79A, CD24, MS4A1, CD19	CD79A, CD27, SLAMF7	CD3E, CD8	CD3E, CD4	KLRD1, NKG7, TYROBP	S100A8, S100A9, IFITM2, FCGR3B	MS4A2, CPA3, TPSAB1	MARCO, MSR1, MRC1, SDS	MHCII CLEC9A, CD1C	CD14, S100A8	HBB	CD34, PCNA
Human
2020	Nature	Construction of a human cell landscape at single-cell level	Microwell-seq	Adult-1	Gastric chief cell	Gastric mucosa cell	Parietal cell	D cell/ X/A cell	NA	Pit cell_MMP1 high; Pit cell_WFDC21P high; Pit cell_TFF2 high	NA	Endothelial cell		Fibroblast	NA	NA	B cell_IGLC3 high		NA	NA	NA	NA	NA	Macrophage	NA	NA	NA	NA	NA
2020	Nature	Construction of a human cell landscape at single-cell level	Microwell-seq	Adult-2	NA	NA	NA	NA	NA	NA	Epithelial cell_HP high	Endothelial cell_SELE high; Endothelial cell_CCL21 high		Fibroblast_POSTN high; Fibroblast_APOD high; Fibroblast_CLEC3B high; Fibroblast_TSLP high	Smooth muscle cell	NA	B cell (Plasmocyte)		T cell_CCL5 high		NA	Granulocyte	Mast cell	Macrophage	NA	Myeloid cell	NA	NA	NA
2020	Nature	Construction of a human cell landscape at single-cell level	Microwell-seq	Adult-3	Gastric chief cell_CHIA high; Gastric chief cell_PGA3 high; Gastric chief cell_MT high	Gastric mucosa cell	Parietal cell; Parietal cell_ATP4B high	D cell/ X/A cell; Chromaffin cell	NA	Pit cell_MUC6 high; Pit cell_MUC5AC high;	Epithelial cell	NA	NA	Fibroblast_DCN high; Fibroblast_COL3A1 high	Smooth muscle cell	NA	B cell_IGHA1 high; B cell_IGHG3 high		CD8 positive T cell	NA	NA	NA	Mast cell	Macrophage	NA	NA	NA	NA	Inflammatory cell
2020	Nature	Construction of a human cell landscape at single-cell level	Microwell-seq	Fetal-1	NA	NA	NA	NA	NA	Pit cell	Epithelial cell_IGFBP5 high; Conjunctival epithelium cell; Epithelial cell_FABP1 high;	Endothelial cell; Vessel endothelial cell; Lymphatic endothelial cell_CCL21 high		Fibroblast	NA	Neuron	NA	NA	NA	NA	NA	Neutrophil	NA	NA	Antigen presenting cell	NA	Erythroid cell	NA	NA
2020	Nature	Construction of a human cell landscape at single-cell level	Microwell-seq	Fetal-2	NA	NA	NA	NA	NA	Pit cell	Epithelial cell	Endothelial cell_TM4SF1 high; Endothelial cell_CCL21 high		Fibroblast_FBLN1 high; Fibroblast_ZFAND2A high; Fibroblast_ADAM28 high; Fibroblast	Smooth muscle cell	Neuron_S100B high; Neuron_LINC00682 HIGH; Neuron_PENK high	Lymphoid progenitor cell				NA	NA	NA	Macrophage	Dendritic cell	NA	NA	NA	Proliferating fibroblast cell; Enterocyte; Proliferating cell_UBE2C high; Stomach fundus cell
2020	Genome Biology	Single-cell transcriptome profiling of an adult human cell atlas of 15 major organs	10X Genomics	Adult	Chief Cell	Pit Mucosal Epithelial Cell	NA	NA	NA	NA	NA	Endothelial Cell		Fibroblast	FibSmo	NA	B Cell HLA-DRA_high; B Cell TCL1A_high	Plasma Cell IGLV1-40_high; Plasma Cell IGKV3-11_high; Plasma Cell IGKV1-39_high; Plasma Cell IGLV3-1_high; Plasma Cell IGKV2-30_high	CD8 T Cell CCL4_high; T γδ Cell; T Cell BATF_high; CD4 T Cell; T Cell CCL4_high; CD8 T Cell TRAV13-1_high		NK/T Cell	NA	NA	NA	NA	Monocyte	NA	NA	NA
Mouse
2018	Cell	Mapping the Mouse Cell Atlas by Microwell-Seq	Microwell-seq	Adult	Chief cell_Pgc high; Chief cell_Chia1 high	NA	Parietal cell_Pla2g1b high; Parietal cell_Atp4b high;	Endocrine cell	Tuft cell	Pit cell_Gm26917 high; Pit cell_Krt20 high; Pit cell_2210407C18Rik high;	Squamous epithelium_Krt10 high; Epithelial cell_mt high; Proliferating epithelial cell_Ube2c high; Epithelial cell_Cbr2 high; Epithelial cell_Krt15 high; Squamous epithelium_Cnfn high; Proliferating epithelial cell_Cdc20 high;	Endothelial cell_Ly6c1 high		Fibroblast_Dcn high; Fibroblast_Mgp high; Fibroblast_Postn high	Smooth muscle cell	NA	NA	NA	NA	NA	NA	NA	NA	Macrophage	Dendritic cell	NA	NA	NA	NA
2018	Cell	Mapping the Mouse Cell Atlas by Microwell-Seq	Microwell-seq	Fetal	NA	NA	NA	NA	NA	NA	Epithelial cell_Cym high; Epithelial cell_Upk3b high; Stratified squamous epithelium_Sfn high; Epithelial cell_Lgals4 high	Endothelial cell		Fibroblast	Smooth muscle cell	Neuron_Tubb3 high; ENC progenitor/gliogenic	NA	NA	T cell		NA	Neutrophil	Mast cell	Macrophage	Dendritic cell	NA	Erythroid cell_Hbb-bs high; Erythroid cell_Car2 high; Erythroid cell_Alas2 high; Erythroid cell_Hba-x high	NA	Acinar cell; Developing pyloric sphincter; Pancreatic endocrine cell; Hepatocyte-like cell
2018	Cell	Mapping the Mouse Cell Atlas by Microwell-Seq	Microwell-seq	Neonatal	Chief cell	Antral mucous cell	Parietal cell	Endocrine cell	NA	Pit cell_Gkn2 high; Pit cell_Muc5b high	Proliferating epithelial cell; Stratified squamous epithelium_Sfn high; Epithelial cell	Endothelial cell		Fibroblast_Col1a2 high; Fibroblast_Cxcl1 high; Proliferating fibroblast	Smooth muscle cell	Neuron cell_Rtn1 high; Neuron_Cartpt high	NA	NA	NA	NA	NA	Neutrophil	Mast cell	Macrophage	Dendritic cell	NA	Erythroid cell	Granulocyte monocyte progenitor cell	NA
2022	Nature genetics	Systematic identification of cell-fate regulatory programs using a single-cell atlas of mouse development	Microwell-seq	Ten-Days	Chief cell_Clps high; Chief cell_Lgals2 high; Chief cell_Gkn3 high; Chief cell_mt high	NA	Parietal cell	Endocrine cell_Chga high; Endocrine cell_Sst high	Tuft cell	Pit cell	Stratified squamous epithelium_Sfn high; Squamous epithelium_Krt6a high; Proliferating epithelial cell; Squamous epithelium_Krt10 high	Endothelial cell_Tm4sf1 high		Fibroblast	Smooth muscle cell	Neuron	NA	NA	NA	NA	NA	Neutrophil	Mast cell	Macrophage	Dendritic cell	NA	Erythroid cell_Malat1 high; Erythroid cell_Hbb-bs high	NA	NA
2022	Nature genetics	Systematic identification of cell-fate regulatory programs using a single-cell atlas of mouse development	Microwell-seq	Three-Weeks	Chief cell_Pgc high; Chief cell_Muc6 high	NA	NA	Endocrine cell	Tuft cell	Pit cell	Epithelial cell; Epithelial cell_Krt14 high; Squamous epithelium_Krt10 high; Epithelial cell_Krt5 high; Squamous epithelium_Krt13 high; Squamous epithelium_Chil4 high	NA	NA	Fibroblast_Col1a1 high	Smooth muscle cell	NA	NA	NA	NA	NA	NA	NA	NA	Macrophage	NA	NA	NA	NA	Mki67 positive progenitor cell

## Sheet: Spleen 
Year	Journal	Article	Method	Age	Endothelium	Immune															Other
					Endothelial cell	B Cell	Plasma Cell	CD8+ T Cell	CD4+ T Cell	Natural Killer Cell	Natural Killer T Cell	Neutrophil	Megakaryocyte	Macrophage	Plasmacytoid Dendritic Cell	Myeloid Dendritic Cell	Classical Monocyte	Intermediate Monocyte	Erythroid	Progenitor
					KDR, LYVE1	CD79A, CD24, MS4A1, CD19	CD79A, CD27, SLAMF7	CD3E, CD8A, GZMK	CD3E, CD4	KLRD1, NKG7, TYROBP	CD3E, CD8A, FCER1G, TYROBP	S100A8, S100A9, IFITM2, FCGR3B	NRGN, PPBP, PF4, OST4	MARCO, MSR1, MRC1	LILRB4, IRF8, LILRA4	MHCII CLEC9A, CD1C	CD14, S100A8	CD14, S100A8, CD16	HBB	CD34, PCNA
Human
2020	Nature	Construction of a human cell landscape at single-cell level	Microwell-seq	Adult	Endothelial cell	B cell_IGKV3 high; B cell_IGLV1 high; B cell_IGHA2 high; B cell_IGHA1 high; B cell		T cell; CD8 positive T cell		NA	NA	Neutrophil_S100A12 high; Neutrophil_OLFM4 high; Neutrophil_S100A12 high; Neutrophil_DEFA3 high	NA	M2 macrophage_CXCL8 high; M2 macrophage_MALAT1 high	NA	NA	NA	NA	Erythroid cell	Lymphoid progenitor cell	NA
2020	Genome Biology	scRNA-seq assessment of the human lung, spleen, and esophagus tissue stability after cold preservation	10X Genomics	Adult	NA	B_cell; B_follicular; B_Hypermutation; B_mantle	Plasma_IgG;Plasma_IgM; Plasmablast	T_cell_dividing; T_CD8_activated; T_CD8_CTL; T_CD8_gd; T_CD8_MAIT	T_CD4_conv; T_CD4_fh; T_CD4_naive; T_CD4_reg	NK_CD160pos; NK_dividing; NK_FCGR3Apos	NA	NA	Platelet	Macrophage	DC_activated; DC-1; DC-2; DC_plasmacytoid		Monocyte		NA	CD34_progenitor	ILC; Unknown
2020	Genome Biology	Single-cell transcriptome profiling of an adult human cell atlas of 15 major organs	10X Genomics	Adult	NA	B Cell MS4A1_high; B Cell TCL1A_high	Plasma Cell IGHG1_high; Plasma Cell IGKV2-30_high	CD4 T Cell; CD8 T Cell GZMK_high; CD8 T Cell RP11-291B21.2_high; T Cell; CD8 T Cell TRBV4-2_high; T γδ Cell;		NA	NK/T Cell	NA	NA	NA	NA	NA	Macrophage/Monocyte		NA	NA	NA
2021	BioRxiv	The Tabula Sapiens: a single cell transcriptomic atlas of multiple organs from individual human donors	SMART-seq2 & 10X Genomics	Adult	endothelial cell	memory b cell; naive b cell	plasma cell	regulatory t cell; cd8-positive, alpha-beta memory t cell; cd8-positive, alpha-beta t cell; naive thymus-derived cd8-positive, alpha-beta t cell	cd4-positive, alpha-beta memory t cell; naive thymus-derived cd4-positive, alpha-beta t cell	nk cell	mature nk t cell; type i nk t cell	neutrophil	platelet	macrophage	plasmacytoid dendritic cell	cd141-positive myeloid dendritic cell; cd1c-positive myeloid dendritic cell	classical monocyte	intermediate monocyte	erythrocyte	hematopoietic stem cell; innate lymphoid cell	NA
Mouse
2018	Nature	Single-cell transcriptomics of 20 mouse organs creates a Tabula Muris	SMART-seq2 & 10X Genomics	Adult	NA	B cell (Cd79a+); Marginal zone B cell (Ccr2+); T1/T2/follicular B cell		T cell (Cd4+ and Cd8+)		NK cell	NA	NA	NA	Macrophage	Dendritic cell		Monocyte		NA	NA	NA
2018	Cell	Mapping the Mouse Cell Atlas by Microwell-Seq	Microwell-seq	Adult	NA	Marginal zone B cell; B cell (Plasmocyte)		T cell		NK cell	NA	Neutrophil_S100a8 high; Neutrophil_Ngp high	NA	Macrophage	Dendritic cell_S100a4 high; Plasmacytoid dendritic cell_Siglech high		Monocyte		Erythroid cell	NA	NA

[truncated: 8 more sheets: Thymus, Heart, Muscle, Kidney, Bone marrow, Uterus, Peripheral blood, Testis]
