# Supplementary material for: Elucidating the developmental dynamics of mouse stromal cells at single-cell level
Source: Life Med. 2022 Sep 5;1(1):45–8. doi: 10.1093/lifemedi/lnac037 (PMC11749665; doi:10.1093/lifemedi/lnac037)
Supplement: lnac037_suppl_Supplementary_Table_S2 [file lnac037_suppl_Supplementary_Table_S2.xlsx]

## Sheet: scMarker
Cell types	Proliferating mesenchymal cell			Mesenchymal cell_Dlk1 high			Chondrocyte_Cnmd high			Myofibroblast			Fibroblast_Gsn high			Fibroblast_Ldhb high			Fibroblast_Postn high			Smooth muscle cell/Pericyte			Fibroblast_Col1a2 high			Fibroblast_Tagln2 high			Smooth muscle cell_Acta2 high			Fibroblast_Nrep high			Fibroblast_Dcn high			Mesothelial cell			Fibroblast_Col6a2 high			Fibroblast_Fbln1 high			Fibroblast_Mmp14 high
	0_cluster	0_pvalue_adj	0_logFC	1_cluster	1_pvalue_adj	1_logFC	2_cluster	2_pvalue_adj	2_logFC	3_cluster	3_pvalue_adj	3_logFC	4_cluster	4_pvalue_adj	4_logFC	5_cluster	5_pvalue_adj	5_logFC	6_cluster	6_pvalue_adj	6_logFC	7_cluster	7_pvalue_adj	7_logFC	8_cluster	8_pvalue_adj	8_logFC	9_cluster	9_pvalue_adj	9_logFC	10_cluster	10_pvalue_adj	10_logFC	11_cluster	11_pvalue_adj	11_logFC	12_cluster	12_pvalue_adj	12_logFC	13_cluster	13_pvalue_adj	13_logFC	14_cluster	14_pvalue_adj	14_logFC	15_cluster	15_pvalue_adj	15_logFC	16_cluster
0	H2afv	0	2.74093	Cdkn1c	0	2.0503	Cnmd	0	8.87333	Lsp1	0	3.46815	Gsn	0	5.67652	Ldhb	3.19198e-260	2.16513	Postn	0	4.96555	Acta2	0	5.37436	Col1a2	0	3.49179	Tagln2	0	3.1412	Acta2	0	6.82255	Nrep	0	3.33843	Dcn	0	5.43802	Upk3b	0	9.92554	Col6a2	0	5.4622	Dcn	0	5.64821	Nbl1
1	Marcksl1	0	2.65377	Dlk1	0	2.20931	Fmod	0	7.22912	Hspa1b	0	5.50252	Dcn	0	4.56506	Pdlim3	1.36769e-202	3.02881	Dcn	0	4.02991	Myl9	0	4.27283	Col3a1	0	3.20241	Clic1	1.81588e-230	1.85283	Mylk	0	7.12643	Fhl1	0	4.9178	Gsn	0	5.94379	Itm2a	2.9161e-189	2.3282	Col6a4	0	8.9075	Fbln1	0	5.93393	Mmp14
2	Mdk	0	2.33205	mt-Nd4	0	1.88214	Rcan1	0	7.57862	Btg2	0	3.67035	Mfap5	0	4.82818	Chchd10	2.63862e-200	3.46426	Aspn	0	4.88001	Crip1	0	4.49817	Postn	0	4.44998	Id3	8.17723e-211	1.66729	Myl9	0	5.60869	Serpine2	0	3.7579	S100a6	0	4.59561	Krt19	1.59559e-148	5.42876	Gadd45g	0	5.95864	Serping1	0	5.06594	Aebp1
3	Cdk4	0	2.24981	Meg3	0	1.90001	Col9a1	0	7.1194	Sparcl1	0	2.66696	Cfh	0	6.28755	Kctd14	4.32821e-185	6.39005	Col3a1	0	3.06451	Tpm2	0	3.76955	Aspn	0	4.34714	Rbp1	5.6352e-190	1.87074	Actg2	0	7.91796	Adh1	0	5.31124	Col3a1	0	3.81886	Smim1	6.33884e-132	3.54313	Col6a3	0	5.67203	Gsn	0	6.16593	Chchd10
4	Ran	0	2.14879	Rps27	0	1.65354	Hapln1	0	8.22613	Osr2	0	4.29384	Serping1	0	4.21476	Sin3b	5.49765e-185	2.11784	Dpt	0	3.98058	Tm4sf1	0	4.68552	Dlk1	0	3.22103	Rpl11	1.10305e-186	1.49098	Tpm2	0	4.86741	Mfap4	0	3.52829	Ifitm3	0	4.03104	Sparc	7.44956e-131	1.72116	Prss23	0	5.90957	Col3a1	0	4.21581	Gpx3
5	Ranbp1	0	2.22984	mt-Cytb	0	1.76368	Col9a3	0	7.7591	Hspa1a	0	3.82153	Lum	0	3.52704	S100a10	6.01428e-181	1.53692	Mfap5	0	4.19698	Cav1	0	4.49678	Col1a1	0	3.14347	Rps15a	9.79603e-173	1.49935	Cnn1	0	6.59029	Csrp1	0	3.60986	Sparc	0	3.30017	S100a11	1.76528e-128	1.68623	Col1a1	0	4.49119	Mgp	0	5.76304	Sparcl1
6	Snrpe	0	2.05627	Tmsb4x	0	2.06127	Col9a2	0	7.26409	Fosb	0	3.6297	Dpt	0	4.01903	Myl9	3.17011e-179	1.67259	Fstl1	0	2.54965	Myl6	0	2.36025	Meg3	0	2.66497	Mfap2	1.12925e-170	1.59641	Tpm1	0	3.7089	Tmsb10	0	2.10229	Rnase4	0	4.40932	Gpm6a	7.78555e-120	6.95113	Col6a1	0	4.70613	Pi16	0	6.62829	Mmp11
7	H2afz	0	2.17648	Rps26	0	1.3411	Col2a1	0	8.2221	Ppp1r15a	0	3.94168	Igfbp7	0	3.35328	Cd200	5.94635e-178	3.0746	Lum	0	3.02976	Igfbp7	0	3.20912	Fstl1	0	2.35569	Maged2	4.1646e-168	1.71942	Myl6	0	2.63632	Eln	1.91034e-295	3.88375	Lpl	0	5.18119	Igfbp5	3.67352e-114	2.72624	Ftl1-ps1	0	5.26721	Igfbp7	0	4.53518	Rnase4
8	Prmt1	0	2.30999	mt-Nd1	0	1.5985	Cdkn1a	0	5.48923	Hspd1	0	2.5671	Mgp	0	3.88641	Mfap4	1.14411e-175	1.60049	Col1a1	0	2.90187	Mustn1	0	5.17529	Sparc	0	2.37392	Tmsb4x	1.12844e-165	1.96785	Myh11	0	5.26573	Bgn	5.83624e-284	2.31694	Fth1	0	3.72129	Upk1b	3.73663e-111	6.81489	Gm15427	0	3.83617	Col1a2	0	3.94952	Cd63
9	Stmn1	0	2.28829	H19	0	1.69923	Ucma	0	10.3242	Pabpc1	0	1.46022	Ifi27l2a	0	5.2477	Vdac3	1.34842e-156	1.95697	S100a6	0	3.039	Rgs5	0	5.75681	Vim	0	2.46421	Crip2	7.11753e-164	2.29611	Tmsb4x	0	2.92103	Gyg	9.88288e-268	4.52493	Col1a2	0	3.13151	Crip1	5.10438e-105	2.16474	Fosb	0	5.25584	Col1a1	0	4.41616	Ctla2a
10	Nme1	0	2.05961	mt-Nd2	0	1.50156	Comp	0	8.70312	Myl9	0	1.90103	Gstm1	0	3.75024	Akr1cl	1.78347e-153	7.62628	Sparc	0	2.15561	Tagln	0	4.36575	Igf2	0	2.91018	Rpl26	1.41049e-157	1.39931	Cald1	0	2.65591	Fn1	1.27191e-263	2.53627	Serping1	0	4.11378	Tmem98	4.06815e-103	2.97434	Cd63-ps	0	5.20755	Ly6a	0	5.29206	Sox4
11	Crabp2	0	4.05861	Rps29	0	1.28284	3110079O15Rik	0	10.0029	Mylk	0	2.61294	Bgn	0	3.01274	Gstm6	2.48398e-153	7.3075	Cd34	0	3.20594	Crip2	0	3.1648	Itm2a	0	2.61253	Dbi	1.99302e-157	1.46707	Csrp1	4.00995e-238	2.90433	Sept4	3.56906e-231	4.6786	Ly6a	0	5.21367	Mgst1	2.30907e-97	2.4286	Aebp1	0	4.62746	Ecm1	0	5.25537	Lsp1
12	Hnrnpa2b1	0	1.67972	Tmsb10	0	1.32402	Tnfrsf12a	0	5.35832	Gpx1	0	1.85638	Rnase4	0	3.51798	Tshz2	3.34961e-151	2.58114	S100a10	0	2.15513	Tpm1	0	2.26834	H19	0	2.48944	Pdlim3	1.24932e-154	2.94366	Tagln	7.63285e-206	3.38636	Tnc	3.88048e-230	4.38725	Mmp2	0	3.81742	Aprt	2.28326e-82	1.81031	Raly	0	3.81418	Cygb	0	5.06585	Ctsl
13	Snrpg	0	1.5593	Lgals1	0	1.22192	Timp1	0	5.81628	Tnfrsf12a	0	2.95475	Ctsl	0	2.39474	Lgals7	3.45867e-146	5.01335	Gsn	0	2.33959	Gng11	0	3.40001	Dcn	0	2.55754	Postn	4.85269e-145	2.15565	Ckb	6.06287e-198	2.57884	Mgp	5.11589e-226	2.29771	Serpinf1	0	3.80866	Lrrn4	3.85544e-82	9.33701	Ramp3	0	7.68791	Igfbp6	0	4.77418	Rps29
14	Tuba1b	0	1.6955	Rpl37	0	1.20096	Hbegf	0	6.54976	Herpud1	2.75632e-294	2.98875	S100a10	0	2.50708	Rbbp7	3.01737e-145	1.51258	Vim	0	1.90709	Myh11	0	4.89375	Tpt1	6.1288911821554e-310	1.47388	Chchd2	8.00353e-137	1.27988	Sparcl1	2.94907e-196	2.17393	Car2	1.15356e-219	4.23652	Ctsl	0	3.00544	S100a6	1.50837e-79	1.69405	Ccl7	0	6.92796	Cst3	0	3.33955	Dcn
15	Snrpd3	0	1.67589	Itm2a	0	1.38532	Errfi1	0	5.36753	Tpm2	1.25651e-291	2.09036	Gpx3	0	2.99981	Aldh1a1	4.35853e-145	3.69988	Gpx3	0	2.42238	Sparcl1	0	2.71096	Bgn	8.41137e-275	2.15092	Ptn	4.4856e-134	1.60073	Des	5.01968e-196	3.96239	P2ry14	3.49025e-219	5.6393	Dpep1	0	5.141	Ly6e	3.12727e-79	2.01077	Htra1	0	4.831	Ifitm3	0	3.82397	B2m
16	Selenoh	0	2.12092	Ptn	0	1.41471	Chad	0	9.58246	Adamts1	7.15851e-274	2.85815	S100a6	0	2.78737	Acta2	2.81857e-144	1.85284	Bgn	1.16195e-300	2.1556	Cald1	0	2.28892	Col6a1	4.12491e-264	2.27182	Ldha	1.48189e-133	1.36553	Cnn2	3.25245e-193	2.08806	Tgfbi	4.77871e-211	2.77815	Itm2b	0	2.73897	Cryab	3.69808e-78	2.28712	Cyr61	0	4.17402	C1s1	0	5.06283	Mmp2
17	Hmgn2	0	1.92354	Mdk	0	1.24703	Mia	0	7.28645	Ccnl1	2.40997e-270	2.65888	Cd34	0	3.37123	Prss35	6.34358e-142	3.88997	Col1a2	2.51932e-281	1.71104	Ifitm3	1.12333e-259	2.06206	Col6a2	8.20524e-262	2.38896	Rps5	5.30779e-128	1.22906	Pcp4	3.51125e-193	4.68204	Npnt	6.88691e-209	5.50177	Igfbp6	0	4.53471	Ezr	4.14443e-68	3.4573	Hsd11b2	0	6.77094	Nbl1	0	4.48876	Mgp
18	Snrpf	0	1.92419	Tubb5	0	1.20675	Bgn	0	3.52455	Ckb	3.15214e-266	2.42511	Pi16	0	4.62073	Acaa2	9.41838e-140	2.37304	Ctsl	8.94406e-269	1.73217	Mylk	4.95797e-259	2.56831	Pcolce	1.72617e-249	2.23066	Vim	5.81595e-122	1.368	Flna	1.82951e-188	2.58052	Sh3bgrl	1.63051e-184	2.57304	Col1a1	0	3.20951	Msln	1.05268e-67	8.94014	Fbln2	0	4.84631	Ltbp4	0	4.56022	Tmsb10
19	Sem1	0	1.47237	Rps15a	0	0.993488	Col11a2	0	9.19125	Gsn	9.37081e-265	1.72494	Fxyd1	0	2.91714	Inha	7.42685e-134	6.62673	Anxa2	4.84e-264	1.65849	Hspb1	1.62762e-233	2.57405	Mfap5	2.84776e-230	2.5144	Ramp2	2.65511e-120	2.44215	Tgfb1i1	3.13316e-173	3.03349	Calm2	2.6399e-178	1.33487	Lum	0	3.27015	Nkain4	7.40543e-64	3.21309	Igfbp6	0	4.44793	Tcf21	0	4.40809	Rps19
20	Hmgb3	0	2.80289	Rpl11	0	0.963407	Cpe	0	4.18368	Cdkn1a	2.60245e-260	2.64021	Col3a1	0	2.10561	Arpp19	2.70583e-126	1.36159	Tagln2	7.51404e-236	2.27771	Serinc3	9.32216e-226	2.76212	Col5a2	5.02019e-228	2.55953	Mif	8.83004e-118	1.31174	Pdlim3	1.36144e-171	3.08874	Tagln2	2.38302e-168	2.18026	Rarres2	0	3.51099	Rarres2	2.13715e-62	1.93419	Gm8797	0	4.22498	Sparcl1	0	4.12661	Gpx1
21	Hmgn1	0	1.51801	Rps14	0	1.07911	Atf4	0	3.71633	Dusp1	2.15094e-249	2.25729	Cd9	0	2.85183	Cited1	1.00668e-121	4.18945	Ogn	3.09799e-228	2.4185	Mfge8	4.01283e-222	2.3099	Ifitm3	1.16755e-221	1.95757	H19	5.0443e-114	1.46384	Pdlim7	8.11371e-151	2.35183	Dpt	2.96478e-167	2.4007	C1s1	0	4.65829	Krt7	5.04178e-57	5.61404	Gm1821	0	3.90306	Clec3b	0	5.34799	mt-Nd2
22	Bex3	0	1.78949	Gpc3	0	1.28373	Sparc	0	2.99681	Srgn	4.73362e-248	3.1328	Clec3b	0	3.90227	Fos	1.38716e-118	1.31292	Lpl	1.88183e-226	2.91751	Csrp1	5.84702e-222	2.60409	S100a10	1.27785e-218	1.74657	Cox6c	6.39768e-107	1.12468	Dstn	3.69278e-133	2.45743	Acta2	1.42239e-162	2.16815	Dpt	0	3.70279	Hspb1	7.82858e-54	1.80168	Spon2	0	4.67969	B2m	0	3.55628	Rps9
23	Psma7	0	1.5338	Rpl36	0	1.03218	Emp1	0	4.01172	Dnajb1	2.31347e-229	2.73964	Rarres2	0	2.74783	Smoc2	2.45474e-117	2.05737	Fbn1	1.04034e-222	2.97901	Dstn	2.23573e-208	2.75719	Cdkn1c	2.93045e-215	1.75959	Rps24	7.15998e-106	1.21555	Hspb1	2.37057e-127	2.13146	Gm10736	9.55808e-159	1.26826	Igfbp7	0	3.21512	S100a10	3.28801e-51	1.20427	Aldh1a2	0	5.30987	Hspa1a	0	4.5748	Igfbp7
24	Crabp1	0	3.0199	Cfl1	0	0.935295	Ugdh	0	4.46523	Rps4x	1.04058e-223	0.722286	Serpinf1	0	2.70108	Fxyd6	3.35899e-117	2.00739	Ifitm3	9.42028e-220	1.88281	Esam	1.25365e-204	4.66353	Agtr2	7.55782e-205	4.32419	Itm2b	1.19173e-104	1.19491	Fbxl22	8.42779e-122	4.98987	Myl12a	7.57548e-154	1.17218	Crip1	0	3.12793	Bsg	2.1217e-50	1.16122	Dcn	0	3.95449	Sparc	0	3.16655	Selenop
25	Fkbp3	0	1.79256	Rpl13	1.70012e-297	0.94723	Ifrd1	0	4.4608	Malat1	1.9198e-218	2.08265	Anxa1	0	3.40593	Ech1	3.68648e-117	1.86723	Igfbp7	3.10539e-217	1.9062	Fxyd1	5.312e-204	2.15131	Mmp14	1.95178e-199	2.17402	Fstl1	8.34995e-104	1.16975	Cfl1	4.24376e-120	1.02948	Limch1	1.91966e-144	4.75801	Gpx3	0	3.44143	Myl7	2.56265e-50	4.64196	Jun	0	3.78651	Spon2	0	5.02943	Timp2
26	Cks1b	0	2.13495	Rps19	3.0725e-294	0.997863	Igf2	0	3.4489	S100a6	2.03359e-214	1.52279	Ogn	0	2.82539	Dlk1	4.08867e-110	1.31863	Col15a1	1.21171e-193	3.00273	Ndufa4l2	2.75862e-187	4.19069	Gnas	6.59493e-183	1.20473	Prdx2	1.40256e-103	1.26602	Nexn	1.44336e-114	3.73527	Mustn1	1.34125e-117	3.30516	Clec3b	0	4.35923	Vamp8	6.73994e-50	1.73233	Gm5805	0	4.1599	Lum	0	3.52591	Hes1
27	Pclaf	0	2.55299	Gnas	4.94588e-291	0.93627	Col11a1	0	6.74019	Ifitm1	3.56177e-206	2.23008	Ltbp4	0	3.242	Laptm4a	6.08076e-108	0.916116	S100a11	1.1767e-192	1.40532	Eln	1.55173e-183	2.84374	mt-Rnr1	3.42664e-172	1.72536	Cd63	4.90096e-101	0.962192	Slc25a4	1.2875e-109	1.0368	Macf1	1.34495e-117	4.12351	Htra3	0	3.91368	Gpc3	1.27282e-49	1.26124	P2ry14	0	6.5769	Rnase4	0	3.80131	Rarres2
28	Hmgb1	0	1.71706	Cdk4	1.16316e-286	1.06041	Ier3	0	4.53703	Hsph1	6.51544e-205	3.58268	Anxa5	0	1.93546	Tcf21	9.01764e-107	1.82908	Mfap4	9.69542e-183	1.73163	Cst3	5.50272e-168	1.40755	Penk	8.32127e-168	2.50895	Rps8	2.55109e-96	1.0412	Hacd1	2.01787e-105	2.57772	Rarres2	5.23277e-115	1.82972	Mt1	0	3.66304	Aldh1a2	1.49885e-49	2.46019	Gng12	0	4.49624	Bgn	0	3.44159	Rpl37
29	Snrpd1	0	1.72478	Rpl32	6.02121e-278	0.998682	Phlda1	0	3.95075	Mgp	3.06384e-201	1.43089	Htra3	0	3.20416	Mylk	2.0012e-106	1.77737	Anxa5	1.98199e-180	1.50686	Col4a1	2.32654e-150	2.09896	Igfbp7	4.99889e-165	1.74018	Tnni1	3.57626e-94	4.51825	Rps20	2.41608e-92	0.996502	Fstl1	2.86515e-113	1.16471	Timp2	0	3.55594	Dcn	2.05888e-49	1.29206	Ogn	0	3.79416	Fth1	0	3.49887	Lgals1
30	Hmgb2	0	2.3513	Rps24	9.04921e-276	0.879913	Matn1	0	10.5131	Errfi1	8.23152e-200	2.44727	Ccdc80	0	3.46555	Gsta4	3.00448e-105	2.4121	Cd63	3.73809e-175	0.998678	Cd200	4.31552e-149	2.94665	Tppp3	1.28075e-163	2.80449	Rpl37a	5.36773e-94	1.16346	Rpl34	8.88427e-87	0.995425	mt-Nd3	1.19883e-105	1.49415	Aebp1	0	3.86649	Nnat	4.69417e-49	1.48435	Igfbp7	0	3.5805	Col14a1	7.16623e-295	4.70097	Rpl37a
31	Psmb6	0	1.48582	Mfap2	4.77151e-270	1.0704	Sdc4	0	5.05948	Plac8	3.36222e-196	2.95321	Fbln1	0	2.74028	Cst12	1.31301e-100	10.8803	Lgals1	1.02076e-168	1.06205	Ly6c1	2.95658e-140	3.48681	Eef2	2.19115e-163	1.42276	Sub1	1.4347e-93	1.08299	Rps5	1.05128e-79	0.954229	Cryab	2.4495e-105	2.28851	Col4a1	0	3.62648	Krt18	1.86188e-48	3.54536	Cd34	0	3.93381	Timp2	7.23358e-287	3.70166	Rplp1
32	Hnrnpk	0	1.32937	Mest	6.96132e-249	1.25929	Dlk1	0	2.88178	Nr4a1	7.40022e-196	2.85172	Crip2	0	2.70029	Igfbp6	3.84958e-100	1.9267	Itm2b	8.38009e-163	1.25009	Ptp4a3	4.90255e-136	3.64719	Eef1a1	7.40749e-156	1.04165	Rps3a1	1.7685e-93	1.14227	Lgals1	3.04884e-79	0.878833	Rps15a	1.42833e-104	1.14496	Mfap5	0	3.40924	Fbln2	2.69808e-48	2.07797	Ftl1	0	3.0147	Mmp2	4.08619e-282	3.35363	Col1a2
33	Psmb3	0	1.6342	Bex3	1.55326e-243	1.02547	Cytl1	0	6.69067	Klf6	4.76424e-192	2.72456	Ecm1	0	3.37543	Pgrmc1	7.06389e-100	1.54988	Myl12a	1.10522e-145	1.00343	Cox4i2	2.13717e-134	4.24938	Lpl	8.39527e-152	2.62376	Rpsa	9.36806e-90	1.03307	Ndufa5	1.17401e-78	1.04369	Mxra8	1.53846e-102	2.22407	Col4a2	0	3.84898	Dlk1	3.63363e-48	1.25118	Gm10736	0	2.68007	Htra1	1.88522e-279	4.19271	Col1a1
34	Nnat	0	2.29683	Maged2	4.45417e-237	1.09562	Tuba1c	0	3.6259	Nbl1	3.06127e-186	2.21953	Pcolce	0	2.20326	Tmem184a	8.37916e-97	8.44577	Crip2	1.45824e-144	2.11177	Tinagl1	7.64112e-130	4.96734	mt-Rnr2	4.33297e-145	1.7534	Serf2	8.64539e-89	1.13373	Actn1	3.17646e-75	2.03725	Rbp1	3.60645e-102	1.49435	B2m	0	2.87266	1810037I17Rik	6.89711e-48	1.43883	Nfkbia	0	4.06335	Adh1	6.55159e-273	4.39993	Serping1
35	Atp5o	0	1.30189	Rpl14	5.8268e-232	0.805716	Srxn1	0	6.72449	Socs3	4.83673e-186	3.08699	Tm4sf1	0	3.12086	Wfdc10	1.00255e-91	9.01859	Itm2a	1.03002e-130	1.35718	Vim	1.73918e-129	1.29842	Rps3	4.24457e-144	1.15103	Rpl3	4.35641e-87	1.01127	Ndufb9	2.2594e-70	1.01501	Rps27a	1.02815e-99	1.06377	H2-D1	0	4.12981	Meg3	9.58729e-46	1.12159	Ubb	0	2.86331	C1ra	7.69201e-272	4.62798	Dpt
36	Tubb5	0	1.40296	Rps27a	1.30582e-227	0.809743	Cd9	0	3.13406	Zfp36	1.13931e-184	1.97892	Rps6	0	1.63215	Wfdc1	5.76279e-89	3.26749	Col14a1	1.59089e-130	2.874	Id3	1.574e-128	1.20272	Rps23	5.74049e-144	1.1834	Fkbp1a	3.60516e-85	1.17263	Rplp2	1.51516e-69	0.897245	Uqcrb	4.27496e-96	0.986367	Col6a2	0	3.10374	Tm4sf5	3.16632e-45	6.42599	Eef1a1	0	2.35292	Col6a1	5.40272e-266	3.23635	Cst3
37	Srsf7	0	1.54038	Rpl3	4.1807e-220	0.736234	Fn1	0	3.04342	Id1	2.99026e-178	1.80168	Ly6a	0	3.27544	Sct	5.57323e-88	5.64306	Lhfp	3.65604e-120	2.11731	Ly6a	3.24105e-127	2.50884	Rps28	1.8248e-140	1.17536	Rps20	5.83118e-84	0.987785	mt-Nd2	8.19722e-69	0.982934	Cfl1	2.53989e-93	0.976162	Ctsb	0	2.68632	Tnni1	5.42607e-45	3.99693	Gm2000	0	3.16887	Crip1	6.77494e-266	3.21196	Pltp
38	Atp5k	0	1.29299	Eef1g	3.44263e-218	0.852969	S100b	0	5.94086	Myl6	1.81577e-174	0.861997	Rbp1	0	1.90014	Htra3	1.26293e-85	1.84224	Col5a2	2.64918e-119	1.96281	Sncg	6.67235e-127	5.6522	Gm4149	1.00341e-133	1.85654	Akr1a1	1.40379e-83	1.0706	2010107E04Rik	2.14992e-65	0.912458	Slc25a5	1.33106e-92	1.10537	Selenop	0	3.23979	Tmem176b	2.93329e-43	1.44092	Dusp1	0	3.9443	Htra3	6.96973e-256	3.90234	Maf
39	Elob	0	1.14474	Mif	6.09755e-212	0.90624	Matn3	0	9.11194	Plk2	1.01235e-172	3.06849	Selenop	0	2.46266	Cxcl12	1.42972e-85	1.58455	Pcolce	1.6829e-118	1.55984	Fabp4	2.54012e-124	4.05322	Ogn	4.28545e-132	1.98573	Crip1	4.62521e-83	1.27937	Uqcrb	5.19808e-64	0.87013	Agt	2.00307e-90	5.56433	Pla1a	0	6.43411	Gng5	7.62559e-43	1.05399	Gm11361	0	3.56152	Fbln5	7.94116e-250	3.99274	Npc2
40	Hnrnpc	0	1.48544	Rps28	4.82962e-207	0.780038	Mgp	0	3.06698	Rpl35a	6.72853e-171	0.618949	Tspo	0	2.83491	Clu	1.00175e-84	2.71116	Sec62	1.32027e-117	1.11819	Ppp1r14a	2.8145e-123	2.66682	Rpl41	3.25682e-130	1.23606	Arpc1b	5.63319e-83	1.35647	Atp5k	9.5529e-64	0.900811	Myl6	2.13893e-90	0.91859	Thy1	0	4.8625	Bcam	1.07965e-41	3.49573	Klf4	0	4.75201	Vat1	8.83187e-249	4.25531	mt-Cytb
41	Ube2c	0	2.7041	Stmn1	1.26274e-206	1.01651	Lgals3	0	4.7834	Pcp4	7.6404e-171	4.14102	H2-D1	0	3.08152	Itm2a	9.79534e-84	1.08935	Tmsb10	8.48763e-117	1.07279	Cox8a	2.72947e-120	1.00619	Plagl1	8.33295e-129	2.52831	Gzma	6.93768e-83	6.0478	Hspb6	1.13386e-63	3.94228	Ces1d	4.04656e-90	5.84438	Zfp36	0	3.45374	Tmsb10	5.95448e-39	0.94129	Ddit4l	0	6.53316	Aldh2	1.43986e-241	3.32235	Rpl36
42	Banf1	0	1.4561	Atpif1	2.0542e-206	0.881174	Epyc	0	6.40689	Rpl30	6.61015e-169	0.697248	Eef1a1	0	1.21135	Maged2	1.29459e-83	1.13038	Serf2	1.44273e-108	1.07513	Actg2	7.98785e-111	2.54856	Rpl15	2.80087e-128	1.05391	Rps23	2.41472e-82	1.0955	Rps21	3.07709e-63	0.850598	Col1a2	1.35167e-89	1.07777	Psap	0	2.8201	Cd82	1.92923e-38	2.97936	Ubc	0	2.94159	Pltp	1.33988e-238	4.47175	mt-Co1
43	Prdx2	0	1.373	Rps3a1	1.69184e-195	0.757292	Tpt1	0	1.56965	Bag3	1.92439e-167	3.30948	S100a11	0	1.48834	Rhox8	6.18711e-82	11.8641	Crip1	4.26897e-106	1.53408	Prkcdbp	3.43202e-110	1.9278	Crip1	5.27606e-125	1.59978	Idh2	4.11308e-82	1.42358	Sh3bgr	2.25356e-62	4.38383	Ltbp2	5.13805e-89	6.33962	Col6a1	0	2.76538	Sulf1	3.09895e-38	2.64454	Adh1	0	4.91427	Junb	1.64075e-234	3.41802	Adh1
44	Cox5a	0	1.35929	Nnat	3.22629e-194	1.21446	Gadd45b	0	3.65436	Gadd45g	1.56635e-153	2.06154	S100a13	0	2.96729	Fhl2	5.13618e-80	2.76253	Eln	4.37452e-103	2.15007	Pls3	3.85243e-110	2.28299	Rpl10	2.74582e-122	0.925457	Rpl23	1.63389e-81	1.01552	Rbpms	5.30669e-62	2.19551	Mylk	6.4182e-89	1.78681	Htra1	0	3.59837	Krt8	8.51905e-38	3.52515	mt-Co1	0	2.88684	Vim	6.95614e-229	2.6598	Rpl26
45	Usmg5	0	1.11704	Rplp1	1.10497e-190	0.759954	Acan	0	8.55701	Gadd45b	4.70584e-148	2.18179	Col15a1	0	3.13418	Hspb1	1.43691e-76	1.49496	Spon2	2.10337e-99	2.47535	Cd9	8.92311e-107	1.65006	Rps27	1.71451e-120	1.15182	Rps27a	2.52882e-81	1.06373	Ccdc107	1.24843e-61	2.26459	Col4a1	2.38019e-88	1.8748	Apod	0	4.93056	H19	9.65104e-38	1.0703	Mfap5	0	3.70013	Psap	3.26753e-228	3.01915	Rps2
46	H2afx	0	2.59755	Rpl26	1.84614e-189	0.747119	1500015O10Rik	0	5.35948	Pim3	1.48879e-146	3.40005	Cst3	0	1.60708	Etd	1.12618e-74	11.8169	Mmp2	3.75592e-97	1.41662	Bcam	6.12694e-106	4.19808	Rpl13	6.2227e-119	1.06127	Hmgn1	5.36223e-80	1.05836	Ppp1cb	1.46432e-60	1.7417	Selenof	1.04205e-87	1.0833	Ftl1	0	2.21275	Tpi1	1.44349e-37	1.14123	Col1a2	0	2.91589	Cd34	1.17904e-226	3.53096	Itm2b
47	Birc5	0	2.37838	Rps11	4.90314e-181	0.798913	P4hb	0	1.89084	Cox4i1	4.64945e-146	0.714814	Pmp22	0	2.34074	Gm2000	1.42065e-73	1.04593	Emp3	5.31864e-95	1.26914	Csrp2	5.269e-105	1.72653	Rps18	8.44689e-119	1.09177	Stmn1	6.81785e-80	1.22269	Cpe	1.38878e-57	1.41511	Rpl11	1.28962e-86	1.00613	C1ra	0	4.17663	Fis1	1.57202e-35	1.1931	Hspa1a	0	4.23918	Col6a2	6.26011e-225	3.11493	Eef2
48	Rpl7a	0	1.14351	Tcf21	7.52053e-177	1.46898	Tgfbi	0	2.91224	Rasd1	7.66251e-146	4.84806	Cygb	1.791650564270593e-308	3.06422	Tnni3	9.81495e-73	3.9376	Col4a1	7.09663e-95	1.73712	Flna	4.63582e-104	1.85296	Fos	1.14591e-114	1.36718	H2afz	1.13104e-78	1.10222	Igfbp2	2.34722e-57	1.73514	S100a11	4.44775e-86	1.02886	Mgst1	6.84288e-305	3.15621	Capn6	3.07589e-35	2.18792	Srgn	0	4.44053	Ctsl	8.48234e-225	2.62316	H2-K1
49	Atp5e	0	1.12872	Rplp0	1.68578e-174	0.740062	Actg1	0	1.70742	Rhob	8.65004e-142	2.34293	Vim	1.40815e-305	1.53908	Pebp1	3.69866e-70	1.01834	S100a16	1.20396e-93	2.23045	Egfl7	6.72253e-103	3.04747	S100a6	4.53804e-113	1.51002	Rpl21	1.98206e-78	0.986461	Cox7a2	5.33611e-57	0.815526	Ppic	1.11905e-84	1.42012	Ctsk	8.56677e-301	4.18427	Golm1	4.13274e-35	2.59868	Spon1	0	5.66962	mt-Rnr2	1.08947e-223	2.72625	Rps11
50	Pkm	0	1.38799	Rplp2	4.57457e-174	0.702764	Mfge8	0	2.72884	Rpl18	1.52197e-140	0.648527	Cyb5a	2.29262e-295	1.77314	Son	3.81966e-70	0.798418	Loxl1	6.0775e-92	2.03711	Calm1	3.91658e-102	0.927288	Serpinf1	1.46986e-110	1.72399	Nrep	1.24719e-73	1.16187	Smtn	2.08145e-54	2.4513	Emp2	1.23742e-83	3.05554	H2-K1	3.53971e-290	3.77617	Ptn	4.47401e-35	1.0498	Ccl11	7.5356e-305	6.0935	Dkk3	2.78149e-217	4.30445	Prss23
51	Erh	0	1.50988	Slc25a4	6.83006e-172	0.744576	Sox9	0	4.1267	Igfbp3	2.28957e-137	2.76719	Itm2b	2.48397e-287	1.35421	6030408B16Rik	4.83852e-70	3.74409	Ltbp4	6.76656e-92	1.96649	Gja4	1.61989e-101	6.09854	Rps16	1.35666e-109	0.876034	Rps7	2.6442e-73	0.969043	Gm2830	6.99606e-54	2.2629	Eef1a1	1.89898e-83	0.782573	Pcolce	2.67637e-287	2.52461	Podxl	1.20927e-34	4.34304	Pim1	4.27117e-304	4.93513	Crispld2	5.08061e-214	3.94978	Ctsb
52	Srsf3	0	1.17224	Rpl4	5.63298e-171	0.710626	Col27a1	0	5.06656	Cox7c	6.26924e-136	0.735627	Nupr1	9.62993e-276	2.68938	Cd81	7.93436e-70	0.993926	Emp1	1.78225e-90	1.56739	Epas1	3.04221e-99	4.38214	Cd63	1.57172e-108	0.929494	Tubb5	8.0424e-71	1.05298	Cav1	1.95455e-53	1.78022	Rpl21	1.19829e-82	0.883504	Mmp14	2.47772e-285	2.71744	mt-Co1	4.27094e-34	0.921289	Egr1	1.7874e-303	3.33375	Inmt	1.75561e-213	5.67712	C1qtnf3
53	Limd2	0	2.37221	Npm1	1.11783e-170	0.759076	Mt2	0	3.35206	Adm	4.6031e-135	3.67762	Entpd2	8.09577e-274	3.84437	Skp1a	2.15306e-69	0.983486	Fos	2.12156e-90	1.16668	Gm2830	9.87211e-96	2.63683	Rnase4	2.97205e-106	1.76221	Rpl10	1.12623e-70	0.952071	Ifitm3	1.0387e-52	1.06922	Sparc	1.33112e-79	0.973536	Gstm1	4.27334e-279	2.76331	Alad	1.16602e-33	2.21565	Crispld2	1.1413e-302	4.18423	Scara5	5.41598e-213	5.55997	Rbp1
54	6330403K07Rik	0	2.16383	Marcksl1	5.39833e-163	0.858327	Mt1	0	2.82019	2410006H16Rik	4.91132e-132	1.32752	Crip1	1.13927e-270	1.93369	Defb19	5.61546e-67	9.76399	Arpc1b	7.38313e-90	1.31922	Cryab	1.026e-95	1.95249	Rps29	7.62824e-106	1.04642	Anxa5	9.08173e-69	1.08618	Anxa6	2.2565e-50	1.48267	Rplp1	9.93603e-79	1.07696	Prss23	1.09071e-274	3.61764	Npm1	3.84351e-33	0.886056	Cd164	7.54965e-301	3.61531	Serpinh1	7.31505e-213	2.01789	Rpl32
55	Rbx1	0	1.23256	Tuba1b	7.6927e-160	0.798336	Fkbp9	0	2.69356	Fth1	1.79229e-131	1.17909	Fbln2	1.72139e-270	2.83387	Gatm	7.65088e-67	4.74606	Cst3	7.59181e-89	1.03308	Cav2	1.99353e-92	4.41495	Rps2	1.02448e-104	1.05791	Igf2	1.12921e-68	1.30316	Lsp1	1.4285e-48	1.21575	G0s2	4.82064e-76	2.97388	Fstl1	2.51004e-274	1.87836	Col1a1	4.87285e-32	0.975219	Gsn	1.21924e-299	3.28943	Ifi27l2a	4.36079e-208	3.81153	Tmsb4x
56	Nedd8	0	1.17332	Sub1	5.0699e-151	0.738172	Hmox1	0	4.30237	Hspb8	6.66096e-130	3.59714	Cd302	6.79894e-265	2.71232	Gm1821	5.45725e-65	1.34902	Sdc2	1.52436e-85	1.96509	Cfl1	2.91186e-88	0.936144	Rps7	1.05139e-104	0.926532	Tpm4	1.26517e-66	1.07034	Ppp1r12a	1.64144e-48	2.22189	Lgals1	1.75795e-75	0.821728	Egr1	5.17617e-272	2.54711	Tgm2	5.59773e-32	2.64886	Fos	1.13632e-293	3.16435	Cxcl12	9.06847e-197	3.30204	H2-D1
57	Prdx1	0	0.970048	Tpm1	1.05427e-150	0.810426	Pcolce2	0	3.78393	Maff	3.41381e-125	2.82908	Timp3	1.27956e-264	2.4362	Cirbp	2.93703e-64	1.72013	Rbp1	1.34194e-82	1.18486	Gpx1	3.43255e-88	1.2131	Igfbp6	3.21015e-104	2.10302	Rpl8	9.63874e-66	0.881018	Ndufb6	4.43455e-48	0.96998	Spon2	4.52783e-75	2.45194	Nid1	1.70367e-269	3.34965	Fabp5	1.30234e-31	1.30199	Sgk1	6.67233e-293	4.57694	Rarres2	3.49885e-195	2.87775	Egr1
58	Tma7	0	1.36887	Tpi1	4.1957e-150	0.930962	Slc3a2	0	2.95031	Rpl10a	1.08055e-112	0.614373	Dpep1	2.02683e-259	3.29716	Mmd2	9.78549e-63	7.23571	Angptl2	6.82143e-80	2.27747	Timp3	1.79088e-87	1.80822	Col6a3	1.54062e-103	2.05061	Arpc2	3.58904e-64	1.02925	Ndufb8	1.27284e-46	0.882984	Rps24	1.26225e-74	0.964023	Plpp3	1.44181e-264	2.76757	Mif	2.20424e-31	0.891317	Ctsb	1.05158e-288	3.01708	Mxra8	1.03807e-192	3.25726	Retnlg
59	Ndufb8	0	1.27208	Idh2	1.21892e-149	1.03795	Rpsa	0	1.43524	Ifrd1	8.26804e-112	1.72506	Apoe	2.45383e-258	2.30198	Plpp3	1.08123e-62	1.36757	Lamb1	4.32508e-79	2.34107	Pcp4l1	2.12446e-85	4.00633	Rpl36a	6.6738e-100	0.885532	Tuba1a	2.20676e-63	1.07072	Ppia	1.51556e-46	0.768296	Gm13588	4.62194e-74	3.05123	Col6a3	8.53659e-264	3.06634	Nrep	1.10119e-30	0.985179	Ramp2	4.64196e-286	3.88877	Phlda1	7.66168e-189	3.01364	Rpl38
60	Gpc3	0	1.4204	Hmgn1	2.19546e-147	0.76453	Col6a1	0	2.21982	Cryab	2.22365e-110	2.06828	Abca8a	1.15927e-256	4.18857	Ucp2	3.66362e-62	2.23151	Fn1	1.77933e-77	1.26988	Pln	9.81232e-84	5.16331	Ctsl	7.21482e-100	1.16408	Tnnc1	5.52345e-63	4.4277	Cfl2	4.83793e-46	1.54042	Mfap2	3.88654e-73	1.04946	Cygb	9.79166e-255	3.41158	Lgals7	1.30945e-30	3.64445	Errfi1	3.0868e-278	3.91383	Rbp1	7.32185e-185	2.59358	Rps26
61	H3f3a	0	1.15145	Rps10	2.70632e-147	0.681753	Lmna	0	2.78832	Zbtb20	3.14467e-103	2.40841	Fth1	1.20088e-253	1.59789	Ifi27	1.2039e-61	1.60382	Pdgfrl	2.01969e-77	2.791	Fos	4.56081e-83	1.17829	Col5a1	1.3005e-97	2.34426	Gng5	8.43347e-63	0.985816	Tnnt2	1.36964e-45	3.6035	Sec62	8.14641e-73	0.986955	Ccl11	3.29057e-247	5.13221	Efemp1	1.7784e-29	2.07951	Gm10076	1.17844e-277	3.0724	Plpp3	1.79197e-183	2.97677	Ptma
62	Cd24a	0	1.97163	Rpl23a	1.35398e-146	0.617688	Plagl1	0	3.29354	Pnrc1	3.7878e-100	1.89178	Selenom	1.53828e-249	1.93622	Hint1	1.30695e-61	0.713003	Rarres2	4.02393e-75	1.37662	Cnn1	5.30085e-80	2.53022	Lox	1.37344e-92	2.55896	Id2	1.05554e-62	1.18579	Rplp0	1.25826e-44	0.705473	Col6a3	8.45266e-73	1.95007	Junb	1.25168e-246	2.71633	Cav1	3.92015e-29	1.74421	Rnase4	1.32654e-277	3.38574	Tmem176a	3.83842e-183	3.66943	Hspa1a
63	Cenpa	0	2.51522	Eef1b2	3.75421e-146	0.716058	C1qtnf3	0	4.16132	Atf3	5.3946e-97	2.46098	Lpl	8.5519e-242	2.51727	Osr2	2.45337e-60	2.02713	Ugp2	7.86835e-75	2.17087	Pdlim1	6.0462e-78	2.50674	Eln	2.46538e-92	1.78253	mt-Co1	4.07947e-62	0.990818	Oaz1	1.95769e-44	0.688538	Cox6c	2.98205e-72	0.804664	Cd63	2.68605e-242	1.45394	Tceal9	1.08943e-28	0.763282	Rps6-ps4	4.44288e-276	3.6744	Efemp1	1.79697e-181	3.95347	Rps28
64	Ptn	0	1.39071	Igf2	1.17982e-142	0.95465	Rps7	0	1.28287	Dnajb4	9.37485e-94	3.00134	Emp3	2.23638e-229	1.5543	Maged1	4.9657e-60	0.996735	Krtcap2	2.0344e-73	0.915743	Nfkbia	6.21269e-78	1.64705	Egr1	4.5885e-88	1.44177	Rcn3	9.61196e-62	1.06948	Atp5d	2.39416e-44	0.870747	Cox7c	4.58039e-70	0.832498	Mmp3	2.17661e-241	6.6403	Igfbp6	6.60852e-28	1.64489	Gm14303	1.25264e-260	3.07146	Pmp22	7.61572e-181	2.97152	Gsn
65	Atp5j2	0	1.01297	Rpl8	3.54595e-137	0.593077	Scrg1	0	7.467	Csrnp1	7.29117e-93	2.9211	Serpinb6a	2.63454e-222	2.35183	Gm2694	1.1901e-59	5.33908	Col6a1	5.45328e-72	1.24196	Ndrg2	7.83016e-78	2.36497	Dpt	3.90712e-87	1.59375	Rhoc	3.70284e-60	1.24509	Fermt2	4.44206e-44	1.63358	Rps3	1.13187e-64	0.846534	Col5a2	1.07181e-236	2.71561	Gas1	7.49259e-28	1.54449	Gm5905	1.26072e-258	3.86133	Tmem176b	1.46721e-179	2.89645	Rps14
66	Cbx1	0	1.74395	Rps9	1.27447e-136	0.626493	Itm2a	0	1.74072	Atf4	1.44533e-90	1.20055	Pcolce2	6.71741e-218	2.9384	Serpinb6a	1.75332e-59	1.54973	Sparcl1	1.69868e-69	1.25862	Gstm1	2.08908e-76	1.48485	Rps25	1.2875e-86	0.873672	Myl3	5.46247e-59	4.91413	Mgll	5.78674e-44	2.41408	Ifitm3	5.59773e-64	1.18297	Efemp1	2.5883e-235	3.75666	Bex4	1.23627e-26	1.81771	Bst2	6.15413e-254	4.21421	Cd248	2.56015e-179	3.58936	Gadd45g
67	Ywhaq	0	1.23519	Ccnd3	5.11553e-135	1.00575	Itga5	0	3.44217	Cnn1	7.3096e-88	2.42781	Mgst1	5.53238e-217	2.23926	Prdx5	6.5845e-59	1.17112	Htra3	2.52848e-69	1.80519	Olfr558	3.55379e-76	8.76278	Ndn	3.80383e-85	1.67158	Eif1	1.62648e-58	0.877102	Rps13	1.48745e-43	0.657404	Rplp0	3.67858e-63	0.92449	mt-Rnr2	2.97072e-231	1.91819	Plp2	3.74247e-26	1.9775	Igf1	8.99121e-249	3.52729	Pamr1	9.05028e-179	4.51153	Rps27
68	Mif	0	1.10238	Ptma	7.55883e-133	0.611308	Maff	0	3.91971	Rpl27	1.68111e-86	0.515072	Ifitm3	2.88501e-215	1.60706	Med10	2.98011e-58	1.45705	Serping1	2.7853e-66	1.34362	Col4a2	4.24493e-76	1.76954	Rps26	4.68061e-85	0.878826	Ssr2	1.77208e-58	0.981681	Rpl31	1.60989e-42	0.604264	Tmem176b	2.52829e-62	1.47067	Ly6e	1.04819e-230	2.65156	Gpx8	5.33039e-26	1.02193	Col5a1	7.83826e-248	3.8425	Tspo	1.38521e-178	3.25461	Plac8
69	Atp5f1	0	1.09919	Rps8	1.17469e-132	0.593628	Rplp2	0	1.324	Npm1	5.54819e-85	0.61344	Ifi27	4.08076e-212	2.37478	Emp3	5.16059e-58	0.985566	Axl	3.35524e-66	1.99917	Tagln2	3.89172e-75	1.37068	Rabac1	8.60088e-83	1.40336	Gyg	3.26571e-57	2.35305	Higd1a	3.85124e-42	1.19341	Cald1	5.0584e-62	1.25304	Lgals3bp	1.10501e-229	4.18878	F11r	1.5742e-25	2.80889	Tmsb10	1.65483e-247	2.5324	Selenop	1.90587e-178	2.94453	Ftl1
70	Tbcb	0	1.50179	Rps5	2.94114e-132	0.622933	Eif5	0	1.88264	Junb	1.31693e-83	1.47844	Timp2	1.16735e-209	2.0415	Cst9	9.47363e-58	7.23854	Clic1	1.68374e-61	0.8914	Aspn	6.45717e-75	1.69417	Rpl18a	1.16609e-81	0.932508	Cdk4	4.32323e-57	0.944926	Ndufa11	1.92825e-41	0.90129	Vegfd	5.12648e-62	3.79398	Jun	3.77801e-229	2.34212	Nid2	1.77064e-25	2.27084	Ccl2	1.36747e-242	5.93756	Cd302	1.50941e-177	3.29685	Sparc
71	Txn1	0	0.998402	Pdia6	3.52267e-131	0.733806	Hsp90aa1	0	1.84893	Rpl31	6.97774e-83	0.422687	Sparcl1	6.57905e-207	1.70384	Ndufa5	1.37452e-56	0.806248	Lamc1	1.19356e-59	2.5449	Actn1	7.27605e-75	1.91403	Lmna	1.60975e-81	1.79398	Zyx	2.52542e-55	1.4061	mt-Nd1	2.13122e-41	0.737034	B2m	5.66394e-61	1.07807	Ifi27l2a	4.67803e-224	3.27467	Wt1	2.52469e-25	3.41121	Rps19-ps6	1.0053e-241	3.81105	Aebp1	1.85729e-177	3.148	Igfbp6
72	Hnrnpm	0	1.56367	Rps7	1.33449e-128	0.608668	Fam180a	0	6.57019	Rpl35	7.88888e-83	0.510462	Gng11	5.90495e-206	2.20333	Defb36	2.25867e-56	10.5509	Mgp	4.09583e-59	1.06064	Hcfc1r1	1.15301e-73	1.56382	Nfkbia	8.35368e-81	1.69458	Mmp14	2.96495e-55	1.25912	mt-Nd4	3.71619e-41	0.744872	Cdh11	4.62921e-59	1.90404	Fos	1.65687e-220	2.06634	Acaa2	1.43362e-24	1.53549	Rps6	1.54934e-240	2.56079	Prss23	2.88455e-173	3.73602	Rps21
73	Park7	0	1.23969	Oaz1	2.51157e-121	0.647146	Cyp51	0	3.47029	Zfand5	1.24892e-82	1.95914	Lrp1	8.66794e-206	2.63302	Acsbg1	4.8114e-56	7.5172	Gpihbp1	4.91451e-59	3.25395	Rbp7	1.12181e-72	4.60585	2410006H16Rik	7.65875e-77	1.27919	Myl4	1.47427e-54	3.86037	Calm2	4.59943e-41	0.704522	Rgs2	6.96403e-59	2.26184	Arpc1b	1.72693e-215	2.1207	Igf2	1.55365e-24	1.00027	Rpl41	2.528e-236	2.64787	Plxdc2	8.7316e-173	4.20466	Dusp1
74	Selenow	0	0.924118	Selenoh	3.15151e-121	0.808664	Gadd45g	0	2.40171	Wfdc1	1.46277e-82	3.12144	Fxyd5	1.59379e-204	2.95914	Tecr	8.06109e-56	0.940697	Anxa1	5.07004e-59	1.75292	Gucy1b3	4.6875e-72	3.31961	Angptl2	2.70215e-75	2.20688	Cox6b1	6.91902e-53	0.783487	Uqcrh	9.46038e-41	0.663886	Lbh	1.29261e-58	3.25316	Ubb	6.10338e-214	1.78599	Chchd2	2.71178e-24	0.730449	Rpl37rt	3.62648e-235	3.18994	Scpep1	9.69175e-171	3.461	Mdk
75	Ywhae	0	1.19938	Calm1	4.33126e-119	0.642456	Msmo1	0	3.20708	Ptma	2.14962e-81	0.632466	Sod3	1.02821e-198	3.46105	Ndufb4	1.10009e-55	1.21829	Cthrc1	5.85336e-59	1.75251	Uba52	1.75923e-71	1.21351	Ly6a	2.27119e-74	2.12252	Dad1	2.69502e-52	0.914866	Rgs2	3.22653e-40	1.83764	Rpl39	3.32695e-58	0.767004	Ogn	2.05494e-213	2.50507	Eif1	6.57966e-24	0.743479	Rpl3-ps1	5.88724e-234	3.6586	Anxa2	6.46e-167	2.2607	Malat1
76	Gm1673	0	1.98049	Elob	9.67906e-117	0.612502	Gnas	0	1.2111	Pim1	8.34325e-80	2.64854	Rps9	6.29827e-198	1.25825	Lsm7	2.20811e-53	0.984092	Rnase4	2.33522e-57	1.31496	Mgll	2.34465e-70	2.70928	Rpl17	2.03589e-73	0.745536	Rpl34	4.25509e-52	0.876238	Rps26	3.24834e-40	0.571832	Rpl14	9.03292e-58	0.864187	C3	4.96466e-213	4.8144	Tmsb4x	1.15754e-23	0.96864	mt-Nd4	7.24587e-234	2.72508	Cd9	6.55259e-165	2.7282	Srgn
77	Cnn3	0	1.24011	Rps21	2.21656e-116	0.596236	4930523C07Rik	0	3.95411	Cxcl10	1.79838e-79	3.56761	Lhfp	7.77239e-197	2.18664	Slc29a1	1.90722e-52	1.77808	Gng11	7.09487e-57	1.6024	Cd36	5.07268e-70	3.83397	Rps14	4.24633e-73	0.932667	Cox4i1	5.0363e-52	0.829195	Rps12	5.31627e-40	0.671237	Fbn1	5.43561e-57	1.91855	Col15a1	5.37115e-212	3.24418	Cnpy2	3.76855e-23	0.898199	Tnfaip6	1.31157e-233	4.31896	Fxyd1	4.3008e-163	2.70597	Mylk
78	Tceal9	0	0.918525	Rpl23	1.94965e-115	0.617551	Rplp0	0	1.2434	Wsb1	3.5314e-79	1.49791	H2-K1	5.88854e-194	2.76407	Amh	1.82274e-51	10.3821	Tm4sf1	2.8961e-56	1.71027	Clu	7.26058e-69	2.26047	Rps5	9.75141e-73	0.743412	Rpl38	1.34517e-51	0.837931	Npnt	8.60203e-39	3.08946	Enpep	7.32152e-57	5.24702	Cd34	6.2046e-206	2.59023	Rpsa	1.12817e-22	0.713679	Sqstm1	1.71868e-233	3.11703	Ifitm1	9.63238e-163	3.05269	Rpl18a
79	H2afy2	0	2.31495	Rps23	8.03881e-115	0.650597	Tsc22d1	0	1.49052	Rpl17	6.0575e-78	0.38578	Sdc2	8.68427e-187	2.26397	Aard	2.69063e-51	5.43605	Uqcrb	3.2759e-54	0.639213	Itm2b	1.82207e-68	0.850322	Mfap4	6.66679e-72	1.13677	Eif5a	4.15989e-51	0.816118	Synpo2	2.07885e-38	4.11146	Aspn	4.72527e-56	2.14527	Mt2	3.06693e-204	3.057	P3h4	1.14941e-22	1.68521	Anxa3	6.47546e-232	4.0533	Lhfp	1.38718e-162	3.02918	Cxcl12
80	Hn1	0	1.58784	Snrpg	1.20447e-112	0.663697	Rtn4	0	2.61269	Dnajb9	4.15783e-77	2.17248	Tppp3	1.04006e-185	2.52124	Smim1	4.03017e-49	2.02792	Rps2	4.72285e-54	0.804347	Clec2d	1.91286e-68	3.06351	Rpl10a	8.02528e-72	0.810424	Mdk	4.28562e-50	0.952711	Lpp	1.36345e-37	2.56543	Myl9	1.70694e-55	1.07774	Tnxb	2.63993e-198	3.8824	Clic1	4.46293e-22	0.804663	Nppc	2.45967e-225	7.63603	Matn2	9.48875e-162	3.95333	Zbtb20
81	Hspe1	0	0.994385	Serpinh1	1.22539e-112	0.607813	Penk	0	2.81215	Timp3	2.44672e-76	1.51649	S100a16	1.58714e-185	2.46563	Gm8797	8.57357e-49	1.33669	B2m	2.03784e-53	0.908481	Junb	2.16521e-66	1.44104	Rpl39	3.94134e-71	0.733607	Rpl18	1.53999e-48	0.7269	Atp5b	3.87393e-37	0.676614	Fbln5	2.24085e-55	2.05973	Hsd11b1	8.9872e-196	4.98135	Col1a2	4.85291e-22	0.742087	Maf	7.55682e-224	4.14911	Timp3	9.63997e-160	3.18045	Col6a1
82	Lsm6	0	1.46834	Rps3	4.60219e-111	0.542025	Sqstm1	0	2.15894	Nr4a2	3.0333e-76	3.14411	Uba52	2.69494e-184	1.53456	Bex2	1.03609e-48	1.47639	Fkbp7	4.27702e-53	1.46095	Oaz2	1.10546e-65	1.49492	Rpl32	4.09384e-70	0.931982	Rpl7	9.13e-48	0.800279	Ccnd2	5.29305e-37	1.08198	Serf2	1.46951e-54	0.839871	Dusp1	7.35768e-192	2.45404	Ndufa3	6.78314e-22	0.752123	Anxa1	2.42393e-223	3.52124	Igfbp4	8.89126e-159	2.42737	mt-Nd4
83	Ddx39b	0	1.37537	Tceal9	3.64994e-110	0.644054	Rpl14	0	1.31431	Rarres2	8.67479e-76	1.17473	Tagln2	2.70831e-184	1.70381	Eif4ebp1	2.67975e-48	1.24633	Nid1	4.88267e-53	1.76838	Rasl11a	4.30854e-65	3.22609	Eef1b2	6.05254e-70	0.812489	Rps18	2.26847e-47	0.909559	Pfn1	1.06117e-36	0.713925	Prss35	4.03448e-54	3.23035	Ly6c1	5.52087e-191	4.04823	Serpinb1a	7.54343e-22	2.74303	Ifrd1	2.90358e-222	3.23236	Ctsb	1.57822e-152	2.3504	Osr2
84	Phf5a	0	1.52241	Srsf3	2.74402e-109	0.665567	Eif1a	1.456185982204859e-308	2.68535	Rpl22	1.02985e-75	0.462606	Crispld2	5.52663e-176	2.41628	Ndufa3	1.53268e-46	0.69356	S100a13	7.71321e-53	1.72983	Lmod1	5.68981e-65	4.39743	Tmed3	1.57881e-69	1.58395	Mgp	5.75975e-47	0.894419	Ctxn1	1.10147e-36	1.78594	H3f3b	4.76756e-53	0.744342	Ctsh	8.458e-191	3.96647	Rpl41	9.57142e-22	0.74795	Gm8730	6.44862e-221	4.08625	Pcolce	4.68184e-149	2.4711	Nupr1
85	Slc25a4	0	0.895666	Atp5k	4.75337e-109	0.658114	Cd63	9.47169e-305	1.04071	Hsp25-ps1	3.75291e-75	3.82762	Ifitm2	5.69978e-176	0.946735	Ppt1	1.72075e-46	1.96195	Fhl1	7.82836e-52	1.85348	Gadd45g	6.7411e-65	1.43699	Anxa2	2.16107e-69	0.944824	Il11ra1	1.71957e-46	1.31646	Slmap	1.72706e-36	3.00095	Rpl7	5.99334e-51	0.691802	Loxl1	1.0571e-187	2.73936	Mdk	3.5162e-21	0.764059	Ackr3	6.22091e-217	4.18972	Entpd2	1.73904e-148	3.99782	Rpl14
86	Hint1	0	0.878374	Nrep	6.72157e-108	0.742669	Eef2	2.09095e-304	1.38267	Des	3.87326e-74	2.34813	Tmem50a	1.31416e-169	1.39781	Dad1	2.25774e-46	0.767096	Tuba1a	1.75306e-50	0.873429	Rarres2	1.8833e-64	1.25675	Clec3b	4.05673e-69	2.00583	Rps13	4.49105e-45	0.708082	Dynll1	1.38594e-35	0.650774	Ppp1r14a	2.38824e-50	2.1726	Nupr1	2.37238e-186	2.77019	Hpgd	7.63045e-21	2.98445	Ngfr	1.11485e-212	5.43881	Lamp2	3.69406e-146	2.78454	Rpl13
87	Ndufa4	0	0.862936	Ppia	1.26241e-106	0.643176	Tubb6	1.47836e-303	2.50415	Hspb1	2.15399e-73	1.78381	Axl	4.87424e-166	2.43149	Cst3	3.82727e-46	0.737203	Col4a2	3.30876e-50	1.52953	Calm2	3.35462e-64	0.771782	Apod	2.89936e-68	2.70838	Smdt1	1.38924e-44	0.983814	Rps25	3.00655e-35	0.623067	Eif1	5.45873e-50	0.658664	Nfkbia	7.79863e-185	2.49152	Hmgn1	9.22999e-21	0.727865	Gas6	1.25927e-210	4.14096	Wnt2	1.41227e-145	6.16238	Tpt1
88	Tyms	0	2.05319	H3f3b	3.80599e-104	0.621133	Dnajb1	4.68713e-297	2.31388	Igfbp4	1.15944e-72	0.878297	Gstp1	9.92959e-163	1.82342	Dazl	5.38311e-46	8.19887	Pmp22	7.48066e-50	1.32729	Ly6e	7.70179e-64	1.46935	Rrbp1	3.58005e-67	1.61135	Ndufa13	2.94717e-43	0.83368	Ptma	4.16821e-35	0.689524	Nupr1	5.57892e-50	1.79745	Ms4a4d	2.18376e-183	4.15971	Dpp4	1.10022e-20	4.32794	Rpl10-ps3	2.60549e-210	3.60542	Lsp1	7.21882e-145	2.53157	Ifi27l2a
89	Sub1	0	0.892267	Rps20	1.5646e-101	0.532599	Rps21	1.70412e-296	1.17668	Klf9	2.13917e-72	1.91528	Fkbp7	5.43476e-162	1.92542	Spp1	3.08349e-45	2.54609	Fbln2	3.63596e-49	1.72354	Gm1821	1.07635e-62	1.3436	Mmp2	5.13517e-67	1.21355	Dynll1	8.0687e-43	0.740207	Rps15	2.18999e-34	0.607742	Cnn2	9.68583e-49	1.17299	Crispld2	4.80655e-183	3.14767	mt-Nd1	2.15682e-20	0.759816	Btg1	7.71253e-209	4.36788	H2-D1	1.30398e-143	3.19965	Txnip
90	Cks2	0	2.13072	Sfrp1	7.87989e-99	1.56487	Clic4	1.94131e-294	2.79261	Gem	9.86648e-72	2.69857	Fstl1	1.29261e-160	1.01837	Socs2	6.33561e-45	1.8046	Mxra8	4.24663e-48	1.49729	Uqcrb	5.7539e-62	0.749873	Mest	7.60454e-67	1.22757	Tbx20	5.3811e-42	3.56747	Cox7c	3.70003e-34	0.580835	Rps7	1.50025e-48	0.689864	Fbn1	2.43881e-180	2.82713	Tmem108	2.54578e-20	4.26631	B2m	1.14181e-205	2.56987	Ctsd	1.5661e-143	2.56729	Mif
91	Hnrnpd	0	1.7802	Snrpf	1.50683e-98	0.696473	Ier5	5.34367e-287	4.14375	Zfas1	6.64829e-69	1.09446	Fbn1	2.63631e-160	2.2382	Akr1b8	6.35775e-45	2.93979	Mmp23	1.06091e-47	2.08825	Txnip	9.70957e-62	1.79233	Col14a1	1.29182e-66	2.24389	Csrp2	5.97392e-42	1.18073	Rpl23a	4.0724e-34	0.586278	Sox4	5.93888e-48	2.07772	Sparcl1	2.3958e-174	2.11717	Rcn3	3.39424e-20	0.797631	S100a6	4.50012e-197	2.63309	Fxyd5	1.06863e-141	3.49296	Inmt
92	Snrpa1	0	1.54766	Atxn7l3b	4.75825e-98	0.769849	Map2k3	2.5176e-279	3.38217	Atp2b1	1.36778e-66	1.65993	Gm10736	1.09347e-157	0.956547	Dcn	7.25465e-45	0.835561	Clec3b	8.62072e-47	1.757	S100a13	2.29138e-61	1.8069	Hsp90ab1	1.94377e-66	0.789533	Lum	2.58616e-41	0.893757	Ndufa2	9.32759e-34	0.64542	Selenbp1	8.40473e-47	2.3968	Bgn	7.04391e-174	1.89663	Mgp	3.60793e-20	0.744484	Rps19	1.10671e-194	2.37633	S100a10	3.96285e-140	2.18891	Col6a2
93	Ndufc1	0	1.07295	Rpl34	9.12556e-98	0.574294	F3	2.98955e-277	3.98186	Gstm1	1.66946e-65	1.22056	Laptm4a	1.31308e-157	0.882874	Ndufb9	1.29008e-44	0.724991	Adamts2	1.67921e-46	2.0786	mt-Nd5	2.87335e-61	0.822793	Rpl27a	7.48341e-66	0.733218	Fos	4.48072e-41	0.874299	Uqcr11	2.96968e-30	0.725169	Socs2	4.78858e-46	2.11822	Anxa5	1.47968e-172	1.70768	Ndufa4	3.71533e-20	0.6649	Klf6	1.03634e-188	3.43494	Cd55	4.23738e-140	4.60717	Lum
94	Atp5h	0	0.913175	Pfn1	1.78721e-95	0.60908	Fosl1	4.06476e-275	6.16892	Zfp36l1	2.1994e-64	1.38486	Pdlim2	1.92201e-157	2.675	Polr2l	7.25458e-44	1.26441	Mmp14	2.31489e-44	1.13677	Gpihbp1	1.86334e-59	3.25084	Rpl35	2.03667e-65	0.790001	Csrp3	8.0835e-41	5.03536	Rpl37	4.10927e-30	0.598619	Sub1	8.02671e-46	0.680629	Col5a3	5.35711e-172	5.14857	Rpl11	1.23148e-19	0.672466	Ifitm3	1.24671e-184	2.52817	Prkcdbp	3.90802e-134	2.71962	Cmtm3
95	2010107E04Rik	0	0.951277	Rpl27	1.8518e-95	0.522383	Rrbp1	1.33319e-274	2.22547	B2m	1.32984e-63	0.784968	Cpq	2.0905e-157	2.50081	Gstm2	1.56108e-43	1.73117	Ramp2	2.95788e-44	1.59003	Ramp1	2.5059e-59	3.18558	Tagln2	3.18412e-65	1.32864	Fabp5	8.73101e-41	1.28333	Ndufa12	4.30492e-30	0.789522	Nfib	6.43608e-45	2.2656	Angptl2	5.30478e-168	3.02478	Dctn6	1.70874e-19	1.40454	Cxcl10	1.12285e-183	5.13545	Egr1	2.4269e-132	2.40028	Col3a1
96	Atxn7l3b	0	1.31051	Rpl12	4.67759e-95	0.60617	Meltf	8.75444e-273	7.63285	Acta2	6.03941e-63	1.07839	Anxa2	1.56413e-156	1.06962	Meg3	3.03002e-43	0.747701	Rhoc	2.19681e-43	1.0277	Zfp36	1.04063e-58	1.45289	Anxa5	8.70889e-64	0.984026	Eln	1.89411e-40	1.41033	Minos1	5.50491e-30	0.644219	Loxl1	7.2813e-45	1.70555	Ifi27	9.64664e-168	2.58656	Anxa2	1.94111e-19	0.720774	Gm12248	3.97556e-181	12.6133	Lamp1	2.65403e-127	2.42776	Angptl2
97	Mest	0	1.38559	Hsp90ab1	5.40564e-95	0.588559	Uap1	4.42402e-270	3.36173	Sertad1	6.89347e-63	2.14251	Nid1	1.67864e-155	2.29799	Ndufc1	4.38482e-43	0.738454	Thbs2	1.16685e-42	2.39203	Higd1b	2.39169e-58	5.98591	Tnmd	1.92751e-63	4.86907	Rpl23a	9.02728e-40	0.734214	Uqcrq	1.91996e-29	0.733512	mt-Nd5	1.37345e-44	0.732853	Anxa1	1.01183e-164	2.62147	Cd151	3.00123e-19	1.7709	Rpl18-ps1	7.68778e-181	4.92404	Loxl1	2.54191e-126	2.88166	Rps15a
98	Ndufab1	0	1.36636	Ybx1	9.84426e-94	0.683918	Rpl18	5.54989e-268	1.00335	Myc	1.44718e-61	2.65013	Rabac1	8.62628e-155	1.50234	Gstm7	4.67258e-43	3.22895	Fxyd1	1.47343e-42	1.11433	Lhfp	2.54059e-58	1.53898	Rpl23a	2.61043e-63	0.705342	Ybx1	2.07644e-38	0.833627	Ppp1r14a	3.09518e-29	1.71278	mt-Nd1	1.89957e-44	0.832769	Cxcl12	5.18962e-161	2.21408	Bex3	3.40013e-19	0.741438	Col3a1	1.93849e-180	2.32757	Plac8	3.7457e-126	3.3057	Cfh
99	Ndufa12	0	1.19022	Cox6c	4.50452e-93	0.590783	Eif2s2	5.80953e-268	1.16429	Taf1d	1.37003e-60	1.21471	Islr	6.48048e-154	2.21289	Serinc3	1.25699e-42	1.3418	Col5a1	2.40147e-42	1.7428	Tspan7	1.20436e-57	2.3896	Arpc1b	3.5916e-63	1.15823	Prdx4	7.5109e-38	0.925988	Cox5b	4.96496e-29	0.659316	Dkk3	2.20158e-44	2.26292	Postn	1.4325e-153	2.40416	Aebp1	4.25502e-19	1.25795	Jund	1.27029e-178	3.08874	Bmp4	2.86853e-122	3.51083	Htra3
100	Cox6b1	0	0.810232	Atp5a1	7.57409e-93	0.62408	Vasn	1.00531e-265	4.12137	Hsp90b1	1.61486e-59	0.658188	Emp1	2.22825e-153	1.61717	Ndufa13	5.03701e-42	0.726374	Col6a3	6.99569e-42	1.4182	Aoc3	1.77775e-57	4.29584	Rpl3	5.54567e-63	0.760178	Calm2	6.21165e-36	0.702706	Fkbp1a	9.42265e-29	0.700447	Cpm	5.30315e-44	4.38454	Lamp1	2.47437e-151	2.03863	Cdkn1c	5.87164e-19	0.71569	Dpt	5.07012e-177	2.7056	Mmp14	8.13325e-118	2.3124	Zfp36l1
101	Psma5	0	1.31744	Atp5g1	3.83715e-92	0.620784	Rps3	1.627e-265	1.0965	Col1a1	2.97134e-59	0.721434	Aspn	6.40447e-153	2.00216	Fabp3	2.26787e-41	2.98918	Fth1	8.61748e-42	0.817684	Gucy1a3	1.96088e-57	3.36204	Rpl6	7.68253e-63	0.618597	Tceal9	9.12661e-36	0.676517	Atp5a1	2.00568e-28	0.641631	Tagln	1.06139e-43	2.077	Abca8a	1.6938e-150	3.88065	Dhrs4	6.38105e-19	1.81175	Gm15536	9.22625e-177	2.95019	Rabac1	7.18043e-117	2.21491	Matn2
102	Snrpd2	0	1.09137	Rps13	8.17489e-90	0.517442	Rpl39	1.54409e-264	1.06899	Rps10	3.10561e-58	0.361437	Ms4a4d	1.93474e-151	3.61864	S100a11	2.29034e-41	0.672302	Kdelr3	7.02243e-41	1.47767	Sh3bgrl	1.8442e-56	1.3696	Ier3	1.28332e-60	1.52847	H1f0	1.19999e-35	0.962545	Id2	3.1985e-28	0.823379	Serping1	1.40346e-43	1.23976	Ecm1	1.21448e-147	2.69301	Stmn1	1.19639e-18	0.778006	Rpl13	4.08625e-176	2.19838	Zfp36	2.36654e-114	2.53559	Rps7
103	Cdc20	0	2.74506	Akr1a1	1.96095e-88	0.6034	Rps23	7.85537e-264	1.14743	mt-Rnr1	9.18857e-58	0.76462	C3	2.58116e-146	3.78333	Rpl39	3.45932e-41	0.644517	Entpd2	7.38543e-41	2.23985	Rgs4	2.92822e-56	5.53849	Cthrc1	4.59313e-60	1.77194	Csrp1	2.05435e-35	1.21128	Slc25a3	1.17413e-27	0.673741	Egfem1	5.42433e-43	7.95178	Fosb	1.03622e-144	2.68526	Anapc13	1.59301e-18	0.857305	Gm7808	1.19838e-174	3.67569	Jun	6.40623e-114	2.24004	Ly6e
104	Serbp1	0	0.973323	Ifitm1	4.24701e-88	1.07194	Eif1	1.05109e-263	0.92857	Clk1	3.42459e-56	1.2255	Rplp1	2.79381e-140	1.028	Pfdn5	4.7587e-41	0.693426	Tbx20	3.39543e-40	3.62487	Sept4	3.49769e-56	2.72824	Rps12	3.01016e-59	0.695266	Prss35	7.47731e-35	2.59479	Lmod1	3.60987e-27	3.50029	Tpm4	1.04203e-42	0.863715	Cd248	1.81388e-143	2.73676	Hmgn2	1.77916e-18	0.743084	Sparc	4.2639e-172	2.13366	Shisa5	3.10331e-112	2.86777	Marcks
105	Ldhb	0	1.4102	Snrpd1	7.30185e-88	0.660507	Rps12	1.16604e-260	1.08773	Hbegf	7.37143e-56	1.72558	Arpc1b	2.7158e-139	1.32934	Pdcd5	1.73844e-40	0.846381	Gstm1	1.78178e-39	1.18645	Notch3	5.28336e-56	3.89174	Rpl12	8.61696e-59	0.793537	Atp5j	9.95512e-35	0.697262	Sntg2	1.0553e-26	4.52942	Hsd11b1	4.391e-42	3.24751	Cyb5a	7.6942e-142	1.70985	Rps24	1.89797e-18	0.679102	Anxa2	2.76964e-171	2.22119	Anxa5	7.15312e-112	1.99447	Klf9
106	Eif5a	0	0.800663	Rpl18a	4.303e-86	0.59872	Rps5	1.26122e-257	1.08618	Slc16a2	8.16801e-55	1.77621	Col4a1	1.13896e-137	1.75581	Ccl17	1.97342e-40	7.41707	Nnmt	2.00174e-39	2.87341	Atpif1	5.44455e-56	0.811542	Rplp1	1.06766e-58	0.700768	Cox6a1	1.07621e-34	0.656073	Actb	1.61222e-26	0.496254	Actg2	7.31073e-42	1.8264	Ier2	1.30788e-141	1.77051	Bex1	5.53681e-18	1.78957	Eef2	1.60176e-170	2.21334	Fmo2	9.39367e-112	4.99146	Actb
107	Ppp1ca	0	1.05507	Rps12	1.13074e-85	0.514841	H19	1.67363e-256	1.43783	Cstb	1.5141e-54	1.04674	Lamp2	4.76782e-136	1.80352	Hmgn2	2.95894e-40	0.749488	Rpl23a	4.25705e-39	0.495368	Rps6	1.98065e-55	0.822797	Igf1	3.22444e-57	1.62044	Selenoh	2.98816e-34	0.837245	Ilk	1.7937e-26	0.97392	Palld	4.26908e-41	2.08748	Cpxm1	1.35047e-140	3.26836	mt-Nd2	2.26934e-17	0.686131	Actg1	1.66121e-169	2.11999	Dap	1.53944e-111	2.45696	Crispld2
108	Ewsr1	0	1.67799	Pclaf	3.0582e-85	0.838469	Atf3	1.85688e-254	3.06889	Chchd2	1.74528e-53	0.417438	Prelp	9.02606e-136	2.80113	Rps4l	6.74054e-40	1.17671	Ptgis	3.30775e-38	1.84346	H2-D1	1.38054e-54	1.76529	Rpsa	3.92324e-56	0.650852	Swi5	3.56802e-34	0.673685	Cd59a	1.90929e-26	2.54324	Slc38a5	3.44997e-40	4.39426	S100a10	1.67299e-140	1.55218	C3	2.74246e-17	2.69272	Itm2b	2.53613e-169	2.16782	Capg	1.17782e-108	3.39611	Rpl11
109	Pdap1	0	1.17584	Serbp1	8.28594e-81	0.593124	Il11	2.18029e-252	6.93242	Socs1	1.41923e-52	3.07802	Eif1	2.28273e-134	0.820603	1810037I17Rik	9.0399e-40	0.973853	Cygb	6.32418e-38	1.64101	Cldn5	4.47367e-54	4.41154	Col12a1	2.72498e-55	2.70781	Cnpy2	5.199e-34	0.843041	Atp5c1	4.05862e-26	0.599787	Rps6	6.552e-40	0.739183	Serpinb6a	1.81331e-139	2.40239	Rpl23	2.96857e-17	0.623085	Rps18	2.68895e-168	2.07641	Dusp1	2.9159e-108	2.45033	Rps3a1
110	Bcas2	0	1.42805	Grb10	2.17145e-80	0.982784	Dusp14	2.31378e-249	5.31348	Rbm39	3.80549e-52	0.723015	Lamc1	4.56107e-132	2.96011	Anapc13	1.16233e-39	0.89146	Cyb5a	8.25361e-38	0.848601	Sept7	9.96438e-54	1.04041	Thbs2	3.70785e-55	2.57445	Nkain4	5.88252e-34	2.21278	mt-Cytb	4.74202e-26	0.50942	Plxdc2	3.4283e-39	2.41993	Cd47	4.09793e-136	2.85168	Col18a1	4.71725e-17	2.03438	Pnrc1	4.43418e-168	3.02602	Ptgis	4.35127e-108	3.11947	Pamr1
111	Psmb2	0	1.06546	Rpl28	3.12868e-80	0.504687	Matn4	6.44161e-244	5.21535	Sqstm1	5.26434e-52	1.11351	Cd81	6.72126e-132	1.09792	Wnt6	6.22602e-39	4.77216	Matn2	1.31953e-37	1.99466	Actn4	1.17064e-53	1.36618	Fau	1.10531e-54	0.621125	Atp5g1	2.93068e-33	0.70631	Selenom	1.3882e-25	0.980779	Rpl34	2.05563e-38	0.655404	Vat1	4.95963e-136	2.95308	Spint2	5.90726e-17	2.26174	Uba52	2.01654e-167	2.44174	App	1.02613e-107	2.53658	Lamp1
112	Hnrnpa1	0	1.60289	mt-Co1	1.94859e-79	0.599448	Serpinh1	1.70242e-242	0.883232	Plpp3	3.16044e-50	1.15107	Txnip	1.6676e-131	2.10821	Ccdc28b	1.02948e-38	2.04426	Gpx7	1.3336e-37	1.29333	Srgn	1.39693e-53	1.928	Pmp22	2.25126e-54	1.35091	Rps16	9.30886e-33	0.642567	Rsu1	1.94786e-25	1.20983	Nedd4	1.40609e-37	0.943974	Lgals1	7.80576e-135	1.4075	Gabarapl1	1.09488e-16	1.38408	Rpl10a-ps1	4.21481e-167	2.79486	Ly6e	1.09249e-105	2.28336	Rplp0
113	Cdkn1c	0	1.01451	Fus	2.32057e-79	0.68485	Wwp2	5.1508e-236	3.38413	Tiparp	9.70023e-50	2.97607	Fgl2	4.69522e-130	3.86467	Igfbp7	1.52655e-38	0.785109	Pi16	4.71742e-37	1.80086	Cd81	3.63556e-52	0.870857	Col4a1	2.4797e-52	1.34541	Rpl31	1.32714e-32	0.651457	Tubb6	3.18937e-25	1.21544	Flna	2.09446e-37	1.35847	Sod3	8.30215e-134	3.35086	Atp1b1	1.54505e-16	2.56292	Rps23-ps1	1.42266e-162	2.88994	Akap12	4.74271e-105	3.64189	Htra1
114	Apex1	0	1.77109	Hint1	7.73435e-79	0.539555	Hspa8	1.68943e-235	1.00225	Jund	2.20653e-49	1.42564	Rps25	9.25683e-129	0.86497	Lsp1	1.99396e-38	1.00388	Dpep1	5.96742e-37	1.94879	Slc9a3r2	4.23814e-52	2.22853	Rpl28	2.82482e-52	0.581186	Rpl39	2.44558e-31	0.649907	Atp5g3	7.98363e-25	0.679863	Pde5a	1.57598e-36	4.29598	Igfbp4	8.95166e-133	1.61381	Ccnd3	2.16346e-16	0.857786	Ppp1r15a	1.65111e-162	3.32278	Krtdap	9.35202e-104	7.26878	Col4a1
115	H1f0	0	1.3322	Ndufa3	2.89135e-78	0.571742	Plod3	1.83903e-233	3.40261	Coq10b	2.78989e-48	2.39244	Loxl1	1.04918e-127	1.97795	Pttg1	3.98186e-38	1.26218	Pcsk6	1.03255e-36	3.17718	Gm8797	1.04513e-51	1.39877	Rpl29	1.32039e-50	0.712586	Sfrp2	2.96607e-31	1.65528	Atp5j2	2.75341e-24	0.534402	Lhfp	3.28172e-36	1.45383	Lrp1	7.69714e-131	2.59924	Apela	2.76452e-16	4.38158	Gpx3	1.61306e-160	2.45288	Dpt	9.72985e-104	2.50663	Scpep1
116	Slirp	0	1.13191	Snrpd3	3.0982e-77	0.589915	Arpc1b	2.50435e-233	1.54492	C1s1	5.80756e-48	1.72208	Rpl10	3.2493e-127	0.811299	Siva1	5.46895e-38	0.999391	Tmem59	1.63077e-36	0.833974	Mcam	1.48611e-51	3.95738	Col4a2	4.02615e-50	1.51149	Rab11a	5.93915e-31	0.989822	Rps29	1.83404e-23	0.440645	Ndufa4	6.6802e-36	0.541464	Laptm4a	7.44869e-130	1.18897	Rspo1	1.13233e-15	4.08446	Rps16-ps2	2.43601e-160	2.43191	H2-K1	1.51237e-103	2.99543	Lamp2
117	Ccnb1	0	2.63786	Igfbp2	9.84374e-77	1.09292	Sqle	2.3723e-232	2.86287	Laptm4a	2.3198e-46	0.30658	Eln	1.03568e-125	1.64541	Ly6e	1.33887e-37	1.05279	Cryab	7.63144e-36	1.34455	Cd151	2.27528e-51	2.10566	Itm2b	7.48718e-50	0.79114	Krtcap2	7.82712e-31	0.711127	Ndufa3	2.51992e-23	0.549719	Atpif1	6.9126e-36	0.685354	Fn1	2.43358e-126	1.86536	Lrpap1	1.2765e-15	1.22197	Adamts1	5.83854e-160	3.16326	Laptm4a	5.94475e-100	1.64833	Ggt5
118	Uqcr10	0	0.894345	Cnn2	3.67012e-76	0.742256	Col16a1	1.45256e-231	3.45246	Hoxa10	5.90506e-46	2.44841	Col1a1	5.41254e-125	1.0895	Ubc	1.38022e-37	0.635627	Cdc42	1.30516e-34	0.533835	Mef2c	5.25156e-51	3.17482	Zfas1	4.05309e-48	1.11197	Cfl1	9.51421e-31	0.496122	Gapdh	9.29549e-23	0.519035	Pmp22	8.88204e-36	1.2665	Lamb1	2.30091e-123	2.72827	Laptm4a	2.06818e-15	0.582147	Dnajb1	3.3097e-159	2.72468	Ctsk	3.07279e-98	3.13064	Ms4a4d
119	Hnrnph3	0	1.886	Atp5o	3.7562e-76	0.566449	Oaf	3.91498e-231	2.24492	Esr1	1.17476e-45	4.45747	Ftl1	1.54328e-123	0.970879	Rab11a	4.14453e-37	0.969458	Fabp4	1.21812e-33	2.94235	Cox6c	5.4597e-51	0.653894	Capn6	1.02147e-47	2.00462	Rps12	3.33866e-30	0.637357	Rps15a	1.31205e-22	0.420637	Scp2	1.89738e-35	1.77048	Adamts2	1.6191e-120	2.8596	Eln	2.12313e-15	0.944779	Gm13588	1.05109e-158	3.90794	Cyb5r3	4.85369e-96	2.34592	Hoxa10
120	Bex2	0	2.16225	Rpl9	5.93124e-76	0.492862	Herpud1	5.01141e-229	2.34022	Tra2b	7.42213e-45	0.78678	Qpct	1.90046e-123	3.01648	Naa38	1.95642e-36	1.04092	Ccdc80	3.06386e-33	1.48005	Map1lc3b	9.34867e-51	0.875693	Rpl37a	1.0168e-46	0.619867	Npm1	8.0363e-30	0.681442	Ndufa4	2.18623e-22	0.458767	Col4a2	9.81996e-35	1.43145	Itih5	5.24312e-119	3.39167	Il18	2.47136e-15	4.3315	Serpine1	2.44676e-158	4.97278	Gadd45g	5.69247e-94	2.39835	Rps23
121	Snrpb	0	0.968653	Cnn3	4.01888e-75	0.621271	Prnp	5.20439e-229	2.38384	AV026068	3.77903e-43	2.48743	Sat1	3.93747e-122	1.94535	Ccnd2	3.21514e-36	0.963499	Selenof	4.90487e-33	0.578402	Tspo	1.43256e-50	1.5291	Ier2	2.38996e-46	0.970011	1810058I24Rik	1.3849e-29	0.843588	Dmpk	3.93909e-22	3.12288	Slit2	1.92007e-34	3.62898	Gstm2	2.08035e-118	2.29132	Uqcr11	4.75635e-15	0.663056	Gm12481	1.19592e-156	3.92035	Col5a2	1.90389e-93	2.24859	Gpnmb
122	Lsm4	0	1.42743	Ywhae	3.82411e-74	0.604358	Ckap4	2.63373e-222	2.69527	Rbpms	4.10299e-43	1.72774	Tnxb	7.01637e-120	2.95637	Casq2	3.26408e-36	4.13361	Abca8a	1.71165e-32	2.3055	Rabac1	4.03886e-50	1.08579	Rps24	4.8502e-46	0.63627	Lmo4	1.52128e-29	1.13774	Rplp1	8.84887e-22	0.446688	Pdlim3	2.06436e-34	1.789	Vim	1.61779e-117	1.39771	Capns1	6.66536e-15	0.865565	Gja1	1.80812e-154	3.78566	Prnp	3.84947e-93	2.62354	Map1lc3b
123	Eif4a1	0	0.868737	Pafah1b3	4.43502e-74	1.00829	Loxl3	1.07258e-220	4.14279	Coch	1.16812e-42	6.09497	Smoc2	2.27551e-118	1.8212	Uba52	4.0981e-36	0.847602	Rpl14	2.40898e-32	0.548142	Cyb5r3	4.5554e-50	1.39043	Rps21	5.30575e-46	0.609851	Ndufa3	1.90519e-29	0.656933	Cdc42ep3	2.32105e-21	1.89236	Prdx5	2.57084e-34	1.08412	Fbln2	1.70981e-117	2.43901	Rps3a1	7.11645e-15	0.619237	Hspa5	1.13875e-152	2.10534	Tgm2	8.33433e-93	3.77646	Gstt2
124	Dctpp1	0	1.64182	Rpl21	2.59744e-73	0.505083	Thbs1	5.6308e-220	2.99586	Icam1	1.6798e-42	2.6338	Ctsb	2.79325e-117	1.12316	F11r	4.89755e-36	2.58677	Tnxb	3.61823e-32	2.09516	Rasgrp2	1.22286e-48	3.05004	Rpl26	5.81597e-46	0.616405	Prkar1a	3.13503e-29	0.901247	Tln1	3.25601e-21	1.71741	Minos1	4.62583e-34	0.627753	Hspg2	3.3232e-116	2.73688	Cd81	7.50907e-15	0.68112	Laptm4a	1.91351e-150	1.84604	Eln	1.18378e-92	2.40708	Ctsk
125	Fkbp4	0	1.51326	6330403K07Rik	4.13843e-73	0.839741	Klf9	2.45099e-217	2.58125	Igfbp6	4.17369e-42	1.25078	Gabarap	9.71503e-112	0.860046	Ifitm1	7.00481e-36	1.16456	Gabarap	6.99716e-32	0.528921	Fxyd5	2.09321e-48	1.97023	Acta1	6.57825e-46	4.24296	Cthrc1	3.26476e-29	1.37701	Rpl38	2.96387e-20	0.492318	Meox2	6.644e-34	3.27011	Nbl1	1.14314e-111	2.11936	Cox6b1	8.97502e-15	0.579671	Inhbb	2.43599e-150	7.77518	Serpinb6a	4.15031e-92	2.43065	Ier3
126	Tomm7	0	1.06013	Rpsa	7.50016e-73	0.476567	Efhd2	9.72221e-217	4.14745	Aebp1	8.87817e-42	1.22796	Gm4149	1.7383e-111	1.41592	Atp5o	7.61995e-36	0.610222	Tcf21	7.79684e-32	1.17897	S100a11	4.26839e-47	0.709174	Rpl38	2.55451e-45	0.569336	Psmb6	7.58984e-29	0.669492	Ndufv3	6.24764e-20	0.695337	Anxa5	3.33533e-33	0.74718	Tmed3	5.40574e-111	1.9622	Ptprf	3.27767e-14	1.81547	Mmp19	3.27382e-150	5.73203	Nupr1	8.6e-92	2.47857	Gadd45b
127	Gapdh	0	0.801201	Pebp1	1.08873e-72	0.618327	Rpl38	1.77943e-215	0.935923	Slc38a2	5.52284e-41	1.21344	Rpl36	7.38833e-109	0.963742	Inhba	4.50001e-35	4.15362	Ly6c1	1.23346e-31	1.92094	mt-Nd3	6.65871e-47	0.935765	Rcn3	1.75549e-43	0.858958	Lgals1	8.10288e-29	0.485	Prkcdbp	6.7995e-20	1.04821	Crip2	3.42513e-33	1.26604	AW112010	1.10672e-108	3.62603	Tbx18	5.79311e-14	2.7512	Ctla2a	3.28018e-148	4.36649	Itm2b	6.8845e-91	1.62134	Vat1
128	Anp32e	0	1.58453	Col3a1	7.46377e-72	0.570101	Omd	1.51772e-214	5.12828	H2-D1	9.98931e-41	1.45468	Mmp2	8.4785e-109	1.22107	Cox6a1	4.78372e-35	0.543413	Sema3c	3.95007e-31	2.47578	Rcan2	1.36382e-46	4.80621	Mt2	2.74182e-43	1.51729	Rtn1	1.52158e-28	2.7122	Aldh1a1	8.77747e-20	2.16791	Col3a1	4.13824e-33	0.665607	Ifi205	5.11187e-108	5.8499	Eno1	1.00977e-13	0.746878	Lox	4.28057e-148	3.32177	Ubb	2.08462e-90	1.94557	Thbs1
129	Pfn1	0	0.818918	Ywhab	1.00137e-71	0.55687	Fkbp10	2.83013e-209	2.21941	Sgk1	1.08068e-40	1.75044	Gstm2	1.89191e-107	1.88093	Nmt2	1.01154e-34	2.38652	Cd9	9.26434e-31	0.977	Casq2	4.73969e-46	4.50465	Gm42418	4.99169e-43	2.18054	Snx3	1.77536e-28	0.802873	Parva	1.71461e-19	1.32089	Col1a1	5.48736e-32	0.748262	Srpx	8.37797e-108	3.19887	Tfpi	1.24175e-13	1.44791	Ltbp4	5.10016e-148	2.80877	Emp3	3.1777e-89	1.85919	Gas6
130	Atp5b	0	0.811782	Rps18	3.29316e-71	0.511664	Gfpt2	1.05039e-208	3.33711	Gdf15	1.89262e-40	5.62055	Gpihbp1	2.7965e-106	3.5666	Atp5c1	1.07004e-34	0.609097	Rpl7	1.02925e-30	0.477417	Ehd2	5.80747e-46	2.17599	Adam33	2.55972e-42	3.89546	S100a11	2.36512e-28	0.656953	Rpl15	1.8213e-19	0.42738	Celf2	5.87194e-32	1.83273	Timp3	8.39529e-106	2.08973	Rps5	2.04867e-13	0.575911	Col4a1	1.49786e-147	2.54042	Rcn3	7.2087e-89	1.81977	Rpl41
131	Cct5	0	1.09913	Serf1	1.07248e-70	0.699193	Ddx5	4.04764e-206	0.931955	Snu13	8.6712e-40	0.922145	Rpl21	2.66691e-105	0.788422	Ndufa7	7.51884e-34	0.633047	Ecm2	4.91656e-30	2.3821	Gm13889	1.69655e-45	4.455	Peg3	3.07943e-42	1.18128	Hmgn2	2.64213e-28	0.707727	Rpl30	2.8707e-19	0.45391	Vim	2.3068e-31	0.690288	Ifngr1	1.58755e-104	2.96582	Slc9a3r1	2.25255e-13	3.35831	Phlda1	3.01188e-147	2.60154	Tpt1-ps3	4.78786e-88	2.61052	Rpl34
132	Nasp	0	1.64124	Fkbp3	2.58643e-70	0.59215	Ivns1abp	9.29611e-203	1.80515	Rpl22l1	1.42733e-39	0.241993	Sptbn1	1.02315e-103	2.29694	Nenf	3.02557e-33	1.01502	C1qtnf2	6.04836e-30	2.31907	Gstp1	3.7865e-45	1.22666	Rps9	6.65258e-42	0.597834	Nedd8	4.85139e-28	0.658228	Rps14	3.29198e-19	0.45554	Tmem176a	2.75299e-31	1.67978	Cd302	3.03819e-104	2.21014	Calm1	3.54287e-13	0.493897	Rps26-ps1	1.44896e-146	3.00884	Lrp1	5.65991e-88	2.66636	C1s1
133	Ppp4c	0	2.06101	Snai2	6.14294e-69	1.67343	Rps8	1.10624e-199	0.926565	Egr1	7.88768e-39	0.883578	Rpl11	4.65439e-103	0.926528	Olfml3	3.66502e-33	1.12317	Qpct	2.00691e-29	2.10445	Atp1b2	1.03413e-44	3.60234	Pamr1	1.18817e-40	2.53117	Anxa2	1.07086e-27	0.674779	Mgst3	6.24421e-19	1.38346	Rpl36	5.7309e-31	0.612855	Fxyd1	4.01467e-104	1.69002	Itm2b	3.58553e-13	0.600642	Thbs1	3.68646e-146	3.5501	Pid1	9.38917e-88	3.73854	Lyz2
134	Rbm8a	0	1.12481	Nme1	6.97799e-69	0.576814	Serpina3n	5.24994e-199	5.05597	Ccl2	1.13305e-38	2.67619	Ecm2	5.68146e-103	3.2227	Mrpl52	4.63735e-33	0.743902	Lama2	3.64583e-29	2.31096	Icam2	1.55303e-44	3.99161	Emp3	1.82967e-40	0.885002	Anxa6	1.08305e-27	1.09235	Aprt	9.83071e-19	0.758203	Tmem59	3.93417e-30	0.8613	Tppp3	5.38339e-104	2.34991	Anxa3	3.94902e-13	1.47827	H2-D1	2.18378e-145	3.00342	Adamts2	2.61934e-87	2.98017	Adamts2
135	Sae1	0	1.6702	Tead2	2.49565e-68	0.970376	Fgfr3	1.38289e-197	5.2955	Gm2830	1.52593e-38	1.82427	Psap	7.57469e-103	1.25704	Malat1	5.20206e-33	0.974249	Lama4	5.5624e-29	2.32387	Ech1	3.6054e-44	1.2576	Ptms	9.26959e-40	0.96483	Atp1b1	1.55555e-27	2.63977	Ndufa6	1.65536e-18	0.587588	Cd44	8.21332e-30	2.94116	Gadd45b	2.42577e-102	2.28207	Pigyl	4.21265e-13	1.37767	Wdr89	6.05103e-143	2.48499	Cav1	6.5288e-87	2.53312	Apoe
136	Bzw2	0	1.58164	Gas5	4.93151e-68	0.509926	Rps13	1.34998e-196	0.824896	Lmna	1.64482e-38	1.19384	Serinc3	9.13559e-102	1.74477	Fkbp6	7.97419e-33	8.28609	Gm13588	7.07473e-29	2.1067	Adgrf5	5.02139e-44	4.01679	Htra3	3.43584e-39	1.38221	Ier3ip1	2.07552e-27	0.779257	Ifitm1	1.78476e-18	0.953495	Htra1	1.09756e-29	1.60927	S100a16	4.96632e-102	2.30809	Rps8	6.08921e-13	0.537977	Mettl7a1	2.42763e-142	4.49648	Tnxb	7.1397e-87	3.37733	H2-Ab1
137	Snrnp70	0	1.49443	Tuba1a	7.65583e-68	0.58855	Top1	5.70221e-195	1.99466	Tcf4	4.27252e-38	1.33252	Rpl27a	1.11885e-100	0.71614	1810058I24Rik	9.71702e-33	0.818474	Atp6v0e	3.93607e-28	0.899426	Rap1a	7.3831e-44	1.52885	Mtch1	3.90189e-39	1.57792	Ywhae	3.49932e-27	0.692919	Plpp1	1.96895e-18	1.3084	Tmem204	2.32457e-29	2.84009	Plac8	1.30782e-101	2.69099	Gsta4	7.94776e-13	1.32531	Junb	3.93566e-142	2.51659	Serpinf1	7.85859e-86	2.06173	Igfbp4
138	Mdh2	0	1.19813	Rpl36a	1.02964e-67	0.458783	Nop58	5.86392e-194	1.7189	Has1	7.20758e-38	4.09796	Igfbp6	4.95423e-100	1.75111	Pja1	1.62617e-32	1.2967	Cyth3	5.59477e-28	1.75459	Slc25a5	1.03932e-43	0.714422	Rpl35a	7.17868e-39	0.504344	Tmem176b	7.71484e-27	0.934547	Ndufa13	2.2875e-18	0.542514	Hmcn1	5.04354e-28	3.47539	Adamts5	3.60908e-101	3.31878	Cox8a	9.5352e-13	0.554627	Tuba1a	7.49816e-142	2.15655	S100a16	3.37945e-85	2.52318	Laptm4a
139	Lsm7	0	1.154	Cox7b	3.15587e-67	0.527338	Rps28	1.52868e-192	0.947895	Fxyd1	1.08554e-37	0.908631	Myl12b	6.6789e-100	1.27742	Serpine2	4.01346e-32	0.995376	Cd36	7.65768e-28	2.85803	Rbpms	1.20986e-43	1.76841	Hspa1a	2.21333e-38	1.41654	Myl12a	1.80597e-26	0.566307	Hmgn1	3.46674e-18	0.515588	Pltp	5.1491e-28	1.91486	Slfn5	1.93752e-100	4.36967	Ndufa6	1.23999e-12	0.616647	mt-Cytb	1.86393e-139	2.33426	Capns1	3.79299e-85	2.00422	Olfml3
140	Tecr	0	1.05364	Polr2m	6.75473e-67	0.709136	Nr4a2	1.65689e-191	3.93097	Apoe	2.00208e-37	0.921561	Lgals1	3.43036e-99	0.768886	Mgst1	1.97157e-31	1.12466	Serpinb6a	8.49799e-28	1.22672	Atox1	3.3254e-43	0.840273	Nfib	2.50042e-38	1.93227	Egfl7	2.56497e-26	2.03329	Bdh1	1.18092e-17	3.22892	Tuba1a	1.52493e-27	0.717614	Axl	8.93461e-100	2.35592	Fmod	1.40378e-12	1.04442	Rpl14-ps1	4.09089e-139	2.74584	Tagln2	6.68324e-84	1.96398	Flna
141	Uqcc2	0	1.19447	Cox6b1	7.62468e-67	0.508664	Pabpc1	6.86878e-190	1.03445	Prdx1	6.37184e-37	0.22134	Igfbp4	4.12213e-99	1.03671	Bmyc	3.28344e-31	1.51758	Ubb	1.11241e-27	0.514038	Eif1	1.18503e-41	0.575621	Rn7sk	6.23465e-38	3.22627	Acadl	3.5115e-26	1.5883	Rps27l	1.5422e-17	0.451206	Rps16	2.24588e-27	0.422918	Penk	1.22732e-99	2.16562	Smdt1	1.56362e-12	0.659981	Ctsh	1.90988e-138	3.86952	Gm14303	2.12805e-83	1.92743	Cxcl14
142	Skp1a	0	0.974363	Mrfap1	6.36339e-66	0.653183	Papss2	7.7342e-188	4.44128	Pcp4l1	1.58884e-35	3.0207	Smim14	2.70235e-98	1.72821	Kazald1	3.66697e-31	3.10258	Calm2	1.14347e-27	0.447574	Gm10736	5.16929e-41	0.608938	Plpp3	1.24212e-37	1.15758	Atp5o	3.87563e-26	0.617428	Mustn1	2.16102e-17	1.58265	Cox6b1	4.45567e-27	0.390447	Lama2	2.03017e-99	3.36677	Ptgis	1.633e-12	1.38036	Atf3	1.93342e-138	3.35124	Pttg1ip	3.89735e-83	2.31568	Ramp1
143	Ndufa3	0	0.804635	Ldha	1.2239e-65	0.537386	Ier2	6.48824e-184	1.33878	Krt83	2.35502e-35	8.81605	Serf2	8.08801e-98	0.843155	Tesc	4.23188e-31	4.54426	Dkk3	2.67333e-27	1.79428	Uba2	8.20057e-41	1.45099	Ypel3	1.76721e-37	1.52495	Arf5	5.26803e-26	0.869104	Abracl	2.77058e-17	0.808401	H3f3a	1.11681e-26	0.556324	Angptl4	1.19845e-98	3.06984	Bex2	1.8051e-12	1.06095	Lum	1.25483e-137	2.20481	Mgst1	9.84424e-83	2.27015	Rn7sk
144	Cops6	0	1.36888	Rpl7	2.24325e-65	0.462675	Rpl18a	8.68443e-182	1.00528	Eef2	1.43527e-34	0.437492	Ackr3	1.35865e-96	2.51971	Gsta2	9.01357e-31	7.71605	Anxa3	3.22493e-27	1.72767	Des	9.50597e-41	1.93562	Fn1	2.91096e-37	0.926243	Rps21	6.08733e-26	0.649102	Meis2	5.90128e-17	1.54593	Sec61g	1.54797e-26	0.674806	Inmt	1.78537e-98	3.97427	Spon2	2.90575e-12	1.35341	Rpl18a	2.11678e-137	2.09795	Col15a1	2.19378e-82	2.63404	Sfrp4
145	Ldha	0	0.852596	Col1a2	2.08824e-64	0.512229	Cyr61	6.54521e-176	1.53199	Tob1	2.20727e-33	2.71516	Rhoa	8.94779e-95	1.04965	Adh5	1.87619e-30	0.967474	Nupr1	3.32877e-27	1.28259	Ubb	1.05364e-40	0.710676	Cd44	3.25056e-37	2.87131	Rpl12	1.29062e-25	0.594078	Pcp4l1	6.33598e-17	2.48808	Rpl23	1.82647e-26	0.540903	Emp1	1.10982e-97	1.69446	Ldhb	3.77565e-12	0.707164	Zfp36	1.62036e-135	2.51266	Ccdc80	2.28171e-81	2.52119	Junb
146	Cnbp	0	0.771999	H2afz	2.80348e-64	0.562396	Ctgf	6.1494e-169	3.86962	Nop58	3.68627e-33	0.941051	Slc43a3	1.80822e-94	2.82938	2410015M20Rik	1.96611e-30	0.778255	Ecm1	7.96278e-27	1.38272	Hspb2	1.8024e-40	3.84292	Tnxb	1.48091e-36	2.23817	Actb	1.33427e-25	0.631122	Pbxip1	7.32644e-17	1.76767	Rpl4	3.61706e-26	0.541113	Klf9	1.86755e-96	2.35289	Cd2ap	3.99492e-12	1.9057	Serf2	1.92013e-134	1.98806	Svep1	1.03228e-80	4.26096	Tmem176b
147	Cacybp	2.220435276286735e-309	1.30364	Ran	1.3061e-63	0.547695	Ssr4	1.38986e-168	1.3906	Tagln	6.52463e-33	1.54227	Cd55	2.63367e-94	3.28933	Bok	2.03241e-30	2.28538	Slc16a2	1.82245e-26	1.62591	Ppp1r12a	2.23571e-39	1.85467	Gsn	1.68954e-36	0.715231	Col18a1	1.85531e-25	2.04607	Cryab	1.13821e-16	1.08701	Tbx2	9.53459e-26	3.52909	Vkorc1	3.5473e-96	1.97744	Colec12	4.2903e-12	1.48579	Gm4366	5.84663e-134	3.40439	Arpc1b	2.39816e-80	1.81913	Calr
148	Fabp5	1.4141679031096457e-308	1.40463	Ddx39b	2.02804e-63	0.626132	Eef1a1	2.34667e-168	0.751884	Rps17	6.96478e-33	0.1405	Cp	5.60428e-94	3.82225	Brk1	4.84605e-30	0.781089	Tppp3	1.8756e-26	1.37472	8430408G22Rik	2.2814e-39	4.11131	Vkorc1	2.4327e-36	1.30087	Cox5a	7.94211e-25	0.637462	Speg	1.31637e-16	2.92558	Cox4i1	9.70235e-26	0.454998	Entpd2	4.94916e-96	3.00233	Rps7	8.79188e-12	0.513177	Lsp1	5.25653e-133	2.29515	Gas6	6.75999e-80	3.0609	Rps5
149	Eloc	2.55035e-304	1.09157	Ptov1	2.64531e-63	0.86651	Azin1	2.5854e-168	2.32368	Twist2	8.46234e-33	1.75046	Gm1821	3.97089e-92	1.33401	Serf1	6.22072e-30	0.792488	Selenop	1.97301e-26	1.01749	Nrip2	2.70212e-39	5.90496	Selenop	4.07765e-36	1.13095	Pgam2	1.03193e-24	3.54806	Fblim1	1.63244e-16	1.46718	Itgb1	2.49568e-25	1.30372	Atf5	2.40696e-94	2.86848	Col3a1	8.97762e-12	0.555536	Lgals3	1.15985e-132	3.26617	Gpx1	9.06198e-80	1.7566	Lpl
150	Rrm2	1.71455e-300	2.49313	Cks1b	4.33699e-63	0.624155	Ncmap	2.75107e-168	7.02838	Enpp2	9.6082e-33	1.98846	Fbln5	2.22159e-90	1.8923	Map1lc3b	4.06111e-29	0.658401	Sulf1	3.77036e-26	2.00168	Atp5l	4.28751e-39	1.51949	Gpc3	9.61965e-36	0.799774	Ifitm1	1.66592e-24	1.05599	Acaa2	2.44981e-16	1.12038	Sdc2	6.90685e-25	1.3296	Klf2	9.49247e-94	2.68184	Ptma	1.02176e-11	0.51173	Ier2	1.37528e-132	2.15554	Ptges	1.1224e-79	4.06752	Ifitm3
151	Pomp	4.11424e-299	0.988525	Rpl17	5.30097e-63	0.462674	Trib1	4.86667e-168	4.2387	Hspe1	1.44485e-32	0.421897	AW112010	2.81142e-90	3.19198	Gm2a	5.172e-29	2.46205	Selenbp1	3.78141e-26	1.80415	mt-Rnr1	5.102e-39	0.797389	Fbn1	3.2846e-35	1.49796	Tm4sf1	1.78389e-24	1.28441	Rap1a	2.96981e-16	1.09233	Gpm6b	1.41156e-24	2.0121	Cxcl1	1.08572e-93	3.53444	Nectin2	1.06372e-11	1.79031	Plk2	1.97952e-132	3.3899	Fcgrt	2.22028e-79	2.36532	Cpe
152	Cct7	8.82764e-299	1.07982	Tmem176b	3.92724e-62	0.737358	Ccnl1	1.45443e-165	1.95032	Klf2	4.01542e-32	1.59756	Pcsk6	3.34434e-89	3.91599	1500009L16Rik	9.54653e-29	2.03639	Nov	6.03088e-25	3.64662	Ilk	7.21018e-39	1.04707	Nupr1	1.52455e-34	1.35862	B2m	2.2647e-24	0.664668	Palld	4.89857e-16	1.36527	Fkbp7	2.71623e-24	1.15469	Ccdc80	1.30326e-92	2.17561	Cox7c	1.0867e-11	0.538362	Vim	4.925e-132	2.04502	Atf5	3.42985e-79	3.08424	Col6a4
153	Fus	9.91439e-295	1.06801	Ppp1ca	1.25898e-61	0.54673	Rps2	3.81784e-165	0.932573	Tmem100	1.90556e-31	1.79509	Mfap4	5.26883e-89	1.01306	Susd3	1.7562e-28	6.2029	Pxdn	1.10334e-24	1.78577	Gm4149	3.01357e-38	1.03712	Eif3f	3.25816e-34	0.864546	Slc25a3	3.7699e-24	0.633217	Ndufs7	7.3271e-16	0.720953	Picalm	2.95461e-24	2.07408	Zbtb20	3.03581e-92	2.50501	1810058I24Rik	1.14356e-11	0.657227	Adamts2	6.27356e-132	3.26717	Grn	6.58675e-79	2.29094	Slfn5
154	Naca	3.95094e-294	0.642659	H2afv	1.29534e-61	0.555882	Igfbp7	6.65805e-165	1.25037	Hsp90aa1	1.95072e-31	0.727121	Col14a1	9.75697e-89	2.14736	Atp6v1f	1.87994e-28	0.752801	Itih5	2.15137e-24	2.05145	Ecscr	1.06437e-37	3.08096	Jund	5.24481e-34	1.32561	Eno1	5.07146e-24	0.779119	Rpl14	1.68854e-15	0.350935	Cdkn2c	3.62289e-24	3.61368	Shisa5	1.36804e-91	2.30385	Vdac1	1.70933e-11	0.979973	Gm5586	5.41947e-131	3.63757	Calr	2.73306e-78	1.73652	mt-Nd1
155	Psma2	3.99167e-292	0.892582	Cotl1	2.68236e-61	1.03622	Rps25	1.09473e-161	0.809474	Cnbp	2.35578e-31	0.288475	Mxra8	2.03931e-88	1.61347	Etnk2	2.13846e-28	5.5222	Sept7	3.08158e-24	0.728793	Filip1l	1.70349e-37	2.58643	Gas5	8.96516e-34	0.515384	Rbx1	8.40238e-24	0.617412	Rpl4	2.04571e-15	0.322069	mt-Rnr1	5.65855e-24	0.693541	Cebpd	1.06758e-90	2.6035	Atp5o	1.72815e-11	0.571472	Rps27rt	4.03948e-130	2.57703	Mmp23	7.26621e-77	2.80749	Lox
156	Spcs2	3.99779e-291	1.14941	Rpl30	2.77389e-61	0.44451	Hsp90ab1	2.79374e-161	0.871379	Gm15427	2.37612e-31	0.550485	mt-Nd5	1.25864e-85	0.770668	Ndufa11	3.16578e-28	0.653625	Timp2	3.29151e-24	0.983577	Msn	4.30299e-36	1.85193	Dpep1	1.21357e-33	1.80096	Dkk3	1.82227e-23	1.70318	Snrpd2	3.85353e-15	0.522738	Zeb2	1.13607e-23	2.50176	Plxdc2	3.08166e-90	2.88478	Ssr2	1.78602e-11	0.577897	Gm6204	4.41205e-129	3.8137	Fhl1	9.60673e-77	2.53163	Lgals3bp
157	Lsm5	2.0456e-290	1.57548	Hnrnpc	3.69203e-61	0.547637	Nars	1.53245e-160	2.07678	Cd81	3.4294e-31	0.517208	Pdgfrl	3.47789e-83	2.49421	Gng5	3.36076e-28	0.595353	Reep5	3.55187e-24	0.816313	Tmsb4x	5.59767e-36	0.906868	Psap	7.55481e-33	0.923997	Casp6	1.97768e-23	1.45943	Nedd4	6.6227e-15	0.59817	Actb	1.60892e-23	0.443864	Ace	9.88914e-89	4.47753	Cdh11	1.94194e-11	1.00121	mt-Rnr2	2.16924e-127	2.00795	Hexb	1.67705e-76	3.29948	mt-Rnr2
158	Dut	8.15734e-288	1.6356	Dcakd	1.49924e-60	0.808571	Fbln7	6.51733e-159	4.74807	Eif4a2	6.84515e-31	0.941185	Dbi	7.48888e-83	0.750878	Psmb1	3.96478e-28	0.578267	Ebf1	3.85825e-24	1.35041	Stom	7.3801e-36	2.82214	Tnfaip6	1.09022e-32	1.90474	Ube2d3	2.28928e-23	0.676905	Smdt1	7.2524e-15	0.600707	Thbs1	3.04712e-23	1.72356	Oaf	1.66252e-88	1.95869	Fxyd3	2.29427e-11	3.12347	Anxa5	1.16208e-125	2.02899	Cpq	2.43444e-76	2.60535	Zfas1
159	Mrpl42	1.88453e-284	1.11343	Nap1l1	4.96549e-60	0.636823	Susd5	6.63097e-155	6.51953	Serpinf1	7.2075e-31	0.818865	Fcgrt	1.76579e-82	1.6999	Spcs1	4.54171e-28	0.62994	Col6a2	1.74445e-23	0.799203	Msrb1	2.71899e-35	1.68289	Cd34	3.63139e-32	1.12322	Prelid1	2.82681e-23	0.863651	Itga5	9.55661e-15	1.21028	Tgfb1i1	4.25465e-23	1.51219	Fcgrt	2.23622e-88	2.04514	Rpl26	2.53538e-11	0.550139	H2-K1	7.771e-125	2.98271	Tuba1a	3.73327e-76	1.68681	Jun
160	Paip2	1.34209e-283	1.07533	Hjurp	1.23297e-59	0.816779	Rps3a1	4.84184e-152	0.759275	Gas6	3.09745e-30	1.7059	Col8a1	2.10378e-82	3.75935	Pigyl	6.6217e-28	1.50431	Tmem50a	4.94987e-23	0.676488	Lims2	6.2488e-35	3.24525	Capns1	9.74609e-32	0.984663	Pea15a	3.46518e-23	1.20758	Fos	1.02575e-14	0.549981	Rps2	1.01452e-22	0.583734	Smoc2	4.94237e-87	2.09699	Rpl37a	3.89484e-11	0.549217	Gm11478	1.47534e-123	2.62736	Mfap5	8.3664e-76	1.93431	Mprip
161	Ndufb7	3.22047e-282	1.06406	Rpl39	1.61561e-59	0.39766	Rpl8	4.38202e-148	0.838015	Col6a1	4.50365e-30	0.692899	C1ra	2.30525e-77	2.25833	Anxa2	1.76865e-27	0.580416	Fam198b	8.11178e-23	2.77283	Ptrf	6.86045e-35	2.02631	Hes1	5.06901e-31	0.979406	Tmed10	5.77316e-23	0.758757	Hcfc1r1	1.22395e-14	0.836322	Rpl9	3.37643e-22	0.362252	App	1.06779e-86	1.89291	Gapdh	4.96866e-11	0.507588	Emb	3.97933e-123	4.77839	Gaa	9.21823e-76	3.04764	Hexa
162	Serf1	2.0155e-280	1.15243	Tecr	1.82243e-59	0.57613	Hk2	8.11473e-146	3.11561	Gata2	1.52765e-29	3.58215	Rps18	2.60058e-76	0.80106	Ier3ip1	3.17904e-27	0.70971	Gm10736	2.49092e-22	0.384414	Cox7a2	1.1317e-34	0.561145	Rps17	7.1237e-31	0.396272	Atp5d	6.62483e-23	0.630518	Ndufv2	4.55563e-14	0.566334	Crip1	3.974e-22	0.758216	Il11ra1	6.5367e-86	1.72585	Pdpn	4.98885e-11	1.57271	A2m	2.85963e-122	5.65042	Car3	2.48102e-75	5.71432	Cped1
163	Swi5	8.14329e-279	0.730635	Arf5	3.41011e-59	0.6956	Rpl32	8.16812e-146	0.941959	Htra1	1.63154e-29	1.25176	Ifngr1	6.03423e-76	2.39379	Hsd17b3	3.23166e-27	9.94932	Hspg2	1.06579e-21	1.46813	Arpc1b	5.64417e-34	0.821369	Rplp0	1.83206e-30	0.503201	Elob	7.51351e-23	0.532511	Filip1l	4.984e-14	1.99985	Ppia	6.35008e-22	0.389867	Npc2	7.86786e-86	1.27302	Cldn15	5.21087e-11	5.13743	Plod2	4.92863e-121	3.34942	Anxa1	3.28614e-75	2.25084	Bst2
164	Romo1	3.41059e-276	0.917493	Pkm	4.10741e-59	0.536615	Actn4	1.73107e-144	1.66905	Actg2	6.36071e-29	1.24745	Cryab	1.62298e-75	1.51731	Mpc2	4.58537e-27	0.861755	Laptm4a	1.07522e-21	0.317283	Ndufs5	2.02743e-33	1.21645	Cebpd	4.0055e-30	1.69568	Uqcrq	9.11181e-23	0.645192	Mrpl33	5.5043e-14	0.611259	Myh10	2.33483e-21	1.94083	Txnip	1.21608e-84	2.1048	Creg1	5.3231e-11	1.23726	Gpx1	1.30145e-120	2.08344	Itm2c	1.08354e-74	1.94588	H3f3b
165	Cox7a2	2.46838e-272	0.709481	Pdap1	4.17226e-59	0.575254	Col6a2	9.47161e-143	1.40429	F3	1.3828e-28	1.95802	Pdgfra	2.95028e-75	1.87436	Gadd45gip1	5.95488e-27	1.0235	Ly6e	2.80898e-21	0.896416	Fbln5	4.42072e-33	1.5243	Malat1	5.0185e-30	0.971175	Pkm	1.16032e-22	0.632037	Cox8a	6.88641e-14	0.386028	Olfml3	3.30642e-21	1.09121	Col5a1	2.9836e-84	2.22053	Fabp3	5.79617e-11	2.31338	Klf9	9.88333e-120	2.91285	Vkorc1	2.0224e-74	2.16551	Antxr1
166	Cct8	5.24012e-272	1.01479	Rack1	1.38966e-58	0.486178	Sgk1	1.0364e-142	2.48089	Tnfaip6	2.85123e-28	1.70463	Tmem59	3.41633e-75	0.970491	Isyna1	6.08685e-27	1.31821	Cav1	5.64867e-21	1.2437	Eng	5.62309e-33	2.31334	C1qtnf3	5.02302e-30	2.00358	Usmg5	1.30088e-22	0.550059	Kcnj8	1.77386e-13	2.05618	Myl12b	1.09498e-20	0.862924	Pnrc1	9.14969e-84	2.01557	Aqp1	6.00628e-11	1.78473	Bhlhe40	3.35828e-118	4.04437	Emp1	2.68835e-73	1.89162	Gabarap
167	Eif2s2	2.24766e-271	0.734524	Nedd8	5.81237e-58	0.510064	Prelp	1.04358e-142	2.66426	Jun	3.4098e-28	0.818792	Clec2d	8.94734e-75	2.89159	Gamt	7.15381e-27	2.22251	Meox1	9.84829e-21	2.39916	Cox6a1	1.46611e-32	0.489431	Rpl23	8.26697e-30	0.458994	Bex3	1.87637e-22	0.61413	Etfb	3.12194e-13	0.689577	Gng11	1.24023e-20	1.1195	Grn	5.62572e-83	1.92109	Rps20	6.85266e-11	0.524684	Adm	1.76165e-117	3.95984	Itih5	5.74438e-73	3.29398	Plod1
168	Rps27l	3.95582e-271	0.702225	Ddah2	5.96416e-58	0.619841	Klhl21	1.18948e-142	4.66347	Son	4.52257e-28	0.255313	Fxyd6	1.37267e-73	1.49302	Mrpl33	8.35591e-27	0.740492	Tnni3	2.04268e-20	2.84477	Stmn2	1.70127e-32	2.3126	Rack1	1.06839e-29	0.531774	Tma7	3.43645e-22	0.641091	Anapc13	3.50165e-13	0.591679	Filip1l	1.40583e-20	2.38616	Sqstm1	1.61666e-81	1.61199	Mrpl33	7.49586e-11	0.643959	Gm13436	2.89057e-117	3.78612	Fzd1	3.62091e-71	3.78263	Serpinf1
169	Pcbp2	1.99398e-270	0.915564	Sumo3	6.78578e-58	0.704259	Ldha	1.76853e-142	0.949817	Eif5a	1.52706e-27	0.261361	Rps6-ps4	2.67652e-73	1.5731	Gstm1	1.09646e-26	1.06451	Cd81	2.18109e-20	0.529943	Gpx4	2.42432e-32	0.82754	Thra	1.26158e-29	1.75786	Trbc2	5.80035e-22	4.28973	Akr1c19	3.71809e-13	4.55812	Spcs1	4.83258e-20	0.580374	Pcolce2	1.56953e-80	2.44929	Myrf	7.64413e-11	5.44449	Fbn1	4.3402e-117	2.61096	Hspb1	3.75608e-71	2.02649	Gas1
170	Dcakd	9.43886e-269	1.48628	2010107E04Rik	7.74764e-58	0.503395	Spp1	9.83482e-141	4.04334	Rpl5	5.00737e-27	0.177905	Zbtb20	1.45319e-72	1.98826	Ndufc2	1.74405e-26	0.666436	Fabp5	2.33061e-20	0.874382	Ckb	3.11937e-32	1.08365	Ssr4	1.47167e-29	0.845108	Tmed9	6.03677e-22	0.708379	Chchd10	5.52292e-13	1.30158	Itm2b	1.11748e-19	0.485147	Tmem50a	1.98362e-80	1.31932	Psma7	7.83354e-11	0.532344	Hk2	1.48035e-116	3.93586	Add3	3.53957e-70	3.06229	Nedd4
171	Ppdpf	2.66962e-268	1.40338	Stub1	1.3611e-57	0.649657	Rpl41	1.28307e-139	0.895818	Rps2	8.25848e-27	0.309634	Ugp2	9.40065e-71	1.83237	Spint2	1.79535e-26	2.13767	Rpl39	2.91405e-20	0.400109	Art3	6.12213e-32	4.16858	Mfap2	2.22904e-29	0.641978	Cryab	6.96969e-22	1.09865	Rheb	1.24717e-12	0.629567	Sdpr	1.24296e-19	1.95782	S100a13	2.03453e-79	2.01442	Sub1	8.12663e-11	0.569588	Rps3a2	2.0282e-115	3.25142	Sqstm1	6.72211e-70	1.85388	Ubb
172	Cdk1	6.90816e-268	1.93314	Cbx1	2.028e-56	0.653764	Rps18	1.34281e-139	0.808323	Dusp5	1.48264e-26	3.45349	Col1a2	1.86127e-70	0.756967	4930550L24Rik	3.38915e-26	9.75943	Maged2	3.41553e-20	0.57356	Fhl1	7.60354e-32	1.55106	Pnrc1	3.98943e-29	1.27118	Pfn1	7.42541e-22	0.595023	Tmem176b	2.08157e-12	0.668253	Net1	1.77824e-19	2.67193	Rabac1	6.18318e-79	1.41932	Cox4i1	8.59326e-11	0.50631	Rpl37a	7.21098e-115	1.8747	Cpxm1	1.44285e-69	2.80344	Gstt1
173	Bub3	2.13843e-264	1.4001	Srsf2	2.86303e-56	0.731796	Slc29a1	1.80762e-135	2.17509	H2-K1	1.54266e-26	1.40074	Tpt1	1.8837e-69	0.583657	Cox5b	3.44992e-26	0.556804	Ndufs5	4.64419e-20	1.03613	AW112010	8.99498e-32	2.50246	Thbs4	7.66101e-29	4.89575	Myl6	1.29333e-21	0.531469	Vdac2	2.54472e-12	0.686895	Hhip	2.88958e-19	3.98461	Mxra8	9.16267e-79	1.82229	S100a1	8.91475e-11	1.29472	Ggt5	8.69009e-114	5.36973	Lgals3bp	1.61949e-69	3.24222	Mt1
174	Eno1	4.82682e-264	1.11527	Igfbp5	5.04213e-56	0.869386	Anxa5	1.84147e-135	1.01738	Wnt16	1.65104e-26	5.02968	Myl12a	2.23283e-69	0.589899	Eif3g	5.01693e-26	0.733818	Sh3glb1	8.1726e-20	1.05085	Sdpr	1.56817e-31	2.05714	Angptl1	8.25442e-29	2.74456	Ppp1ca	1.34576e-21	0.612958	Ndufb2	2.93916e-12	0.520659	Xist	3.74645e-19	1.05636	S100a11	1.68829e-78	1.08745	Slc16a3	1.12879e-10	2.35091	Serpinh1	9.07504e-114	1.48627	Fn1	2.49445e-69	1.69125	Grina
175	Atp5c1	7.23093e-264	0.758358	Rbbp4	9.8297e-56	0.657914	Ubc	1.13703e-134	0.884325	Klf4	2.24603e-26	1.46509	Rpl9	1.29051e-68	0.577226	Rnaset2a	8.30705e-26	1.63597	Ppic	8.85511e-20	0.656279	Fth1	2.77847e-31	0.734862	Mtdh	8.46687e-29	0.918823	Fabp3	1.83162e-21	2.56364	Mdh1	6.71675e-12	0.534736	Tns1	3.86531e-19	2.30779	mt-Nd4	1.11113e-77	1.18791	Rpl7	1.90726e-10	0.492527	Emp1	1.1304e-113	2.245	Tmem50a	2.73073e-69	1.6514	Igfbp3
176	Timm13	9.76873e-264	1.06966	Ssr2	1.10193e-55	0.514504	Rpl37	1.35309e-133	0.89237	Rpl28	3.47337e-26	0.121959	Tuba1a	5.55462e-67	0.81558	Amhr2	1.00007e-25	6.41698	Pdlim1	1.21022e-19	1.57718	Tns1	4.04106e-31	2.44516	B2m	3.43235e-28	0.68429	Cdc42	2.64584e-21	0.559822	Gm5526	7.57086e-12	2.06656	Anxa6	5.62478e-19	1.05224	Capns1	3.59299e-77	1.50356	Hcfc1r1	1.98661e-10	0.810716	Des	1.76872e-113	3.19726	Hsd11b1	4.55905e-69	3.92648	Rbpms
177	Anp32b	1.07609e-260	1.12947	Atp5b	9.85553e-55	0.47975	Tmem41b	3.17992e-132	3.21298	Rsrp1	3.74403e-26	0.77643	Rpl26	4.06733e-66	0.716731	Hmgcs2	1.08856e-25	2.56699	C1qtnf7	1.45097e-19	2.07702	Rrad	6.68185e-31	2.60223	Fndc1	5.72086e-28	2.73438	Pdlim7	3.02519e-21	0.968634	Crispld2	9.03045e-12	0.920931	Gfra2	9.07862e-19	4.45836	Ebf1	1.49643e-76	2.07473	Laptm4b	2.13002e-10	1.10131	Col15a1	3.21899e-113	2.74601	Nenf	6.58404e-69	1.8595	Gm2830
178	Sec61b	3.331e-260	0.747244	Ranbp1	9.20738e-54	0.517375	Anxa8	7.53734e-132	5.88349	Csrp1	5.1847e-26	0.988547	S100a4	1.6132e-65	3.2149	Park7	2.09242e-25	0.599027	Smim14	6.7318e-19	1.04985	Mgst3	8.76457e-31	1.58227	Junb	8.16617e-28	0.959387	Ndufb8	4.21911e-21	0.603955	Ndufa7	1.17003e-11	0.412828	Sparcl1	1.15052e-18	0.749865	Slc1a5	2.10905e-76	2.51617	Cstb	2.13695e-10	0.667765	Prkcdbp	1.49266e-112	2.37585	Npdc1	2.09626e-68	2.97999	Jund
179	Atp5g1	1.23211e-259	0.756587	Rpl22	5.68817e-53	0.426271	Rpl26	1.11643e-130	0.79777	Ifitm2	7.36672e-26	0.185246	App	3.84072e-65	1.40345	Cox7a2l	2.71935e-25	0.750344	Rpl15	7.5764e-19	0.30422	Aqp1	1.00279e-30	2.08644	Tyrobp	1.98014e-27	2.13835	Rplp2	5.38213e-21	0.62329	Suclg1	1.42457e-11	0.662635	Colec12	1.63495e-18	1.69235	Prkcdbp	2.54115e-76	1.70658	Fam132a	2.22553e-10	1.9279	Dio2	3.6702e-112	5.9395	Ly6c1	1.61199e-67	2.8701	Rps20
180	Lmnb1	3.74184e-257	2.09717	Anxa6	6.57319e-53	0.822491	Rps24	3.10496e-129	0.818024	Mat2a	7.9737e-26	0.847589	Rps23-ps1	1.23874e-64	1.46336	Bst2	5.01056e-25	1.58027	Akap12	9.91362e-19	1.72615	Sorbs2	1.25464e-30	3.92522	Tmem50a	2.30576e-27	0.755111	Ndufa7	5.50851e-21	0.56802	Nrep	1.51097e-11	0.47224	Thbd	3.3091e-18	2.15916	Ubc	2.56591e-76	1.07851	Cdk4	2.86119e-10	0.524805	Cstb	4.14688e-112	2.11548	Fos	3.92623e-67	1.62034	Ptms
181	Rbbp4	1.88292e-256	1.18692	Gm1673	1.47146e-52	0.729299	Slc38a2	3.16522e-129	1.68153	Tcf21	1.10683e-25	0.924368	Gm10132	1.84624e-64	2.25349	Ube2b	1.95188e-24	0.677209	Pdlim2	1.17337e-18	1.41209	Rbpms2	1.66364e-30	2.89232	Reep5	2.4203e-27	0.871767	Ndufa2	6.38015e-21	0.553652	Kif5b	1.91385e-11	0.863755	Ndufs5	3.35339e-18	1.08689	Pltp	6.94001e-73	2.58046	Rps16	2.94528e-10	0.492419	Cd63	4.59331e-112	1.47739	Lgals3	5.6194e-67	2.64317	Dkk3
182	Polr3k	3.0678e-255	1.85053	Chchd2	1.70793e-52	0.45944	Col12a1	3.26259e-129	3.11451	Ier3	1.19511e-25	0.922496	Lama2	1.37437e-63	2.71936	Itm2b	2.21724e-24	0.534049	Selenom	1.27452e-18	0.752401	Pecam1	1.70412e-30	3.90576	Mxra8	4.76355e-27	1.16348	Pebp1	6.81907e-21	0.63329	Sbspon	2.18865e-11	3.95163	Pdlim2	3.56637e-18	1.51221	Tnfaip6	2.09743e-72	2.62737	Maged1	3.50879e-10	0.582687	Zfand5	4.28302e-111	2.69148	Fkbp9	6.70372e-67	1.88665	Pbx1
183	Sumo1	2.71838e-254	1.14121	Sfrp2	3.24814e-52	1.05311	Csrnp1	2.93847e-127	2.97123	Sat1	3.06714e-25	1.11741	G0s2	4.35905e-63	2.25533	H1f0	2.66267e-24	0.719305	Hspa8	1.51783e-18	0.39334	Tmem50a	1.75111e-30	0.766305	Dpysl3	6.92101e-27	1.89919	Arpc3	1.02258e-20	0.726745	Ndufc1	2.47301e-11	0.429864	Iigp1	4.56817e-18	3.39367	Celf2	3.66068e-72	2.25335	Usmg5	4.8288e-10	0.511535	Zfp36l1	4.93023e-111	2.37479	Osr1	1.48119e-66	2.69386	Mfap5
184	Spc24	6.18145e-250	2.06145	Maged1	4.71189e-52	0.546836	Emp3	1.21479e-125	1.10203	Nab2	3.08958e-25	2.33855	Gpx4	9.8844e-63	0.950653	Ptgds	5.55473e-24	4.39227	Rps20	1.65455e-18	0.376816	Gadd45b	2.08078e-30	1.35834	Klf9	1.03383e-26	1.40986	Tmem167	1.08392e-20	0.706526	Capzb	4.2651e-11	0.488155	Mbnl2	9.27106e-18	1.53054	Marcks	6.69746e-69	1.6923	Clu	5.7415e-10	1.34052	Mir703	9.91889e-111	2.90192	Lbp	8.25785e-66	4.81211	Gabarapl1
185	Coa3	6.31181e-249	1.26624	Rbbp7	1.86994e-51	0.549441	Rpl34	2.2718e-125	0.754152	Ctsl	2.5577e-24	0.383129	Ptgis	1.45666e-62	1.88745	Arhgdig	6.99718e-24	4.70876	Gpx4	2.41301e-18	0.652212	Bgn	2.87366e-30	0.727947	Ppic	1.47775e-26	0.769705	Cd81	1.21577e-20	0.61017	Rbpms2	4.99573e-11	2.18049	App	4.52248e-17	1.08176	Tgfbr2	1.29882e-68	2.83756	Rps15a	6.28942e-10	0.501656	Rplp0	1.05045e-110	1.79582	Dhrs3	9.61962e-66	4.14436	Pdgfra
186	Pfdn1	1.0233e-245	1.1533	Nme4	2.86512e-51	1.10258	Dusp2	2.73414e-124	5.2411	Brd2	2.73683e-24	1.32792	Col6a2	1.57263e-62	1.02522	Penk	1.18814e-23	0.980482	Socs2	2.52868e-18	1.36269	Emcn	2.88569e-30	2.92732	Atf4	2.14634e-26	0.795361	Rps28	1.29933e-20	0.655113	Rps3	6.74045e-11	0.257305	Rps18	5.54196e-17	0.408908	Jund	4.79664e-68	1.84515	Rps27a	6.40721e-10	0.505809	Gm10073	1.18803e-109	3.12089	Thbs2	1.3654e-65	3.23745	Thbd
187	Polr2m	1.09325e-244	1.14135	Snrpe	3.65201e-51	0.500306	Rgcc	9.70089e-124	2.35789	Wfdc2	4.29277e-24	2.34802	Ftl1-ps1	1.98645e-62	1.47881	Adamts5	1.39547e-23	1.98036	Gpx8	5.63581e-18	0.652244	S100a16	7.93932e-30	1.39633	Txnip	2.72105e-26	1.30124	Hypk	1.33168e-20	1.11549	Dctn6	7.10978e-11	0.929106	Ogn	6.39402e-17	0.882962	Capg	6.62612e-68	2.51216	Fam213a	6.93063e-10	1.64961	Gm14586	8.26134e-109	2.59848	Oat	2.98405e-63	1.89887	Igfbp5
188	Nono	2.20855e-242	1.27861	Lsp1	1.81273e-50	0.624263	Btg2	6.90568e-123	1.55246	Uqcrh	5.12792e-24	0.171862	Egfl7	9.40906e-61	2.30471	Tmsb4x	2.16736e-23	0.634259	Psap	7.0148e-18	0.686723	Cox4i1	1.47921e-29	0.498626	Gadd45b	7.24759e-26	1.17773	Cox7b	1.76174e-20	0.535404	Elob	1.01225e-10	0.32957	Tns3	8.8823e-17	2.60935	Lamp2	1.13906e-67	1.60842	Slc25a3	7.54855e-10	0.532883	Rarres2	1.06435e-108	2.06714	Arap1	9.78192e-63	3.80509	Gstm1
189	Rnf7	6.34163e-242	1.17062	Tmem256	2.8919e-50	0.508889	Neat1	1.24134e-122	3.31052	Ctla2a	4.59232e-23	1.93213	Rpl35a-ps6	1.64059e-60	2.24523	Sfrp1	2.19145e-23	1.33074	Ift20	1.06049e-17	0.703317	Fabp5	2.14999e-29	0.99899	Gpx7	1.17731e-25	1.07059	Gpx4	1.87951e-20	0.706883	Vcl	1.63911e-10	1.76736	Rpl35a	1.0308e-16	0.272854	Lamc1	1.55637e-67	2.58404	Sfrp2	8.00473e-10	1.06115	Gm6136	6.81135e-107	3.17217	Selenom	2.70314e-62	1.70084	Gnai2
190	Lsm8	7.24144e-240	1.2994	Srsf6	6.37526e-50	0.623866	Hmgcs1	3.2556e-122	2.20715	Gdf10	7.41758e-23	1.97533	Aqp1	1.68036e-60	2.42778	Tmem147	3.5084e-23	0.971449	Fndc1	1.29326e-17	2.39962	mt-Rnr2	2.49631e-29	0.596181	Rpl18	1.21872e-25	0.404738	Fbln5	2.6315e-20	1.43568	Rps27	2.65286e-10	0.234109	Lgmn	1.05086e-16	1.88595	Ifi204	2.98653e-66	5.62375	Etfb	8.20922e-10	0.686277	Btg2	1.1993e-105	2.26913	Parp3	8.5369e-62	3.95219	Hsp90aa1
191	Psmc1	7.94929e-238	1.26641	Phpt1	1.00574e-49	0.997013	Ldlr	3.6157e-121	3.90798	Ccl7	1.04505e-22	2.35688	Gm8797	2.27115e-60	1.28919	Atp5j2	3.91619e-23	0.45963	Lamp2	1.33076e-17	0.921814	Tgfb1i1	2.66772e-29	1.43946	Ptov1	1.55114e-25	1.01629	Erp29	3.10669e-20	0.894271	Bag2	3.08521e-10	1.87724	Adgrg6	1.46293e-16	4.60262	Calr	7.84925e-66	1.18297	Trf	9.55524e-10	1.9809	Serpinf1	3.64059e-105	2.04886	Gabarapl1	1.06531e-61	2.24576	Psap
192	Psmb1	2.83899e-236	0.757217	Birc5	1.01741e-49	0.716155	Hspa5	1.57956e-120	0.892749	Bhlhe40	1.49426e-22	2.13856	Olfml2b	2.66055e-59	2.74608	Akr1b3	4.67147e-23	1.91659	Calu	1.52507e-17	0.644905	Psap	4.14844e-29	0.831154	Emp1	2.12273e-25	0.872269	Atp5k	3.99489e-20	0.560112	Foxp1	3.26933e-10	1.3809	Rsu1	2.16973e-16	1.08065	Plat	1.43402e-65	2.46539	Spcs1	1.00842e-09	0.538603	Litaf	2.91947e-104	2.69872	Socs3	1.49388e-61	2.75628	Sqstm1
193	Cox5b	1.56293e-235	0.752983	Ptms	2.60191e-49	0.591347	Ctsd	5.87571e-119	1.3914	Hes1	1.60075e-22	0.72303	Plpp1	1.75294e-58	1.71145	Rps20	6.92391e-23	0.443707	Ssr4	1.96023e-17	0.651735	Dusp1	1.21227e-28	1.01169	Fabp4	4.72623e-25	2.22301	Mdh1	4.54945e-20	0.673601	Fhl2	3.61336e-10	1.31883	C1qtnf7	2.67144e-16	2.07535	Adh1	2.67202e-65	2.14872	Ctsl	1.10771e-09	0.510536	mt-Nd2	3.6505e-104	1.92832	Tmsb10	3.69771e-61	1.63115	Galnt15
194	Peg3	1.64461e-235	1.45418	Phf5a	3.18298e-49	0.593676	Ube2d3	2.36833e-118	1.02317	Xist	1.75256e-22	0.913897	Rpl7	2.9433e-58	0.622971	Tmem50a	1.09587e-22	0.638521	Bicc1	3.28088e-17	1.66743	Nexn	1.59921e-28	2.31086	Rps3a1	7.9569e-25	0.388152	Socs2	5.05243e-20	1.4087	Krt19	3.77034e-10	2.23616	Tnfrsf19	3.11274e-16	3.09165	Atf3	2.08487e-63	2.33003	Arhgap29	1.13237e-09	2.43184	Tpt1-ps3	4.11394e-104	2.65556	Eef2	4.48214e-61	1.47046	Col4a2
195	Oaz1	2.58645e-235	0.653477	Rbx1	7.27549e-49	0.479376	Fam129b	2.52932e-118	3.48084	Usp2	3.30921e-22	3.38104	Bst2	1.74093e-57	1.95808	Reep5	1.34857e-22	0.742307	Nedd4	3.51493e-17	0.574156	Malat1	9.14845e-28	0.950378	Gas1	1.56584e-24	1.1854	Hes1	6.89682e-20	0.754389	Pgm5	3.9755e-10	2.36042	Rplp2	6.08871e-16	0.436259	Serpinh1	1.41415e-62	0.772641	Syngr2	1.24136e-09	1.97302	Rasd1	1.87991e-102	4.43153	Gns	4.69224e-61	2.71882	Cox6c
196	Uqcrc1	6.60464e-235	1.13043	Mcm6	3.34624e-48	1.00866	Ppic	1.26379e-117	1.13571	Sde2	3.80867e-22	2.08554	Gstt1	4.19535e-57	2.41646	Jun	1.42814e-22	0.699117	Txnip	7.4725e-17	1.12379	Ifi27	9.74746e-28	1.18578	Clmp	1.77327e-24	1.41369	Ndufa6	2.1609e-19	0.595342	Pygb	5.70357e-10	1.77339	Cd81	6.63901e-16	0.528503	Prelp	1.93491e-62	2.47924	Prr13	1.24878e-09	1.31389	Rrbp1	5.18117e-102	2.24888	Tmem119	2.24346e-60	2.37186	Dio2
197	2700060E02Rik	8.70466e-235	0.919877	Atp5f1	5.10022e-48	0.46764	Pde4b	2.8637e-117	4.11741	Rpl6	3.82159e-22	0.0368392	Tcf21	1.80399e-56	1.198	Pdlim4	2.05718e-22	1.40861	Rcn3	8.02608e-17	0.499457	Fbxl22	1.17847e-27	3.07119	Prkcdbp	6.94855e-24	1.03034	Tspan6	2.4297e-19	1.01577	Rexo2	6.03677e-10	0.835733	Cyba	6.74665e-16	0.918656	Scara5	2.5415e-62	3.26507	Ndufa13	1.28193e-09	0.513363	Il6st	9.59064e-102	3.23541	Mustn1	2.29557e-60	2.66709	Rps18
198	Pebp1	9.60333e-235	0.878533	Siva1	7.00076e-48	0.655505	Mmp2	4.17905e-117	1.14452	Sprr1a	7.52889e-22	5.52442	Capg	3.49552e-56	2.07479	Dctpp1	2.1796e-22	0.842999	Myl2	8.95669e-17	3.9344	Mob2	1.48003e-27	2.0794	Pabpc1	1.46884e-23	0.529322	Ywhah	3.10006e-19	0.758303	Hspb7	6.60508e-10	3.15615	Cd34	1.012e-15	0.899358	Maf	2.90339e-62	2.32619	Crip2	1.36865e-09	0.744045	Rps23	1.17426e-101	1.79337	Fbn1	1.15678e-59	2.11414	Wnt4
199	Pdia3	5.44502e-233	0.798103	Rpl24	8.55631e-48	0.481484	Cspg4	9.091e-117	4.78374	Rasl11a	8.61656e-22	2.19696	Rps15	4.45695e-56	0.593784	Mme	2.49066e-22	2.84636	Ier3ip1	1.0997e-16	0.579836	Pdgfrb	8.70516e-27	1.95534	Wipi1	1.57692e-23	1.75622	Laptm4b	3.55201e-19	1.14744	Rps8	6.67871e-10	0.20857	Ptprd	1.14824e-15	2.38299	Mgp	4.47768e-61	1.29383	Tma7	1.62179e-09	0.536503	Olfml3	1.32956e-101	2.32283	Cd47	3.55045e-59	2.45201	Rin2
200	Sdhb	5.69388e-233	0.978725	Pitx1	1.38907e-47	2.09728	Rgs2	1.60987e-116	2.22404	Snhg15	9.5071e-22	1.8345	Ramp2	5.41028e-56	1.44221	Pfn2	5.19921e-22	1.24513	Ndufv3	1.13621e-16	0.574897	mt-Cytb	1.12694e-26	0.565304	Ckap4	1.75567e-23	1.37714	Eng	5.00367e-19	1.99915	Ethe1	7.6021e-10	1.41378	Olfml2b	1.92655e-15	2.1096	Gdf10	5.30253e-61	3.05913	Rpp25	1.70357e-09	4.11084	Rpl28-ps1	2.77496e-98	2.83896	Lgals1	2.47958e-58	1.58005	Ypel3
201	Mfap2	2.57287e-231	0.78779	Cfdp1	1.48379e-47	0.579153	Tmbim1	2.07056e-116	2.68078	Hoxd10	1.04065e-21	3.11023	Adamts5	6.91131e-56	2.48542	Hmgb3	7.23933e-22	0.751099	Map1lc3b	1.18713e-16	0.489908	Bst2	1.14219e-26	1.61293	Kdelr1	1.7938e-23	0.892634	Npc2	5.21456e-19	0.597666	Mmd	8.0987e-10	1.85105	mt-Cytb	2.75751e-15	0.431602	Mbnl1	6.95811e-61	2.31246	Loxl1	1.91035e-09	0.953062	Gm9794	1.02335e-97	2.08739	Mxra7	5.5533e-58	3.05799	Arpc3
202	Timm8b	3.30542e-231	1.0067	Sec61b	4.96496e-47	0.449619	Eif3j1	2.69268e-116	1.92502	Fmo1	1.84164e-21	2.21416	Rplp0	1.62972e-55	0.73363	Prdx4	1.54782e-21	0.640875	Leprot	2.01142e-16	0.957784	Serping1	2.03345e-26	0.83548	Mfge8	2.08173e-23	0.865469	Clu	5.34428e-19	1.54277	Egln3	8.72022e-10	3.54924	Lamc1	4.27598e-15	1.67373	Tspo	9.57807e-61	1.71189	Npc2	2.02311e-09	0.53529	Atp8a1	5.42953e-97	6.70122	Crip2	1.36915e-56	1.76692	Zfp503
203	Msx1	2.30916e-228	2.97477	Hnrnpm	1.03402e-46	0.559862	Cgref1	7.9761e-116	5.13779	Saraf	3.05615e-21	1.0176	Rpl35	3.71347e-54	0.550763	Snrpd3	2.18666e-21	0.487087	Rpl36al	4.67366e-16	0.398243	Anxa3	2.18607e-26	1.58346	Axl	2.2417e-23	1.2738	Mmp23	8.15327e-19	1.44461	Rps28	1.04293e-09	0.350777	Nexn	5.63533e-15	2.03325	Klf4	1.66953e-60	2.23555	Serping1	2.15206e-09	0.679844	Capns1	1.09082e-96	2.00835	Calu	1.39021e-56	1.55024	Fxyd1
204	Dpy30	2.31219e-227	1.26111	Atp5d	1.07627e-46	0.480269	Rps29	1.67682e-115	0.733214	Ppp1r2	4.44149e-21	1.34776	Hcfc1r1	6.25756e-54	1.17907	Capns1	3.3716e-21	0.753296	Vcan	5.96144e-16	1.4172	Slc6a6	2.50106e-26	2.45085	Nid1	3.98297e-23	1.21539	Pomp	1.11377e-18	0.594844	Ifi27l2b	1.35446e-09	7.55677	Adamts2	5.77003e-15	1.4741	Rcn3	3.47497e-57	1.05931	Plagl1	2.40776e-09	1.00932	Rps14	3.28732e-96	1.81488	Pcolce2	2.49151e-56	2.5523	Ccl6
205	Igfbp2	1.0076e-226	1.5992	Rpl13a	3.54617e-46	0.624069	Chadl	3.75969e-115	5.80398	Eif1a	5.4998e-21	1.10191	Arl6ip5	8.97292e-54	1.32581	Fxyd1	4.11412e-21	0.752719	Serpinh1	1.366e-15	0.236825	Map3k7cl	7.50382e-26	6.11708	Copz2	1.03528e-22	1.08715	Plvap	1.18075e-18	3.60188	Ndufb5	1.36828e-09	0.458305	Slc34a2	6.74442e-15	6.53943	Antxr2	3.94632e-57	3.13237	Tmem176a	2.59689e-09	1.04228	Pnp	7.81558e-96	2.909	Pdpn	9.90979e-56	2.83629	Rhob
206	Mrpl18	1.64206e-226	1.19273	Cxcl12	3.65828e-46	0.68856	Tm9sf3	2.74998e-113	1.26687	Thy1	5.54108e-21	1.60491	Bloc1s1	1.67949e-53	2.04528	Atp6v1g1	4.20642e-21	0.719632	Smoc2	2.53673e-15	0.91033	Rasl12	8.11234e-26	3.86353	Timp2	1.42849e-22	0.938324	Snrpd3	1.21773e-18	0.541052	Rps6	1.38506e-09	0.36875	Zyx	6.83039e-15	0.885208	Anxa3	7.56871e-57	2.46559	Tm4sf1	3.02081e-09	1.0441	S100a10	1.59645e-95	1.80541	Col4a1	2.99116e-55	1.75446	Prelp
207	Uqcr11	2.46666e-226	0.804673	Tspan3	4.37597e-46	0.495188	Zfp36	2.03119e-112	1.46496	Litaf	8.98537e-21	1.22216	Cd63-ps	1.92377e-53	1.66015	Ndufa2	5.77777e-21	0.462649	Adamts5	2.80235e-15	1.78658	Ebf1	8.11319e-26	1.32083	Npc2	2.53092e-22	0.616945	Sh3bgrl3	1.44269e-18	0.662725	Map1lc3a	1.62406e-09	0.526168	Frem1	7.04776e-15	3.86628	Hes1	2.50106e-56	1.28819	Gata6	3.2733e-09	2.72791	Loxl2	1.1428e-94	2.91978	Fstl1	1.71637e-54	1.3822	Hoxa11
208	Tead2	5.23411e-226	1.57467	Snrpd2	4.79875e-46	0.486173	Rps14	4.96546e-111	0.788892	Cd9	1.68417e-20	0.691191	Gas6	2.23263e-53	1.97706	Rnh1	7.02698e-21	0.963266	Rps6	2.98304e-15	0.391519	Tmem88	1.08762e-25	2.99001	Celf2	9.52355e-22	1.4013	Morf4l2	1.51158e-18	0.64268	Fam162a	1.67833e-09	0.557968	Tgfb2	7.69947e-15	1.49213	Dnajb1	7.02789e-55	1.48838	Uqcr10	3.40355e-09	0.483167	Rcn3	1.78809e-94	1.79771	Tmed3	1.72343e-54	1.76934	Myl9
209	Eef1g	1.22264e-225	0.643974	Sf3b5	1.20702e-45	0.624264	Klf4	3.79865e-109	2.17453	Nfil3	2.09891e-20	2.4807	Tmem45a	2.39718e-53	2.06161	Hsbp1	7.07497e-21	0.543282	Rabac1	6.43163e-15	0.630122	Parm1	1.38087e-25	2.86891	Gm10736	9.74323e-22	0.454997	Cyba	1.8499e-18	0.853779	Rpl3	1.78392e-09	0.209943	Cd52	9.66141e-15	2.44966	Rhob	8.15678e-55	1.81206	Ifitm1	5.40971e-09	0.792085	Lmna	5.5518e-94	2.25091	Sema3c	2.02237e-54	3.13409	Spon2
210	Nudc	1.27123e-225	1.41683	Rpl18	2.1939e-45	0.378291	Plod2	1.39286e-108	2.43595	Nfkbia	2.94376e-20	0.863124	B2m	3.75313e-53	0.853756	8030411F24Rik	8.34471e-21	11.0561	Sptbn1	6.50279e-15	1.27463	Eef1a1	1.52492e-25	0.405402	Ctsk	8.39419e-21	1.48389	Sumo3	2.96528e-18	0.739735	9330158H04Rik	1.85714e-09	6.32621	Phlda1	1.19449e-14	0.783469	Lrrn4cl	1.0175e-54	4.0616	Tmem9	6.3244e-09	0.857665	Oxtr	1.45608e-93	9.77702	Gas1	9.42058e-54	2.2818	Thbs2
211	Nop10	1.29054e-225	0.858411	Dtymk	2.23337e-45	0.671847	Rps17	2.09485e-108	0.554535	Mfap5	2.94911e-20	0.594343	Shisa5	4.69909e-53	1.55717	Gm10269	1.04638e-20	1.59299	Chmp2a	2.40894e-14	0.730167	Ndufb10	2.20784e-25	0.73635	S100a11	3.79116e-20	0.485829	Ociad1	3.88244e-18	0.720444	Gm45716	3.4287e-09	2.10178	Atp5j	1.47001e-14	0.346694	Pdgfra	4.70295e-54	1.84393	Cox7a2l	6.37552e-09	0.607453	Nr4a1	1.89713e-93	2.6082	Cfh	1.45508e-53	2.29879	Fos
212	Gtf3c6	2.64956e-225	1.51126	Prdx2	3.42479e-45	0.464404	Smim3	9.20712e-108	3.06686	Vegfa	3.78707e-20	2.27198	Smpdl3a	1.91741e-52	2.37771	Eif3k	1.51401e-20	0.494457	Hba-a1	2.72862e-14	1.96975	Ppp1cb	2.52724e-25	1.11904	Igfbp4	5.82441e-20	0.616842	Gm2000	5.05275e-18	0.584774	Krt18	3.646e-09	1.88036	Son	2.07793e-14	0.323965	Bst2	7.97131e-54	2.22076	Zfp36l1	7.34057e-09	0.798622	Rpl36	9.35023e-92	1.7914	Pbx1	2.20484e-53	2.30351	Mfap4
213	Ilf2	4.70686e-221	1.59512	Hes1	4.28966e-45	0.598095	Anxa2	2.8421e-107	0.831264	Spty2d1	4.92035e-20	2.77362	Selenok	1.06518e-51	0.726252	Rab14	1.56733e-20	0.715404	Ostf1	4.58294e-14	1.40576	Rsu1	4.43403e-25	1.1079	Jun	6.22538e-20	0.684429	Ndufb4	5.61454e-18	0.754204	Cldn7	4.36115e-09	3.04396	Loxl2	3.54008e-14	1.48754	Pi16	8.61485e-54	2.34524	Cyb5a	8.36541e-09	0.551403	Fth1	1.79865e-90	1.82118	Fgfr1	4.30458e-53	2.23116	Sulf2
214	Cox7b	4.89267e-221	0.663542	Hmgb2	5.37739e-45	0.577846	Fgfr1	3.28156e-106	2.04148	Gnl3	2.69543e-19	1.20783	Medag	3.28876e-51	2.7976	Atp5g1	2.30896e-20	0.473179	Fcgrt	5.25172e-14	0.967059	Ctsd	1.76928e-24	0.884402	Gpx1	6.2461e-20	0.614244	Mlf2	5.86257e-18	0.742688	Tes	4.67272e-09	1.34513	Rps25	5.42823e-14	0.325745	Ctsz	1.45875e-53	1.55517	Svbp	9.37254e-09	0.627276	Gm10177	2.2252e-90	2.94135	Tapbp	4.49916e-53	3.50076	Ctsd
215	Dek	6.99148e-220	1.20363	Prdx4	6.86885e-45	0.536526	Nr4a1	4.39685e-106	1.95117	Ppp1r12a	5.8123e-19	1.35563	Dhrs7	3.39665e-51	2.22084	Cetn3	4.47296e-20	0.634808	Tcf4	8.67576e-14	0.953793	Btg2	4.66332e-24	0.980731	Ccnd3	6.86963e-20	0.739112	Sdpr	7.10416e-18	1.7782	Rpl22	5.15682e-09	0.302825	Map1lc3b	1.29541e-13	0.496238	Pnp	7.56729e-53	2.13937	Rpl34	1.12612e-08	0.483052	Plpp3	2.28538e-90	2.11694	Colec12	7.75084e-53	2.5612	Slc38a2
216	Cdc123	8.50173e-220	1.4965	Prpf19	2.2275e-44	0.703268	Ninj1	4.00272e-104	2.53874	Fbxo32	1.44e-18	3.33786	Hexb	1.12819e-50	2.29248	Gm4149	1.36038e-19	0.702828	Fbln5	1.65801e-13	1.04599	Gm13861	4.68711e-24	7.19198	Ifitm2	9.08781e-20	0.420343	Stub1	8.59045e-18	0.686935	Aldh1b1	7.04457e-09	3.64288	Cp	1.43077e-13	2.36857	Col14a1	7.84805e-53	2.02798	Npnt	1.16966e-08	1.9306	Sptssa	4.05912e-89	2.27779	Bicc1	8.27348e-53	2.75435	Kcnk2
217	Dbi	1.05174e-219	0.70716	Prmt1	4.47851e-44	0.488288	Eif4e	8.6867e-103	1.39818	Krt18	2.04766e-18	2.25766	Adamts2	2.66247e-50	1.83209	Me1	2.07544e-19	2.46529	Sdpr	2.45454e-13	1.54773	C1s1	6.622e-24	1.36439	Mt1	1.10407e-19	0.788172	Ap1s1	9.79996e-18	1.00642	Ndufa1	9.85243e-09	0.437957	Wnt5a	2.03747e-13	2.0517	Bmp1	1.47137e-51	2.17376	Tbrg1	1.20165e-08	0.742897	Gm12174	9.43932e-89	3.32292	Selenbp1	9.3349e-53	2.60065	Ang
218	Snrpb2	1.09938e-219	1.06697	Atp5g3	4.59258e-44	0.480637	Mcl1	1.33626e-102	2.18882	Ntrk2	2.35493e-18	2.21289	Ndufs5	4.66564e-50	1.2595	Rnf181	2.23e-19	1.47032	Arpc3	6.51597e-13	0.562269	Sod3	7.14528e-24	1.79566	Itih5	1.3196e-19	1.85702	Serf1	9.88922e-18	0.672335	Sdpr	1.26634e-08	1.28751	Igf1	3.792e-13	0.925541	Mxra7	5.92276e-51	2.60441	Ubl5	1.4108e-08	0.495696	Gm11808	1.20213e-86	3.38834	Mxd4	9.92019e-53	1.93427	Pdgfrb
219	Pafah1b3	9.69801e-219	1.55487	Gm11361	4.79735e-44	0.627045	Rpl4	1.57111e-102	0.663465	Col6a4	2.51132e-18	2.40855	Nnmt	2.66493e-49	2.75807	Rpl39l	2.38903e-19	4.29294	Rps15	7.44026e-13	0.300969	H2-K1	7.82918e-24	1.38137	P4hb	2.24945e-19	0.505588	Sept7	1.30815e-17	0.642041	Msrb1	2.30319e-08	1.0061	Aldh2	5.65864e-13	0.806597	Bicc1	6.96507e-51	2.38583	Cxadr	1.54578e-08	3.29616	Hspa1b	1.2257e-86	2.831	Gm15427	3.2005e-52	1.40646	Rps24
220	Dnaja1	4.33538e-218	0.817826	Atp5e	1.00623e-43	0.43004	Itga10	2.52801e-102	6.32819	Hoxa11	3.08628e-18	3.13456	Olfml3	1.0977e-48	1.16481	Igf1	2.58243e-19	0.926123	Sri	7.63089e-13	0.600368	Pdlim3	8.58225e-24	1.31064	Zfp36	3.59473e-19	0.82091	2310036O22Rik	2.00377e-17	1.1035	Nkd1	2.87264e-08	1.34962	Fmo2	7.55899e-13	2.55894	Aldh2	7.60111e-50	1.29724	Slc48a1	1.96282e-08	1.73411	Arl4c	1.81707e-85	4.99142	Rhoj	4.41064e-52	2.37401	Cygb
221	1110004F10Rik	1.2473e-215	1.05159	Sem1	1.08304e-43	0.44471	Pmepa1	7.70523e-102	3.01837	Dynll1	4.7206e-18	0.16695	Selenof	1.97734e-48	0.593153	Psmb2	2.66225e-19	0.51413	Rpl10	7.64184e-13	0.211385	Atp5j	2.13379e-23	0.442873	Tshz2	4.62591e-19	1.20807	Psma6	2.65821e-17	0.619766	Ednrb	3.37822e-08	2.82149	Rps15	1.00917e-12	0.301223	Emilin2	1.12339e-49	3.63009	Ddr1	1.99991e-08	2.60855	Slc3a2	2.12822e-85	2.14168	Rps10-ps2	4.58922e-52	2.17991	Lrp1
222	Chchd2	3.48831e-214	0.567605	Aprt	5.23799e-43	0.577454	Hspg2	1.08196e-100	2.18475	Rpl12	5.87665e-18	0.202323	Cd63	2.32079e-48	0.498502	Morf4l2	2.9744e-19	0.601837	Celf2	1.61473e-12	1.16074	Gimap6	3.98407e-23	3.01326	Lum	4.77398e-19	0.564417	Capns1	2.75972e-17	0.736052	Galnt18	3.38205e-08	2.55014	Fam129a	1.07161e-12	2.81278	Psmb8	2.81557e-49	3.29753	Cmtm7	2.11417e-08	0.986491	Rpl34-ps1	4.2242e-85	2.81952	Hexa	5.39933e-52	2.24922	Gem
223	Snrpa	4.13795e-214	1.57839	Atp5j2	8.18747e-43	0.436875	Sphk1	2.49755e-100	3.49437	Ppp1r10	6.26859e-18	2.34578	Hbb-bs	7.60053e-48	2.29042	Gpx4	3.24213e-19	0.625769	Myl3	1.96187e-12	3.15694	Chchd10	1.03999e-22	1.47092	Nrk	7.43615e-19	2.34239	Ddah2	3.42716e-17	0.637821	Ppp1r12b	3.95069e-08	2.82266	Atp5l	1.21115e-12	1.0864	Gpm6b	6.64766e-49	2.31814	Prdx2	2.15904e-08	0.485739	Osr2	8.52898e-85	2.6523	Lamb1	8.38473e-52	2.32182	Col6a3
224	Pdia6	6.9383e-214	0.720971	Rps15	9.71962e-43	0.365594	Ptpre	5.52991e-100	5.92772	Fermt2	7.37808e-18	1.00518	Col6a1	1.08808e-47	0.835821	Uqcrb	3.57507e-19	0.428137	C1qtnf6	2.73585e-12	1.54805	Smtn	1.82055e-22	1.60428	Rpl14	8.78676e-19	0.386087	Fam3c	3.75787e-17	1.63841	Tgfbi	4.51983e-08	0.517174	Col5a2	1.30084e-12	0.830959	Fkbp7	8.64694e-49	1.39466	Psme2	2.44792e-08	0.672563	Tppp3	1.89844e-84	2.38913	Abi3bp	1.29209e-51	3.5464	Csrp1
225	Atp5a1	1.01388e-211	0.691781	Swi5	1.60315e-42	0.426206	Rps27	4.87638e-99	0.704626	Pgr	1.27893e-17	4.18877	Sgce	2.66704e-47	1.74322	Card19	3.85132e-19	1.50489	Tmem167	2.91339e-12	0.536643	Sdhc	2.57176e-22	0.792649	Smap1	9.71192e-19	1.41496	Psma1	5.67654e-17	0.586426	Oaz2	5.6729e-08	0.63474	Rpl37a	1.35123e-12	0.304833	Ier3	9.95244e-49	1.4696	Prss23	2.53859e-08	1.03951	Lrp1	2.3232e-84	2.44513	Rhoa	6.42507e-51	1.42284	Ntrk2
226	Atp5j	9.14781e-210	0.568469	Eif3m	6.49938e-42	0.52319	Efna1	7.05694e-99	3.33865	Cldn4	1.294e-17	4.32124	Ctsd	8.12518e-47	1.01018	Sfr1	4.41652e-19	0.698363	Rhoa	3.33794e-12	0.471209	Sat1	4.03711e-22	1.07517	Hspa8	1.52827e-18	0.422876	Gpx7	8.71931e-17	0.895713	Rps3a1	5.70727e-08	0.232688	Vsnl1	1.37604e-12	5.22083	Hexa	1.67706e-48	1.93741	Rps21	3.09659e-08	0.453462	2310022B05Rik	2.79871e-83	2.75256	Txndc5	1.38833e-50	2.11332	Rpl23
227	Ndufs6	3.28867e-209	0.974658	Cox7c	7.82145e-42	0.4091	Arf6	8.8971e-98	2.83773	Gadd45a	1.49714e-17	2.15915	Rpl30	8.80639e-47	0.506293	Gm10076	4.59948e-19	0.625139	Gas1	3.35744e-12	0.903577	Aplp2	4.75755e-22	1.22983	Nfix	2.23716e-18	1.89656	Cmtm7	9.25148e-17	1.17621	Ppp1r1a	5.82754e-08	2.22073	Rpl26	1.71221e-12	0.362171	Pttg1ip	5.6205e-48	1.50518	Rbbp7	3.43784e-08	0.513319	Mmp23	2.05047e-82	2.71913	Sod3	1.40426e-50	2.84798	Mmp3
228	Ssbp1	2.64774e-207	1.7602	Sfr1	9.33678e-42	0.596898	Serpine1	1.03035e-97	3.62789	Fosl2	3.60286e-17	2.36013	Rpl24	1.26345e-46	0.611136	Eif3m	5.3304e-19	0.604635	Cd55	3.70678e-12	1.82615	Acadm	5.27099e-22	1.76132	Cfd	5.03852e-18	5.98492	Cox8a	9.85331e-17	0.474864	Ncam1	6.06515e-08	1.37349	Tcf21	2.42032e-12	0.894496	Gstt1	7.56947e-48	2.52825	Fcor	3.44959e-08	2.79073	Tmed2	4.58738e-82	2.1404	Ptrf	5.24412e-50	2.65083	Bdh2
229	Gas5	4.24416e-207	0.586663	Tyms	2.4019e-41	0.695086	Fdft1	8.68705e-96	2.25952	Zfp622	5.79831e-17	1.46758	Rpl23	1.65319e-46	0.613217	Mael	5.85301e-19	8.12527	Cpq	4.00895e-12	1.0863	Hspa1a	5.37123e-22	1.00463	Fmod	5.07618e-18	1.29723	Ndufa12	1.12647e-16	0.571314	Ndufb3	7.85723e-08	0.481313	Ndufb3	2.72173e-12	0.645225	Adamts1	8.53956e-48	1.64015	Tuba1b	3.45119e-08	0.48095	Vapa	2.53448e-81	2.01125	Cd81	1.47661e-49	1.37888	F3
230	Ccdc34	2.97401e-206	1.36367	Etfb	1.17485e-40	0.593298	Cst3	3.26179e-92	0.78959	Snhg8	5.86136e-17	0.924172	Cd200	3.67187e-46	1.661	Folr1	6.12196e-19	4.56836	Loxl2	4.89563e-12	1.25082	Sypl	6.2469e-22	1.41097	Cox7a2l	5.645e-18	0.690346	Cox7a2	1.25377e-16	0.471637	Ptms	7.86083e-08	0.460521	Robo2	4.93619e-12	2.9804	Mfge8	1.56128e-47	1.26736	Twsg1	3.66797e-08	1.33797	Lgals1	2.23133e-80	1.47016	Podn	1.69232e-49	4.99256	Mfap2
231	Ywhab	8.0845e-206	0.692775	Anp32b	1.92685e-40	0.536661	Rps15	1.13733e-91	0.647592	Map1lc3b	1.28709e-16	0.383099	Tpt1-ps3	1.82084e-45	1.50288	Syngr1	7.20261e-19	4.17252	Tmed3	6.48708e-12	0.741761	Sult1a1	6.8868e-22	2.74773	Loxl1	1.04364e-17	1.03256	Tnfaip1	2.00368e-16	1.25338	Cox6c	1.01455e-07	0.26738	Uba52	6.64748e-12	0.587099	Gpx1	2.93295e-47	0.998387	Stub1	4.11704e-08	0.570419	S100a16	3.11234e-80	2.34528	Hcfc1r1	1.79678e-49	1.68928	Cox7a2l
232	Lsm2	1.21758e-203	1.43824	Phb2	2.43751e-40	0.576934	Trim47	1.92847e-91	2.75081	Phlda1	1.7687e-16	0.785075	Sec62	2.62977e-44	0.572655	Ssr2	7.41431e-19	0.494695	Rhoj	6.82352e-12	1.20873	Cox7c	1.07884e-21	0.455165	Nov	1.14547e-17	3.1739	Ndrg2	2.21926e-16	1.33333	Sub1	1.01915e-07	0.345699	Egflam	9.81137e-12	2.46844	Fkbp9	5.79915e-47	1.29852	Ano1	4.23224e-08	2.77602	Tmsb4x	8.02539e-80	1.82698	Axl	2.79876e-49	2.06303	Aldh1a2
233	Calm3	1.28204e-203	1.02232	Acta2	4.6063e-40	0.345697	Cthrc1	3.97485e-91	1.54021	Eif4a1	2.75984e-16	0.214866	Ndrg2	6.27082e-44	1.72408	Cd164	7.81293e-19	0.819002	Sat1	1.02693e-11	0.87036	Slmap	1.15319e-21	2.37614	Dusp1	2.54135e-17	0.814917	Tmem9	2.26622e-16	0.925427	Pdgfa	1.06597e-07	1.78444	Pls3	1.01739e-11	1.06901	Thbd	2.53627e-46	2.7622	Gas6	4.61936e-08	1.3487	Trabd2b	2.48828e-79	4.49045	Npc2	1.05522e-48	1.36826	Mrc2
234	Psmd7	3.29e-202	1.01756	Clta	4.70994e-40	0.509241	Gas5	1.28727e-90	0.568788	Fos	3.29532e-16	0.496469	Igf1	1.08909e-43	1.1716	Tuba3a	9.98405e-19	7.9269	Eng	1.03303e-11	1.6809	Dazap2	1.16664e-21	1.41718	Rps8	3.36704e-17	0.322917	Ndufa5	2.6035e-16	0.506507	Ramp1	1.0963e-07	1.72845	Cdc42	1.33675e-11	0.318769	Ccl2	4.4668e-46	3.11485	Atp5j	4.67934e-08	0.460385	Cryab	6.85587e-79	2.37504	Pdgfra	3.23405e-48	2.13383	Grn
235	Ddah2	7.66121e-202	0.956639	Slirp	6.12818e-40	0.474604	S100a6	4.98153e-90	0.941421	Cd200	4.78559e-16	1.16098	Cav1	2.19064e-43	1.32719	Npm1	1.22595e-18	0.483137	Sln	1.11403e-11	2.9814	Cdh13	1.6504e-21	3.64505	C1qtnf2	3.91193e-17	1.89162	Id1	2.82821e-16	0.721487	Atp5l	1.11197e-07	0.831623	Mtus1	1.68867e-11	2.68597	Hspa5	1.70575e-45	0.863216	Mmp23	4.74417e-08	1.17553	Col5a2	1.41649e-78	1.94919	Sdc2	3.25497e-48	1.89561	Pbxip1
236	Snrpc	2.98314e-201	1.06853	Rcn1	6.13362e-40	0.608381	Pdrg1	6.00511e-90	1.59968	Sec62	4.84458e-16	0.261558	Nppa	2.31458e-43	4.10155	Morf4l1	1.25345e-18	0.928557	Thy1	1.2578e-11	1.40578	Ptprb	1.66633e-21	4.09327	Col16a1	4.59058e-17	1.57956	Mapre1	2.9838e-16	0.684154	1810037I17Rik	1.19886e-07	0.481513	Adamts10	2.09399e-11	1.91258	Creg1	3.85049e-45	1.90394	Hacd4	5.00375e-08	2.55195	Rpl6l	1.69271e-78	3.20105	Leprot	3.77169e-48	1.79857	Cxcl16
237	Clns1a	1.37122e-200	1.49875	Peg3	6.17091e-40	0.696528	Cebpd	7.3459e-89	2.06166	Slc29a1	5.36768e-16	1.0704	Prkcdbp	3.15889e-43	1.11867	Sumo3	1.28305e-18	0.694475	Dad1	1.9263e-11	0.350177	Cycs	2.04657e-21	0.744209	Sec62	6.34373e-17	0.462103	Mfap4	6.12122e-16	0.519968	Calml4	1.48916e-07	2.09639	2010111I01Rik	2.98793e-11	1.38015	Cxcl14	7.57498e-45	1.86817	Ube2l6	6.01257e-08	1.68982	Map1lc3a	2.19526e-77	1.73311	Prelp	4.25549e-48	2.54225	Oxct1
238	U2af1	3.16652e-200	0.987945	Ndufb8	9.63221e-40	0.447532	Sertad1	5.08054e-87	2.11819	Smoc2	5.95009e-16	0.846635	Slc50a1	4.21579e-43	1.59115	Timm8b	1.45631e-18	0.597629	Antxr1	2.35914e-11	1.50091	Ndufb9	4.23621e-21	0.496562	Col5a3	8.15717e-17	2.5943	Ssna1	7.11581e-16	0.71248	Sdhc	1.50047e-07	0.50593	Gstt1	3.38654e-11	1.65607	Sh3bgrl3	7.98515e-45	1.06499	Cnih4	6.82034e-08	0.788867	Rps25-ps1	7.64569e-77	3.28793	Chpf	4.30693e-48	2.75617	Snhg18
239	Ndufa7	2.9005e-198	0.691611	Cmtm3	2.39506e-39	0.702894	Atp1a1	7.48451e-87	2.01435	Tppp3	7.38829e-16	0.996808	Rhoj	4.50781e-43	1.70851	Nhp2	1.51345e-18	0.722892	Rps7	2.83531e-11	0.253772	Podxl	6.09905e-21	3.50577	Ifitm6	8.81266e-17	3.96777	Hmgcs2	8.06539e-16	2.22143	S100g	1.73043e-07	3.46264	Lims1	3.47066e-11	1.68651	Scpep1	1.5475e-44	1.71193	Ndn	7.71311e-08	0.655313	Rps13-ps2	1.21243e-76	2.35156	Ctsz	5.56726e-48	1.79662	Nfix
240	Dnajc9	8.75787e-198	1.70248	Rps25	4.14859e-39	0.352221	Klf2	1.93153e-86	2.0541	Rpl24	1.24161e-15	0.291662	Arpc3	4.57847e-43	0.815654	Bnip3l	1.65225e-18	0.873579	Snhg18	3.1571e-11	0.713217	B2m	8.14552e-21	0.5893	Krtcap2	1.9676e-16	0.476472	Fscn1	9.84704e-16	0.77387	Ndufs6	1.75662e-07	0.433884	Fxyd1	4.29422e-11	0.669861	Svep1	3.872e-44	3.14118	Tspo	7.77298e-08	0.820589	Gm14165	1.41685e-76	3.43496	Thbd	2.4122e-47	3.11827	Dpep1
241	Siva1	3.78073e-197	1.14464	Rpl38	9.30665e-39	0.36009	Rpl23	2.16231e-85	0.581464	Klf10	2.27697e-15	1.80559	Rps3a1	5.36502e-43	0.580455	C1qtnf3	3.58863e-18	1.51795	Gdi2	4.30862e-11	0.533715	Mt1	1.11091e-20	0.795637	Lysmd2	2.12815e-16	1.78985	Ptms	1.03749e-15	0.620944	Phpt1	1.99065e-07	0.74848	Fibin	6.15697e-11	1.18541	Rrbp1	5.07687e-44	1.33435	Akr1a1	7.77504e-08	0.453301	Matn2	1.79675e-76	2.77893	Tppp3	3.32387e-47	2.12114	Tcf4
242	Mettl9	6.53047e-197	1.21074	Rpl31	1.00649e-38	0.332412	Rps20	7.29873e-85	0.634994	Efemp1	2.94202e-15	1.18605	Ppib	1.30937e-42	0.560439	Fam195a	5.38795e-18	3.13381	Rsu1	5.15414e-11	0.812407	Pbxip1	1.15718e-20	1.75116	Rpl11	3.441e-16	0.334263	Ndufs7	1.16945e-15	0.663425	Asb2	2.21138e-07	3.62669	Antxr1	7.07768e-11	1.62248	Spon1	3.17005e-43	2.89687	Myl12b	7.78544e-08	0.558016	Nme2	7.14993e-76	2.83003	Cltb	8.185e-47	2.723	Tcf21
243	Arl6ip1	1.08245e-196	1.2615	Gm2000	1.07004e-38	0.46041	Arhgap17	8.04466e-84	2.14635	Sdc4	4.62534e-15	1.11217	Fhl1	2.14607e-42	1.44068	Psma6	6.35927e-18	0.566094	Morf4l2	5.26231e-11	0.477215	Cd59a	1.91451e-20	1.99865	Adamts2	4.10893e-16	1.35256	1810022K09Rik	1.3187e-15	0.558531	Cox4i1	2.24285e-07	0.216194	Specc1l	7.34585e-11	2.69055	Socs3	3.83329e-43	2.00772	Lsr	7.96489e-08	2.79575	Plod1	9.98879e-76	3.08351	Dpep1	1.04616e-45	2.35295	Clmp
244	Hnrnpdl	1.99689e-196	0.930838	Ndufa2	1.61582e-38	0.410034	Arpc2	1.48997e-83	0.792003	Arc	1.70637e-14	3.71663	Krtcap2	2.48049e-42	0.57779	Pdpn	6.55617e-18	1.5636	Hcfc1r1	6.79745e-11	0.701791	Uqcrh	1.99959e-20	0.395943	Cidea	4.19854e-16	4.27989	Emp3	2.39241e-15	0.562171	Fhl1	2.4747e-07	0.83961	Ctsl	7.732e-11	0.381644	Ccl8	4.27009e-43	5.23155	Psme1	8.05423e-08	0.698235	Dnajb4	2.51531e-75	3.1049	Smoc2	2.29089e-45	1.88057	Hspg2
245	Ndufv2	2.47297e-193	0.870501	Dut	2.37432e-38	0.673859	Ctsl	1.9959e-83	0.779606	Ncl	1.90167e-14	0.458798	Rpl4	6.97363e-42	0.593549	Tuba3b	6.77545e-18	9.40896	Zyx	7.84364e-11	0.696749	Itgb1	2.17432e-20	0.998173	Grn	6.19347e-16	0.939754	Atp6v0e	2.44492e-15	0.680756	1810058I24Rik	2.48406e-07	0.437931	Ablim3	1.14461e-10	4.50531	Lox	6.64084e-43	1.98535	Hnrnpab	9.04566e-08	0.626454	Scpep1	3.57757e-75	2.34865	Tgfbr2	3.35643e-45	2.8005	Hspa8
246	Uqcrq	2.85371e-193	0.763665	Psmb6	3.04773e-38	0.427532	Arl6ip5	2.19103e-83	1.4723	Eif3j1	4.9896e-14	0.997154	C1qtnf7	1.59896e-41	2.37588	Slc25a5	8.88445e-18	0.453619	Myl6	1.79988e-10	0.199264	Ift43	2.596e-20	1.21291	Aebp1	1.58972e-15	0.855232	Ctsb	2.84615e-15	0.555311	Atpif1	2.67445e-07	0.301507	Vcl	1.3898e-10	1.82537	Lgals9	1.00919e-42	2.14269	Cyb5r3	9.81025e-08	0.723275	Tubb6	5.52872e-75	2.05823	Pdlim2	4.80949e-45	2.2333	Ier5
247	C1qbp	7.4042e-193	1.11862	Basp1	5.16714e-38	1.1351	Bag3	2.71157e-82	2.26498	Ltbp4	5.29792e-14	0.81397	Rpl19	1.75118e-41	0.43428	Carhsp1	1.11413e-17	1.10418	Ifi27l2a	2.25979e-10	0.89475	Rhoc	2.61498e-20	0.699148	Rps15a	1.71978e-15	0.304577	Cope	3.44836e-15	0.624781	Tmem70	2.99473e-07	0.962711	Kctd10	1.43433e-10	1.57668	Fndc1	1.50258e-42	3.15868	Cyba	1.12579e-07	0.659581	Rps15a-ps6	6.42e-75	2.6952	Itgb1	6.19355e-45	1.7563	Ltbp4
248	Ccnb2	8.77541e-193	2.01823	Bzw2	5.68817e-38	0.624136	Fibin	5.57416e-82	1.8797	Prkcdbp	6.80441e-14	0.749294	Tbx20	4.81012e-41	3.34103	Slc16a2	1.50304e-17	1.13109	Myl12b	2.27852e-10	0.549767	Ppia	5.88955e-20	0.41796	Tnnc2	2.48594e-15	4.63693	Tpi1	5.16488e-15	0.57146	2210013O21Rik	3.01582e-07	0.69183	Adamts17	1.94509e-10	4.24176	Parp3	3.09886e-42	3.22117	C2	1.13208e-07	3.46058	Rps11	7.39423e-75	1.68783	Wdr89	6.41531e-45	1.57422	Lbh
249	Psmc4	2.89705e-192	1.09797	H2afy2	2.20334e-37	0.710541	Slc1a5	1.45998e-81	2.14197	Col18a1	1.33466e-13	1.527	Rpl14-ps1	6.63588e-41	1.26144	Fkbp1a	1.62724e-17	0.479006	Scgb3a2	2.76028e-10	4.95937	Atp2a2	7.2374e-20	1.64205	Klf2	2.57421e-15	1.24816	Vdac2	5.29665e-15	0.685973	Higd2a	3.76663e-07	0.559901	Lamb1	2.10243e-10	1.16525	Fap	3.84451e-42	3.36223	Zcchc3	1.22499e-07	1.4029	Tcf4	9.66289e-75	2.2089	Adk	1.38173e-44	1.91308	Mamdc2
250	Ppia	7.33837e-190	0.515416	Tbcb	6.01153e-37	0.483602	Rcn3	1.49282e-81	0.843898	Ar	1.35232e-13	2.6266	Ly6e	2.48132e-40	1.01842	Ndufb11	1.71003e-17	0.563281	Atox1	3.11316e-10	0.405091	Map1lc3a	7.51988e-20	0.681107	Fbln5	2.73807e-15	1.02817	Arhgdia	5.49956e-15	0.577418	Cystm1	4.35167e-07	2.12132	Pdgfrl	2.34738e-10	1.43512	Plin2	1.61089e-41	1.93284	Dmkn	1.38623e-07	5.03346	Rpl10	1.40115e-74	1.54157	Ms4a4d	1.42893e-43	2.914	Actn1
251	Atp5g3	1.1651e-189	0.766204	Selenow	9.54834e-37	0.390377	Nfatc1	3.0604e-81	4.53644	Pgrmc1	1.38154e-13	0.577162	Mbnl1	4.97118e-40	1.78081	Nt5c3b	1.93523e-17	1.00662	Gstm2	3.58732e-10	0.856371	Anxa5	1.2206e-19	0.532333	Mxd4	3.40048e-15	0.943747	Copz2	5.94081e-15	0.885234	Ccdc85b	4.86616e-07	1.51026	Adgrg2	3.37196e-10	2.82469	Cd164	4.26448e-41	1.27769	Ndufs7	1.41406e-07	0.565613	Hsp90aa1	3.60854e-74	1.60705	Col4a2	1.6386e-43	1.76373	Pik3r1
252	Tmem258	2.04206e-188	0.656525	Adamdec1	1.55702e-36	3.66743	Slc2a1	1.09601e-80	3.38311	Irf1	1.53306e-13	2.0721	Lgals3bp	8.28713e-40	2.11939	Atp1b2	2.23611e-17	2.61497	Sec61g	5.0264e-10	0.357346	Cnn2	1.72231e-19	0.670478	Lhfpl2	4.20245e-15	1.5541	Pdcd5	6.26595e-15	0.567616	Rpl12	5.1958e-07	0.298733	Bmp5	4.47472e-10	2.97059	Hspa1a	1.14156e-40	1.32169	Atp5g1	1.43436e-07	0.426281	Gm8430	4.77888e-74	2.01553	Csrp2	2.01345e-43	1.6018	Rabac1
253	Psma3	5.94977e-188	0.823175	Eif3k	1.95126e-36	0.413578	Chac1	1.241e-80	7.29401	Adrb2	1.8209e-13	3.97797	Selenbp1	1.45273e-39	1.7905	Ndufs8	2.62481e-17	0.69872	Mb	8.89516e-10	3.89371	4930523C07Rik	2.32895e-19	1.61103	Rps27a	5.80552e-15	0.31896	1810037I17Rik	8.51527e-15	0.649828	Tspan2	5.38466e-07	2.57006	Ism1	4.82449e-10	4.00418	Cyth3	1.45211e-40	1.92559	Mrpl17	1.57833e-07	0.656208	Col4a2	7.72364e-74	2.02408	Gm9843	2.25094e-43	1.41214	Gm15536
254	Tbca	3.06814e-186	0.732094	Olfml3	2.89973e-36	0.678635	P3h1	4.39217e-79	2.21059	Ano1	1.89987e-13	2.79946	Atraid	1.87554e-39	1.12399	Tex30	3.64285e-17	1.69156	Rpl36a	1.01664e-09	0.202007	Ier3	2.51284e-19	0.829874	Fbn2	7.29233e-15	1.4581	Pdlim1	1.0063e-14	1.36908	Oxct1	5.62961e-07	0.613893	Upk1b	5.66067e-10	3.47099	C4b	3.57881e-40	4.29461	Gpi1	1.61998e-07	0.805311	Sdk1	1.53312e-73	6.35964	Ackr3	2.58503e-43	2.53204	Ddx17
255	Hjurp	1.74682e-185	1.23233	Eif3f	7.42192e-36	0.48372	Chil1	9.32972e-79	5.05193	Aqp1	2.39815e-13	1.43015	Gpm6b	2.90109e-39	1.89929	Nr5a1	3.77463e-17	7.56193	Dap	1.21077e-09	0.668075	Anxa1	2.91953e-19	1.02994	Car3	7.46278e-15	2.52269	2410015M20Rik	1.04259e-14	0.592951	Glipr1	6.42257e-07	3.47456	Lmcd1	6.07533e-10	2.29284	Loxl2	1.42535e-39	1.84134	Arhgdib	1.7104e-07	1.44474	Cyb5a	2.3262e-73	1.62143	Serpina3n	4.28636e-43	3.56301	Rps3
256	Eef1d	2.08882e-185	0.865675	Ndn	7.92731e-36	0.595034	Trpv4	1.19078e-78	6.38479	Tob2	2.54435e-13	2.93457	Cd47	1.02206e-38	1.58162	Fkbp2	3.82785e-17	0.896139	Ehd2	1.49434e-09	1.26292	Mprip	3.01632e-19	1.49856	Ift20	8.79826e-15	0.638567	Atp6v1f	1.1177e-14	0.591773	Bok	7.6609e-07	1.41567	Cox20	6.15012e-10	0.560162	Gabarapl1	3.94736e-39	1.60058	Rpl12	1.72354e-07	0.447126	Tnfrsf12a	6.43006e-73	2.10538	Kdelr1	7.19232e-43	1.48357	Npdc1
257	Cdca8	2.19513e-184	2.12884	Lsm6	5.4041e-35	0.48727	Calm1	1.53974e-78	0.655952	Col15a1	3.24664e-13	0.920999	Ahnak	2.4684e-38	1.73464	Serpinb1a	6.28218e-17	2.12808	Nrep	1.73636e-09	0.374306	Gapdh	3.22123e-19	0.414569	Zim1	8.95679e-15	2.89384	Zfp36	1.1843e-14	0.738608	Actn4	8.16517e-07	0.556533	Ghr	6.71061e-10	1.62118	Rhoj	3.92545e-38	1.87021	Rbp1	1.76986e-07	0.47998	Rpl31-ps8	9.56522e-73	2.18633	Smim14	8.24399e-43	1.72772	Apod
258	Chchd1	4.77654e-184	1.08824	Rcn3	5.62653e-35	0.434934	Gpx3	7.86378e-78	1.04248	Cry2	5.12781e-13	2.67902	Mgll	7.7773e-38	1.93745	Dnajc19	8.4895e-17	0.731797	Selenos	1.74801e-09	0.639089	Chmp2a	3.48135e-19	0.796039	Ralbp1	9.26561e-15	1.2164	Bambi	1.20975e-14	1.51116	Klhdc8b	8.44872e-07	1.5399	Mprip	7.69996e-10	1.3183	Grina	6.61794e-38	2.00827	1190002N15Rik	1.8035e-07	2.55757	Myc	1.49905e-72	3.13368	Ppic	9.17612e-43	1.34444	Aprt
259	Dtymk	9.04503e-184	1.17166	Cnpy2	8.35896e-35	0.455344	Atp2b1	1.17671e-77	1.50978	Kctd12	5.79571e-13	1.5397	Plpp3	7.95814e-38	0.957676	Eln	8.81531e-17	0.668448	Myh6	2.02205e-09	3.68586	Perp	7.23523e-19	3.09199	Angptl4	9.95852e-15	1.47034	Ndufv3	1.2189e-14	0.579	Tspan9	8.87636e-07	1.47552	Maf	8.32872e-10	1.34033	Mmp23	7.29929e-38	1.84499	Hsp90ab1	1.9038e-07	0.422554	mt-Nd1	2.36461e-72	1.80331	S100a13	2.79639e-42	1.83458	S100a1
260	Gtf2h5	2.40903e-183	0.949299	Trmt112	1.15912e-34	0.530883	Srsf11	3.32512e-77	1.00632	Sf3b1	8.57519e-13	0.736712	Ssr4	3.73711e-37	0.762017	Mmp11	1.01514e-16	1.41182	Shisa5	2.39514e-09	0.898182	Fermt2	7.78169e-19	1.03619	Nbl1	1.03749e-14	0.83175	Mrpl34	1.28573e-14	0.881579	Itgb1	1.00874e-06	0.629206	Ager	1.00214e-09	5.07949	Ctsd	2.30772e-37	1.11617	Ndufa5	2.20387e-07	0.449974	Hspa8	2.83172e-72	1.4417	Ptms	3.20046e-42	1.34906	Rpl23a
261	Txnl4a	3.3807e-183	1.35056	Ostc	1.36363e-34	0.458653	Kcnk1	1.05736e-76	3.90641	Tubb6	9.87633e-13	0.802967	Ctsz	4.21631e-37	1.13717	Sec11a	1.25792e-16	0.571708	Tspo	3.15938e-09	0.773665	Gm5526	8.6358e-19	2.26268	Sh3glb1	1.11007e-14	0.874886	Atxn10	1.29442e-14	0.692742	Ndufs4	1.03026e-06	0.461934	Cst3	1.05846e-09	0.331706	Tpst1	3.44256e-37	1.72064	Tubb5	2.57149e-07	0.472875	Sdc1	8.38652e-72	2.8328	Lgals9	5.37826e-42	2.46232	Ahnak2
262	Elp2	1.17649e-180	1.32366	Myl9	1.75134e-34	0.340603	Rpl37a	5.37411e-76	0.558925	Fxyd4	9.88495e-13	5.11106	Cilp	1.3648e-36	3.65849	C1qtnf7	1.27565e-16	1.81165	Prkcdbp	3.1753e-09	0.680683	Smpdl3a	1.15534e-18	1.80222	Fcer1g	1.51092e-14	1.70904	Jkamp	2.07683e-14	0.993123	Cox7a2l	1.08809e-06	0.429438	Itga8	1.17924e-09	2.50151	Sptbn1	2.30787e-36	1.71327	Hsbp1	2.64192e-07	0.45049	Rpl9-ps6	4.22195e-71	2.66932	Cbx6	5.89622e-42	2.39458	Ubc
263	Nap1l1	1.19284e-179	0.915436	Pgls	2.12889e-34	0.60106	Rpl31	7.69586e-76	0.524068	Egr2	1.80895e-12	2.74543	Gm15772	3.79394e-36	1.44229	Arxes2	1.5463e-16	1.41316	Tmem64	3.5079e-09	1.72781	Higd2a	1.18141e-18	0.81452	Rpl37	1.61099e-14	0.391262	Atp1b3	2.94157e-14	0.856099	Smim24	1.15942e-06	3.46049	Mrps21	1.31373e-09	0.628617	Sat1	4.28428e-36	1.42436	mt-Nd4	2.80586e-07	0.443835	Fstl1	7.69011e-71	1.52862	Ftl1-ps1	8.53223e-42	1.74447	Nr2f2
264	Psma1	2.01926e-177	0.802347	Lsm4	5.82094e-34	0.514476	Xist	1.2732e-75	1.30198	Itm2c	1.82174e-12	0.606165	Ephx1	1.32471e-35	2.93044	Chmp2a	1.8291e-16	0.695578	Lgals9	3.79029e-09	1.21707	Lpp	1.34888e-18	1.85034	Hsp90aa1	1.66448e-14	0.541123	Oaz2	2.95745e-14	0.772274	Hand1	1.17126e-06	3.95608	Skap2	1.89298e-09	2.2559	Cd9	5.80165e-36	1.03819	Dync1i2	2.99851e-07	0.574618	Gm15500	1.08167e-70	2.29735	Tmem59	1.11949e-41	1.30054	Aspg
265	Spc25	6.01191e-177	2.05335	Hnrnpab	7.37626e-34	0.572396	Ank	2.588e-75	4.66342	Cpne5	2.26689e-12	4.10028	Rbp7	3.27984e-35	3.4334	Adrm1	2.11586e-16	1.07146	Rplp2	4.29376e-09	0.252468	H3f3b	2.28318e-18	0.491127	Slc16a2	1.90147e-14	1.1749	Eif3k	3.08386e-14	0.473105	Jph2	1.18732e-06	3.54695	Rpl15	2.01442e-09	0.220156	Ahnak	1.26873e-35	1.92107	Serf2	3.39587e-07	0.420589	Fn1	1.61212e-70	1.54981	Gstt1	1.20237e-41	2.68012	S100a8
266	Ndufa1	1.85547e-176	0.818688	Rps4l	9.36528e-34	0.63358	Myc	3.16107e-74	2.41807	C1ra	2.90688e-12	1.17045	Rpl39	5.47241e-35	0.52718	Tst	2.22662e-16	2.70511	Gng5	4.62923e-09	0.283869	Fkbp1a	3.26475e-18	0.497344	Fcgrt	2.16193e-14	0.941739	Sec11a	3.66177e-14	0.576638	Idh2	1.19304e-06	0.428975	S100a1	2.6421e-09	1.15968	Lama4	2.54461e-35	2.36279	Bambi	3.70595e-07	1.29329	Pgr	1.98826e-70	5.56523	Tmed10	3.70037e-41	1.33799	Hpgd
267	Anp32a	9.43809e-175	1.27424	Chd3	1.13714e-33	0.817683	Hmgcr	3.26949e-74	3.05056	Pik3r1	4.88307e-12	2.10486	Scn7a	8.08038e-35	3.7569	Anxa5	2.96613e-16	0.466194	Kdelr1	5.06238e-09	0.57868	Pdgfa	3.37133e-18	2.29658	Rpl5	2.68629e-14	0.342721	Cox7c	4.48699e-14	0.501311	Rhoc	1.31059e-06	0.435821	Hivep3	2.68358e-09	3.0814	Gabarap	4.02406e-35	0.748434	Atp6v1f	3.7856e-07	0.504599	Timp2	1.03606e-69	1.7998	Cyb5a	3.75888e-41	1.29562	Ddx3x
268	Mdh1	7.14347e-174	0.854911	2700060E02Rik	1.22427e-33	0.44134	Sat1	4.43579e-73	1.52898	Pdlim3	5.36695e-12	0.930934	Uqcrb	1.60148e-34	0.428478	Cox6b2	3.61586e-16	1.28592	Tfpi	5.54648e-09	1.06145	S100a1	5.34479e-18	1.29279	Thbs3	3.00499e-14	1.86842	Eif4e2	5.03266e-14	0.810143	Actc1	1.45496e-06	1.51133	Prex2	2.76961e-09	3.64668	Tgoln1	7.13323e-35	2.1061	Ano6	3.79887e-07	1.33267	Gm2830	7.1853e-69	2.56461	Ahnak	4.41063e-41	2.30393	Tgfbr2
269	Pcna	1.30096e-172	1.20709	Rnf7	1.52742e-33	0.509561	Rps11	1.28964e-72	0.632307	Chchd10	7.06453e-12	1.08887	Hspg2	2.56062e-34	1.48791	Slc3a2	3.95833e-16	0.794269	Mgll	5.57586e-09	1.27104	Cxcl12	6.80653e-18	0.778124	Rplp2	4.49567e-14	0.335752	Tubb4b	5.72285e-14	0.655122	Slc2a4	1.48895e-06	3.00388	Myh11	3.33411e-09	1.3454	Mxd4	9.45372e-35	1.32393	Stom	4.03234e-07	1.86928	Rbpms	1.11275e-68	2.40932	Cxcl14	5.32374e-41	2.76432	Cdc42
270	Ssna1	8.80887e-172	1.07434	Clic1	1.67127e-33	0.411898	P4ha2	1.84487e-72	2.1979	Thbs1	9.23099e-12	1.03433	Pea15a	2.66061e-34	1.23123	Ndufs4	4.12395e-16	0.636517	Xist	8.36267e-09	0.668759	Atp5h	7.02709e-18	0.392193	Tmeff2	5.3283e-14	3.02523	Meox1	6.25036e-14	2.08133	Mif	1.53424e-06	0.331617	Gm3788	3.36887e-09	1.8032	Fmo1	1.31381e-34	2.63835	Tmem88	4.05459e-07	2.16157	Tmem119	1.37049e-68	2.40492	Hspa1b	1.39226e-40	2.14536	Atp2a2
271	Rbm17	1.26154e-171	1.32957	Raly	1.80247e-33	0.452942	Rpl10	9.8682e-72	0.494636	Igfbp5	9.25824e-12	0.677061	Gfpt2	4.10621e-34	1.87793	Abhd4	4.19272e-16	1.90941	Spcs1	8.51476e-09	0.322433	Myct1	7.87719e-18	3.75927	Fap	6.03794e-14	2.41329	Cops5	7.23193e-14	0.826357	Pdcd5	1.54084e-06	0.372049	Ltbp3	3.41649e-09	1.62013	Spon2	2.00792e-34	1.63711	Atp1a1	4.09936e-07	1.05162	Myl6	1.64501e-68	1.48657	Xbp1	1.64986e-40	1.5801	Hoxa11os
272	Cfdp1	3.72391e-170	0.919294	Anapc11	2.82878e-33	0.431136	Degs1	1.77458e-71	1.14749	Mad2l1	1.65012e-11	1.32729	Mt1	9.81223e-34	0.778871	Npm3	4.25504e-16	0.950029	Tpm4	9.6839e-09	0.328401	Ndufa6	1.18281e-17	0.510958	Rhoj	6.08696e-14	1.23012	Dynlrb1	9.08717e-14	0.462548	Atp5h	1.79298e-06	0.289937	Wnt2	3.76531e-09	2.84706	Slc43a3	2.0969e-34	2.18632	Cryl1	4.16609e-07	2.3443	Nupr1	1.9289e-68	2.04484	Ugdh	4.61133e-40	1.5998	Rpl8
273	Paics	1.16079e-168	1.05976	Dctpp1	4.2187e-33	0.577482	S100a1	5.03323e-71	1.77651	Emx2	1.84152e-11	2.97927	Atp5l	1.52241e-33	1.26	Gata4	4.28859e-16	3.14774	Tek	1.15073e-08	2.54179	Serf2	1.38592e-17	0.45355	Dnajb1	9.6297e-14	0.710121	Gabarap	1.0871e-13	0.453131	Zyx	1.96112e-06	0.520476	Ckb	4.38259e-09	0.712892	Kdelr1	4.2447e-34	1.05785	Pdlim1	4.22367e-07	1.19718	Rps11-ps1	3.04735e-68	2.63825	Hspa5	7.30165e-40	1.19834	Lgals9
274	Polr2j	1.90256e-168	1.05341	Limd2	4.51431e-33	0.58828	P3h4	5.76331e-71	1.76302	Zmiz1	2.32274e-11	1.21153	Scara5	1.5632e-33	2.45093	Serpina5	4.8485e-16	10.8511	Ddah2	1.79113e-08	0.43239	Rpl27a	1.62592e-17	0.367475	Fkbp10	1.10604e-13	0.916364	Fis1	1.19796e-13	0.593127	Mpc2	2.45326e-06	0.478505	Rpl13	4.38419e-09	0.377445	Btg2	4.31199e-34	1.20154	Pkm	4.92511e-07	0.441034	Gm5835	3.56094e-67	3.94926	Rhoc	7.80162e-40	1.32057	Abca1
275	Pin1	5.15453e-168	1.1911	Elp2	5.41047e-33	0.6464	Clu	5.85414e-71	1.98429	Atp1a2	3.13508e-11	1.4801	Ltbp3	7.98186e-33	2.11689	Cox14	5.03661e-16	0.659919	Bnip3l	1.84873e-08	0.708672	Klf9	1.81063e-17	1.11891	Rab2a	1.18394e-13	0.791115	Mpzl1	1.30198e-13	0.905355	mt-Nd5	2.47529e-06	0.289647	Pros1	4.41586e-09	1.79257	Cotl1	7.51014e-34	1.38182	Sdpr	5.36058e-07	1.35465	Surf4	3.84823e-67	1.72917	Fuca1	7.66814e-39	2.17742	H2-Aa
276	Zfp422	4.22367e-166	1.6043	Tubb2b	5.94679e-33	0.809336	Insig1	7.62168e-71	3.11447	2310022B05Rik	3.34894e-11	1.16565	Sec61g	1.11473e-32	0.557488	Naca	5.51503e-16	0.348293	Carhsp1	2.01536e-08	0.893168	Tspan13	1.87115e-17	1.63589	Chodl	1.91992e-13	3.24221	Myh7	1.44101e-13	4.31654	Vasp	2.62763e-06	0.815906	Ifi27	5.61845e-09	0.848258	Tmsb10	2.30466e-33	0.800811	Edf1	5.45077e-07	0.516718	C1s1	4.71584e-67	2.33379	Tpst1	9.02509e-39	2.06203	Atp6v0b
277	Tpi1	4.02994e-163	0.805913	Ndufa5	1.19192e-32	0.399515	Col6a3	1.30057e-70	1.37034	Dbp	3.8956e-11	2.23615	Matn2	1.22179e-32	1.61893	Dhh	8.47476e-16	6.84313	Rpl4	2.03095e-08	0.214089	Nptn	1.9137e-17	1.17358	Vat1	2.01037e-13	1.19261	Ctsl	1.55382e-13	0.477734	Arl2	2.92145e-06	0.797242	Ankrd13a	6.51933e-09	2.48907	Nova1	4.03012e-33	3.6066	Sf3b5	5.79585e-07	0.558046	Msrb2	5.90687e-67	3.59893	Lmna	2.4188e-38	1.59746	Map1lc3a
278	G3bp1	1.71651e-161	1.06907	Crabp1	1.6843e-32	0.579717	Stat3	5.15443e-70	2.59054	Pi16	4.47126e-11	0.871394	Cxcl1	3.35253e-32	2.0037	Ywhah	1.02274e-15	0.632321	Tmem100	2.04925e-08	1.21821	Bcas3	2.38183e-17	2.87959	Apoc1	2.04535e-13	2.82291	Prdx1	1.56105e-13	0.436672	Klhl23	2.98673e-06	2.13455	Rps17	6.66062e-09	0.192846	Gns	6.05059e-33	1.8475	Nme1	6.06492e-07	0.43174	Rplp1	6.044e-67	1.67783	Npy1r	6.03548e-38	6.18575	S100a6
279	Eny2	2.34187e-161	0.9571	Hspe1	1.76224e-32	0.393445	Arl4a	1.04176e-68	1.75988	Islr	4.846e-11	0.810837	Pttg1ip	3.89709e-32	1.09182	Ralgps2	1.06363e-15	2.40609	Smpdl3a	2.20913e-08	1.38078	Sh3bgr	2.92837e-17	2.81195	Rpl19	3.70966e-13	0.297748	Nhp2	2.38102e-13	0.658916	Atcayos	3.15853e-06	4.04526	Etv1	8.48071e-09	3.02662	Ehd2	9.11058e-33	1.92809	Arf5	6.13719e-07	0.539406	Rhob	7.17896e-67	2.26073	Gpnmb	7.84793e-38	4.83393	Ctsa
280	Rnaseh2c	7.85654e-161	1.3306	Tsen34	2.02824e-32	0.567959	Ezr	1.17204e-68	2.62819	Snhg18	7.88727e-11	0.638391	Jam2	4.46684e-32	2.9437	Wisp1	1.06891e-15	1.82574	Plpp1	2.46058e-08	0.901662	Myl12a	3.16071e-17	0.355893	Adh1	4.35775e-13	1.05047	Rcn1	2.42632e-13	0.654079	1810022K09Rik	3.36875e-06	0.346168	Gm4149	1.13504e-08	0.594504	Hspb8	1.05476e-32	2.32314	Wls	6.43745e-07	0.851682	Gm9843	2.18732e-66	1.62488	Sptbn1	3.6346e-37	2.06617	Tcn2
281	Psmb7	8.86596e-161	1.04866	Rbp1	2.06726e-32	0.427984	Map1lc3b	1.58496e-68	0.764902	Slc3a2	8.01891e-11	0.723047	Gpx1	1.22141e-31	0.613572	Sap18	1.73732e-15	0.662619	Npc2	2.50546e-08	0.330048	Kcnab1	3.70521e-17	4.98965	Eva1b	5.14472e-13	0.783725	Sdhb	3.5243e-13	0.539884	Purb	3.46339e-06	1.09185	Tpm1	1.1791e-08	0.33795	Npdc1	1.41159e-32	1.98046	Fah	7.06122e-07	3.0883	Gm10288	2.57942e-66	1.95047	Nucb1	7.66576e-37	1.75879	Ube2r2
282	Dnajc8	1.59076e-160	0.991042	Cox4i1	2.14327e-32	0.360978	Mthfd2	3.91584e-68	2.44286	Sema5a	1.11207e-10	2.03719	Bicc1	1.31734e-31	1.79761	Rtf1	2.16435e-15	0.810161	Fabp3	2.53838e-08	1.89877	1810011O10Rik	3.81052e-17	2.32045	Osr2	6.67114e-13	1.09795	Cox7a2l	5.01475e-13	0.595058	Mtus2	3.53014e-06	2.96431	Rps4x	1.27574e-08	0.129609	Steap4	1.94517e-32	3.96791	Calm2	7.28057e-07	0.405129	Rps15a-ps7	8.67831e-66	2.54238	Ier2	7.85827e-37	1.25142	Des
283	Cct6a	7.18884e-160	0.891814	Gm8430	2.29524e-32	0.71904	Zyx	7.63877e-67	1.15215	A2m	1.39258e-10	2.61863	Nme2	1.51809e-31	1.7027	Ypel3	2.22588e-15	0.961122	Lsp1	2.86089e-08	0.484671	Prkar1a	4.06954e-17	0.664537	Atraid	7.76216e-13	0.799027	Phpt1	5.16831e-13	0.90981	Ndufb7	3.60736e-06	0.363702	Nkain4	1.32979e-08	1.45712	Cpq	5.88934e-32	1.54555	App	7.39544e-07	0.734905	Gm15772	6.01984e-65	2.26485	Dnajb1	1.33508e-36	1.54174	Gaa
284	Med28	9.61286e-160	0.928555	Fkbp1a	3.06056e-32	0.39923	Stard4	2.24329e-66	3.18784	Gm12346	1.97925e-10	2.83681	Cox6c	2.17558e-31	0.454839	Grhpr	2.78536e-15	1.79429	Fkbp1a	2.99893e-08	0.29418	Ndufa5	4.86858e-17	0.423777	Gm23935	9.83693e-13	2.49682	Fbln2	5.56141e-13	0.953758	Npm1	3.62676e-06	0.294897	Mgll	1.52233e-08	1.37238	Nr4a1	9.10078e-32	1.55731	Gga2	7.43453e-07	1.40493	Rps27	6.2341e-65	1.72263	Rbp4	1.49249e-36	2.78131	Ly6a
285	Phb2	2.61925e-158	0.970454	Vcp	3.12963e-32	0.474762	Rps19	7.43564e-66	0.683298	Ramp1	2.12827e-10	1.71472	Dstn	3.30707e-31	1.07911	Eif2s3y	4.02188e-15	2.43969	Prelp	3.2596e-08	1.11244	Sptbn1	6.26747e-17	1.27641	Ebf1	1.16244e-12	0.982909	Timm17b	5.62262e-13	0.817138	Tbca	3.75968e-06	0.309907	Mettl7a1	1.87679e-08	1.78429	Gas1	1.2257e-31	1.30117	Cox7b	7.70398e-07	0.425492	Mmp14	7.24759e-65	1.63453	Mgll	1.55722e-36	2.43916	Mmp23
286	Rcn2	2.83438e-158	1.0147	Tipin	6.7549e-32	0.601678	Arf4	9.08705e-65	0.662886	Cebpd	2.67836e-10	1.02941	Leprot	6.80132e-31	1.0462	Gng12	4.48626e-15	0.97275	Pea15a	3.9788e-08	0.776395	Timp4	7.28278e-17	3.42618	Myl1	1.58333e-12	3.41697	Vcp	6.88328e-13	0.565652	Naa38	3.81872e-06	0.486539	Nr3c1	1.90184e-08	1.79055	Degs1	1.46791e-31	1.05585	Ndufb4	8.56727e-07	0.55891	Gm9385	1.81066e-64	2.08555	Cebpd	3.04818e-36	2.12203	Erdr1
287	Tubb2b	1.25799e-157	1.60412	Mrpl52	6.78253e-32	0.431137	Hspa1a	4.56818e-64	1.25527	Ctsb	3.57564e-10	0.332814	Chmp2a	8.24998e-31	0.855014	Tmem86a	5.36231e-15	2.40265	Pln	5.02536e-08	2.4868	Myl12b	1.08926e-16	0.672259	Fibin	1.71713e-12	1.15065	Smtnl2	6.97687e-13	2.89933	Prkag2	4.15389e-06	2.14406	Chst2	2.96819e-08	3.54899	Sgk1	1.71098e-31	1.75396	Prkcdbp	9.23536e-07	0.652328	Nbl1	7.07268e-64	1.83268	Gstm2	6.28743e-36	1.65728	Tyrobp
288	Cct3	2.14887e-157	0.95978	1810022K09Rik	8.82742e-32	0.427438	Rpl36a	2.46307e-63	0.478301	Rbm25	3.75178e-10	0.511197	Junb	9.06551e-31	0.7957	Cyba	6.07718e-15	0.733594	Sept4	5.7188e-08	1.3675	Ndufb3	1.63629e-16	0.639303	Ly6c1	2.39734e-12	1.29846	Cycs	8.05997e-13	0.602188	Tmem256	5.66795e-06	0.315732	Ctss	3.77997e-08	2.65881	Egfr	2.23216e-31	3.60028	Tceal8	9.2565e-07	0.482718	RP23-269H21.1	1.54519e-63	2.50871	Plpp1	1.55903e-35	1.95721	Bok
289	Asf1a	4.01041e-156	1.60815	Timm13	1.25083e-31	0.45078	Gnl3	3.00896e-63	1.60013	Sphk1	9.32638e-10	1.7338	Cyba	1.36906e-30	0.898317	Yipf1	6.44769e-15	1.42834	D630033O11Rik	6.80012e-08	2.61176	Lmcd1	2.97328e-16	2.44791	Gpx3	2.41044e-12	0.537556	Tecr	8.18291e-13	0.501379	Svil	6.29638e-06	1.61302	Nedd9	4.5171e-08	2.56331	Tcf4	2.8286e-31	1.29082	Dbi	1.00809e-06	0.430522	Rpl39-ps	5.22803e-63	2.13826	AW112010	2.96579e-35	2.88453	Gxylt2
290	Tipin	4.77135e-156	1.18586	Rpl22l1	2.04216e-31	0.369454	Cpne8	3.99567e-63	3.58932	Gm3511	9.61666e-10	0.81608	Rhoc	1.58182e-30	0.718493	Lsr	6.61495e-15	2.93614	Cdc42ep2	7.32023e-08	1.85721	Cd93	3.02071e-16	3.74347	Maged2	2.64844e-12	0.467771	Vdac3	8.63231e-13	0.658742	G3bp2	6.48576e-06	0.662074	Gstp1	5.24868e-08	0.643486	Ifitm2	8.37764e-31	0.637803	Aplp1	1.09517e-06	3.06574	Trib1	1.00172e-61	3.51939	Pitx1	3.29523e-35	2.81978	Capns1
291	Psmc3	1.24724e-154	0.898706	Timm17b	2.54917e-31	0.695848	Dnajb9	5.32934e-63	1.76497	Id2	1.0108e-09	0.366324	C1qtnf2	1.94254e-30	2.05298	Reep2	7.80687e-15	3.97535	Nppa	7.62748e-08	2.48679	Flt1	3.10691e-16	3.55756	Fkbp9	4.18636e-12	0.680585	Psma7	9.13747e-13	0.441889	H2afz	6.63082e-06	0.303139	Zfp36l1	5.85218e-08	0.689069	Ddr2	1.03695e-30	2.24797	Rbpms	1.15745e-06	0.956637	Gpx8	1.50881e-61	1.52101	Arhgdia	6.38222e-35	1.21249	Pmepa1
292	Ndufb6	7.59755e-153	0.71458	Tpm4	3.67413e-31	0.400608	Rrad	1.55623e-62	3.03655	Dio2	1.14303e-09	2.89559	Atp1a2	2.52048e-30	2.04033	Rnaseh2b	9.01963e-15	1.18557	Heg1	7.66099e-08	1.73067	mt-Nd1	3.80417e-16	0.424232	Kdelr3	4.43697e-12	0.843323	Cyc1	9.91834e-13	0.636068	Pnkd	6.75894e-06	0.761241	Cxcl15	6.49706e-08	6.06678	Ypel3	1.28504e-30	1.38955	Arl1	1.29299e-06	0.559595	Akr1c14	1.93484e-61	6.21536	Ypel3	9.64726e-35	1.7084	Ccdc80
293	Sarnp	1.19793e-152	1.04597	Slc25a3	6.1622e-31	0.386647	Selenos	1.63598e-62	1.08986	Glul	1.2061e-09	0.943586	Calu	4.92554e-30	0.68259	Mrps17	1.06187e-14	0.711307	Nfia	7.67774e-08	1.42562	Pkig	4.34781e-16	1.33988	Dap	7.25376e-12	0.702777	Ifitm3	1.06254e-12	0.481941	Tomm22	6.82612e-06	0.431637	Ndufa11	1.01842e-07	0.363628	Col18a1	1.4108e-30	2.16579	Serpinh1	1.32061e-06	0.380554	Ctsk	4.54006e-61	2.41209	Col5a1	1.7463e-34	1.84663	Ifi30
294	Nrep	5.60482e-152	0.699593	Ccnd2	1.34766e-30	0.500302	Mbnl2	1.93312e-62	1.76152	Cxcl1	1.23497e-09	1.34756	Grcc10	6.09508e-30	1.11106	Uchl1	1.17245e-14	1.67616	Slc50a1	7.80331e-08	0.925089	Serpini1	4.84649e-16	3.53057	Emilin2	7.99601e-12	2.30515	Rps4l	1.06947e-12	0.729881	Ndufs8	8.59461e-06	0.44725	Nebl	1.07842e-07	4.90362	Gnai2	6.40462e-30	1.23166	Vkorc1	1.47984e-06	0.703452	Serping1	2.54587e-60	1.52112	Lamc1	3.03994e-34	2.32774	Nisch
295	Thoc7	5.72144e-152	0.985745	Romo1	2.35293e-30	0.398633	Etf1	9.3938e-62	1.6693	Stc1	1.33578e-09	2.54626	C1s1	9.88018e-30	1.35858	Mrpl30	1.53585e-14	0.640226	Copz2	1.16268e-07	0.680816	Pttg1	5.86475e-16	0.895315	Tprgl	8.08461e-12	1.22471	Zwint	1.22866e-12	0.806917	Uqcrfs1	8.94523e-06	0.449487	Sptbn1	1.1234e-07	1.04932	Medag	1.2962e-29	2.496	Folr1	1.54632e-06	3.66783	Gm7536	5.40447e-60	2.23305	Fkbp7	3.20605e-34	1.44144	Igkc
296	Ddx5	6.65092e-152	0.494498	Psmb4	2.35589e-30	0.457429	Serpine2	1.60722e-60	1.05745	Wt1	1.43926e-09	2.18129	Rps12	1.709e-29	0.460142	Slc38a5	1.71359e-14	2.86322	Pla2g16	1.17593e-07	1.66089	Col18a1	6.91882e-16	1.70002	Igfbp5	9.24529e-12	0.828683	Ndufc1	1.29675e-12	0.462958	Ckmt1	1.0826e-05	4.33435	Ncald	1.13501e-07	2.77711	Thbs2	1.62069e-29	2.06574	Gzma	1.72022e-06	3.07312	Crtac1	1.00829e-59	7.16729	Tnfrsf1a	5.21498e-34	2.08411	Tnxb
297	Hsd17b10	1.56581e-150	0.987329	Nasp	2.54062e-30	0.567574	Mtdh	2.41006e-60	0.937516	Ythdc1	1.59612e-09	1.16335	Tmed3	2.31166e-29	0.906783	Pfdn6	1.81147e-14	0.744511	Bloc1s1	1.19075e-07	1.11797	F11r	8.8272e-16	2.02725	Calu	9.65936e-12	0.527822	Atp5b	1.44779e-12	0.421958	Rps24	1.20699e-05	0.168966	Sftpd	1.16859e-07	5.96955	Surf4	1.82038e-29	0.983286	1500015O10Rik	1.86958e-06	1.24323	Ccnl1	1.39063e-59	1.86707	Prdx5	5.27197e-34	1.27757	Ctsz
298	Arl3	5.20038e-148	1.23935	Cct5	2.77702e-30	0.421797	Sgms2	3.24023e-60	4.62804	Gm45357	2.24478e-09	2.50242	Gstm5	2.56199e-29	0.853955	Alad	2.0284e-14	1.22272	Rps18	1.22071e-07	0.219807	Adamts1	1.18524e-15	0.977337	Tpsb2	1.00714e-11	4.53904	Timm10b	1.47485e-12	0.920988	Cops9	1.22258e-05	0.308086	Polr2k	1.18158e-07	0.862843	Colec12	3.33148e-29	1.73495	Rps28	1.94753e-06	0.432876	Selenos	1.49617e-59	1.6794	Ubc	7.20994e-34	1.11855	Sgpl1
299	Rbmxl1	6.23902e-147	1.19739	Svbp	3.31964e-30	0.501509	Enpp1	4.3568e-60	3.87119	Matn2	2.29936e-09	1.06943	Lgals9	2.91315e-29	1.67752	Ddit4l	2.34008e-14	2.26651	Csrp3	1.36552e-07	3.07992	Igfbp5	1.43532e-15	0.851928	Ifitm1	1.13392e-11	0.782884	Nme1	1.59118e-12	0.46762	Ptges3l	1.26411e-05	1.94194	Timp2	1.29762e-07	0.626162	Csf1	3.42527e-29	2.97872	Dag1	2.06194e-06	1.5565	S100a1	2.84173e-59	2.30471	Sdf4	1.15989e-33	1.45092	Tgm2
300	Bax	7.31207e-147	1.08732	Hmgb1	4.81915e-30	0.395152	Bhlhe40	4.64938e-60	2.64875	Ndp	3.15971e-09	4.11779	Emcn	3.63216e-29	2.71766	Ndufa12	2.4818e-14	0.471271	Myh7	1.48642e-07	3.71991	Pea15a	1.90965e-15	0.9912	Pdgfrl	1.37325e-11	1.33362	Spcs1	1.62071e-12	0.471014	Fst	1.32985e-05	1.89113	Ext1	1.35225e-07	1.78966	Islr	7.92798e-29	1.30421	Cox14	2.20057e-06	0.543105	Gm6472	3.5034e-59	2.81886	Pea15a	1.29654e-33	1.66495	Gdf10
301	H19	3.35568e-146	0.637573	Calm3	5.38478e-30	0.468298	Junb	5.33429e-60	1.03226	Snhg1	3.55783e-09	0.706224	Pttg1	5.81268e-29	1.03256	Ndufs3	2.58792e-14	0.688091	Atp1a2	1.74105e-07	1.37272	Ptms	2.1414e-15	0.592575	Lgals3	1.40643e-11	1.13436	Arpp19	1.74996e-12	0.493569	Coro1c	1.40464e-05	1.71578	Gucy1a3	1.35845e-07	1.94898	Mcl1	1.14182e-28	1.67058	Cox5b	2.36587e-06	0.42065	Gm7600	3.54467e-59	2.87049	Zfp36l1	2.10336e-33	1.43453	Palld
302	Pdcd5	4.44872e-146	0.761991	Ndufa4	6.8833e-30	0.378167	Tspan4	4.45196e-59	1.74125	Rev3l	4.17248e-09	2.63488	Atox1	7.43602e-29	0.563457	Dmrt1	2.86936e-14	7.96333	Dbi	2.07642e-07	0.225739	Tppp3	2.99596e-15	1.06616	Cd248	1.76721e-11	0.959709	Mrpl18	1.82452e-12	0.610851	Pstk	1.50545e-05	1.12878	Chn1	1.94996e-07	2.68339	Oat	2.15812e-28	1.04796	Rps27	2.74436e-06	0.437722	Rpl37	4.05757e-59	1.53789	Twist2	2.46933e-33	2.11243	Xist
303	Zwint	8.89452e-145	1.32192	Zwint	9.3539e-30	0.666051	Coq10b	9.48672e-59	2.20366	Nid1	4.85307e-09	0.755956	Rps16	8.63212e-29	0.397631	Hpcal1	3.13306e-14	1.76042	Gxylt2	2.22529e-07	1.95607	Scp2	3.17434e-15	1.06679	Matn2	1.80903e-11	1.19993	Trappc1	1.8597e-12	0.705279	Clmp	1.56566e-05	0.738841	Angptl2	2.10021e-07	0.967039	Clec2d	4.94425e-28	2.2072	Cfl2	2.88472e-06	0.660747	Ifi27l2a	6.26366e-59	2.00179	Plekho2	3.35268e-33	3.64628	Nkd2
304	Cct4	1.5705e-144	0.834562	Srsf7	9.41038e-30	0.393435	Calu	5.24108e-58	0.836339	Pgm5	5.45246e-09	2.11156	Mmp23	9.71641e-29	1.47404	Atp6v0e	3.2222e-14	0.604362	Lhfpl2	2.32333e-07	1.1822	Hacd1	3.72008e-15	1.13225	Rap1b	1.90429e-11	0.870189	Ywhab	1.87705e-12	0.444981	Atp2b4	1.57746e-05	1.9549	Dad1	2.98857e-07	0.287157	Steap3	7.6124e-28	2.87606	Dad1	3.01956e-06	0.405095	Csrnp1	7.65005e-59	2.79293	Capn2	3.94894e-33	1.87733	Xdh
305	Ostc	6.08005e-144	0.761138	Galk1	1.3662e-29	0.760944	Smtn	7.42412e-58	1.91948	Cd83	5.49786e-09	2.46436	Gm10123	1.16446e-28	1.79025	Uchl3	3.33103e-14	0.819841	Egfl7	2.3816e-07	1.12486	Ndufb11	3.87111e-15	0.541836	Kmt2e	1.98296e-11	1.06787	D8Ertd738e	1.8945e-12	0.527371	Eif3k	1.63809e-05	0.264393	C1qtnf2	3.37653e-07	1.49123	G0s2	8.76233e-28	1.98451	Ndufb9	3.16866e-06	0.401566	Gem	7.77304e-59	2.84153	Rcn1	7.48695e-33	1.29444	Sh3pxd2b
306	Ndufa2	6.16195e-144	0.547931	Pdia3	1.99249e-29	0.384126	Fosb	3.94344e-57	1.33341	Bmp2	5.9406e-09	2.29094	Cd36	1.82292e-28	2.60917	Thbd	3.45733e-14	1.7391	Marcks	2.81009e-07	0.615562	Cdh5	4.92451e-15	3.13124	Npepl1	2.10674e-11	2.07853	Commd3	1.97411e-12	0.690871	Tmem123	1.65409e-05	0.903248	Sh3glb1	3.57645e-07	0.747891	Phf11d	1.25891e-27	3.3746	Serf1	3.17464e-06	0.47182	Pabpc1	1.38243e-58	1.41143	Lhfpl2	8.94439e-33	2.3327	App
307	Zfp706	1.1038e-143	0.809766	Erp29	2.12347e-29	0.583153	Cd109	5.12112e-57	4.80898	Swt1	7.54605e-09	1.99929	Sult1a1	2.07918e-28	2.83188	Ndn	3.63769e-14	0.663205	Ndufa4l2	3.24512e-07	1.37968	S1pr1	5.55826e-15	3.27998	Gabarap	2.18678e-11	0.356321	Ube2e3	2.75851e-12	0.725109	Ywhah	1.68015e-05	0.409106	Hs2st1	3.66129e-07	2.38055	Tapbp	2.31255e-27	2.55081	Arpc2	3.24936e-06	0.413073	Rpl23a	1.7319e-58	1.3796	Atp6ap1	1.72118e-32	1.71057	Slc16a2
308	Arpp19	2.21536e-142	0.709626	Calr	2.41844e-29	0.412735	Psap	3.14081e-56	0.864228	Tnfsf9	9.79751e-09	2.72465	2610001J05Rik	3.37057e-28	1.01144	Tbca	3.70405e-14	0.435098	Hbb-bs	4.15569e-07	1.27135	Grcc10	5.65667e-15	0.914684	C1qtnf6	3.33573e-11	1.44891	Tspan3	2.88908e-12	0.47837	Naca	1.69634e-05	0.210607	Hsbp1	3.67795e-07	0.326398	Scn7a	2.67754e-27	3.47184	Dab2	3.33023e-06	1.27574	Ccl8	2.41957e-58	5.41728	Klf9	2.82478e-32	1.73911	Laptm4b
309	Stip1	2.54407e-142	1.43951	Atxn10	5.43922e-29	0.527999	Me1	4.11498e-56	3.22855	Ccdc117	1.12178e-08	2.36646	Rpl36a-ps2	4.02613e-28	1.15824	Snrpd2	3.93593e-14	0.436785	Manf	4.39995e-07	0.502171	Isg15	5.84061e-15	2.82228	Rps4x	4.18107e-11	0.120605	Tspo	3.02822e-12	0.827079	Ehbp1l1	1.71941e-05	1.88399	Cbr2	3.70644e-07	2.98105	Irf1	2.79354e-27	2.68501	Plxna4	3.34694e-06	3.95223	Rps10-ps2	2.97124e-58	2.15565	Tmbim1	7.06333e-32	2.30725	Jak1
310	Psma6	5.03056e-142	0.765649	Cct3	9.8928e-29	0.479519	Rpl21	5.03236e-56	0.535997	Rnd3	1.18977e-08	1.21072	Plxdc2	4.06007e-28	1.71481	RP24-337D17.1	4.14616e-14	6.67582	Ilk	4.64821e-07	0.487472	Lpl	6.13306e-15	0.842869	Vcan	4.29744e-11	1.16165	Ccnd3	3.16463e-12	0.578832	Renbp	1.8362e-05	1.78117	Capza2	3.91139e-07	0.649079	P4hb	5.42983e-27	0.677331	Rplp2	3.69802e-06	0.419513	Rps28	5.55957e-58	1.48052	Rnh1	1.11897e-31	1.48708	Ifi27
311	Fam96a	4.16106e-141	1.1999	Txn1	1.14454e-28	0.370489	Golph3	5.43644e-56	2.17027	Hsp90ab1	1.6752e-08	0.0118182	Nr1d1	4.8738e-28	3.1707	Eva1b	4.44693e-14	0.748341	Scgb1a1	4.79914e-07	3.67021	Entpd1	6.30465e-15	3.45513	Snhg12	4.47493e-11	1.32918	Tpm3	3.35606e-12	0.673887	Ndufs3	1.94174e-05	0.483142	Calu	4.05851e-07	0.460447	Tagln2	5.43458e-27	0.877336	Cdh3	3.78563e-06	3.15003	Cebpd	7.54679e-58	2.34276	Gm10073	1.83098e-31	2.0509	Fbln1
312	Mrps18c	5.56312e-141	1.1092	Prelid1	1.17489e-28	0.506281	Thbs3	1.54039e-55	2.53418	Maob	2.21587e-08	2.21798	Psenen	6.48e-28	1.05784	Pkig	4.49925e-14	1.17887	Lox	5.5879e-07	0.944894	Klf2	8.43547e-15	1.1963	Serping1	5.35556e-11	0.542776	Zfp706	3.63507e-12	0.53648	Cyc1	1.97257e-05	0.432104	Gpx1	4.18937e-07	0.384028	Selenom	8.05475e-27	0.891011	Rpl22l1	4.07757e-06	0.376287	Cd248	9.56697e-58	2.06887	Wls	2.95292e-31	1.69978	Ctnnb1
313	Fubp1	3.26057e-140	1.54765	Smdt1	1.33175e-28	0.42172	Arf2	2.847e-54	1.85668	Plat	2.22211e-08	1.11646	Rps7	7.28733e-28	0.522251	Prlr	5.21283e-14	3.94362	Rpl21	5.86437e-07	0.149014	Itga7	9.94196e-15	5.06768	Rp9	5.35804e-11	0.802911	Ift20	3.84094e-12	0.579908	Rpl17	1.99315e-05	0.226832	Actn1	5.79214e-07	0.812271	Ifi203	9.2722e-27	4.21358	Slc16a1	4.09867e-06	2.67921	Zbtb20	1.11721e-57	2.27882	Phlda3	3.48876e-31	2.14479	Marc2
314	Rpa3	3.63532e-140	1.5352	Vdac1	1.74487e-28	0.689397	Hdlbp	1.17112e-53	1.62353	Sfn	2.66854e-08	2.56952	Grn	8.38252e-28	1.02742	Bex3	5.70477e-14	0.427849	Nr3c1	5.86618e-07	1.53718	Id1	1.34654e-14	0.636429	Pink1	5.43758e-11	1.40564	Rab1a	4.11604e-12	0.584689	Rpl27	1.99839e-05	0.21389	Capzb	6.25003e-07	0.386631	Xbp1	1.05238e-26	1.07092	Rps3	4.12968e-06	0.400566	Plac8	1.53076e-57	2.2887	Enpp2	6.76909e-31	2.35017	Vegfd
315	Psmc5	1.9776e-139	1.01048	Mrps17	1.77525e-28	0.553669	Xbp1	1.23637e-53	1.11197	Rprm	3.03355e-08	1.97589	Pfdn5	1.61069e-27	0.44282	Ogn	5.71892e-14	0.623827	Dhrs7	6.03704e-07	1.19171	Uqcr11	1.73656e-14	0.443738	Mylpf	6.06023e-11	3.22672	Ilk	4.30623e-12	0.612719	Gadd45g	2.05937e-05	0.455288	Fam210b	6.35876e-07	2.01337	Eef2	1.09967e-26	0.692016	Mrpl51	4.40116e-06	0.570115	Dap	3.24208e-57	1.70245	Sqrdl	7.5029e-31	3.65776	Scarf2
316	Acat2	4.86267e-139	2.02262	Tmem261	2.17444e-28	0.634502	Pqlc1	2.04905e-53	2.97166	Rspo3	3.15018e-08	1.53163	Cr1l	1.67948e-27	1.51268	Dnajc15	6.12737e-14	0.894261	Sar1a	7.05313e-07	0.463658	Kcnj8	2.15563e-14	2.14269	Eif4ebp1	6.20712e-11	0.663779	Psmc3	6.35333e-12	0.549329	Rpl26	2.22878e-05	0.150534	Pcolce2	7.13532e-07	0.945744	Pmp22	1.64756e-26	0.97355	Slc31a2	4.51528e-06	2.17531	Tmem109	3.6259e-57	2.20372	Gabarap	9.67918e-31	1.11459	Dpysl3
317	Cdca3	1.56744e-138	1.92566	Gnb2	2.91937e-28	0.466404	Ets2	4.06392e-53	2.3593	Lsamp	3.56314e-08	2.30674	Ly6c1	2.6414e-27	1.65721	Smim20	9.10182e-14	1.45802	Tmem45a	7.13407e-07	1.07768	Gnai2	3.30619e-14	0.855629	Mmp8	6.25359e-11	4.06583	Ppic	6.719e-12	0.517379	Uba52	2.25567e-05	0.378564	Myo1b	8.00704e-07	1.8592	Slc29a1	2.6248e-26	1.34308	Surf4	5.08601e-06	0.517504	Rpl14	1.33884e-56	1.53257	Copz2	1.04187e-30	1.46462	Entpd2
318	Polr2e	1.19582e-137	1.02742	Mettl9	3.13135e-28	0.524877	Yrdc	5.82182e-53	2.20052	Hexim1	3.8814e-08	1.9146	Pam	2.91552e-27	2.6092	Cst8	1.21398e-13	7.2505	6030408B16Rik	8.10537e-07	1.85328	mt-Nd4	3.70256e-14	0.401114	Rbm25	8.38702e-11	0.588592	Atox1	8.24919e-12	0.47809	Slc24a3	2.46254e-05	3.45537	Gm43050	8.62818e-07	3.70899	Atp6ap1	7.75841e-26	1.33277	Cdon	5.21128e-06	2.11809	Gm3788	2.33465e-56	3.1122	Tm9sf3	1.19164e-30	1.21217	Cnpy2
319	Mrpl28	1.49613e-137	1.26388	Cdh11	3.88218e-28	0.687219	Nt5e	9.66147e-53	4.77695	Ddx21	4.27822e-08	1.49622	Gsta3	3.4159e-27	4.23273	Cox7a2	1.2273e-13	0.368432	Rplp0	9.03836e-07	0.223334	Lamb2	4.05181e-14	1.86143	Klf6	9.64921e-11	0.888517	Sdcbp	9.03124e-12	0.61182	Rpl9	2.5045e-05	0.187017	Gpc4	8.96064e-07	2.17792	Rpn2	8.90431e-26	0.897209	Idh2	5.30169e-06	0.465792	P4hb	4.2939e-56	1.38524	Mbnl1	1.22133e-30	2.03702	Gadd45a
320	Stoml2	1.5707e-136	1.35668	Banf1	4.93777e-28	0.384979	H3f3b	2.55853e-52	0.529883	Selenop	4.89232e-08	0.496263	Degs1	4.48878e-27	0.814038	Diablo	1.23938e-13	0.9092	Hba-a2	9.19106e-07	1.53458	Dynlrb1	4.15503e-14	0.395566	Bmp1	1.03053e-10	1.17759	Gnas	1.10493e-11	0.408467	Gng12	2.64419e-05	0.691839	Pxdn	1.02812e-06	1.15404	mt-Nd2	9.13855e-26	0.689402	Hypk	6.62969e-06	0.713757	Rpl36a-ps2	5.48711e-56	1.98082	Pdia3	1.53768e-30	1.10606	Hmgcs2
321	Bola2	1.63605e-136	0.952138	Eif3h	6.88171e-28	0.392954	2410006H16Rik	3.34762e-52	0.775097	Srrm2	5.04258e-08	0.745525	Spcs1	7.69816e-27	0.497305	Rarres2	1.46095e-13	0.560898	Tpst1	9.29521e-07	0.898356	Tmem204	4.33262e-14	1.9961	Pcbp1	1.10842e-10	0.53496	5033428I22Rik	1.27316e-11	2.36052	Fnbp1	3.12351e-05	2.20112	Malat1	1.26902e-06	0.523976	Icam1	1.14085e-25	2.4427	Pdia6	6.79917e-06	0.383408	Rpl35	9.29136e-56	1.2529	Myadm	1.5677e-30	2.38893	Ces1d
322	Ndufb2	7.01288e-136	0.71726	Rfc2	7.38213e-28	0.714908	Mat2a	3.50642e-52	0.975385	Crem	5.13556e-08	1.73072	Dkk3	9.19509e-27	1.53672	Ndfip1	1.51298e-13	1.96369	Wipi1	9.90111e-07	1.10989	Hbb-bs	7.24057e-14	1.70759	Cox8b	1.25711e-10	3.70108	Fhl1	1.45297e-11	0.914934	Vdac1	3.27251e-05	0.56037	Gstm2	1.27358e-06	0.753616	Ramp2	1.50573e-25	1.20478	Txndc12	6.90606e-06	0.721629	Xbp1	1.33122e-55	1.76772	Tusc3	2.03414e-30	1.93517	Rrbp1
323	Ndufa5	3.6623e-135	0.564663	Ddost	1.18506e-27	0.467238	Sc5d	1.01487e-51	2.49471	Cd74	6.28238e-08	2.23012	Ubl5	1.33465e-26	0.479472	Jund	1.51364e-13	0.848516	Rps8	1.09618e-06	0.182298	Tesc	7.48676e-14	3.66124	Vaultrc5	1.69102e-10	2.60386	Hspb7	1.48492e-11	3.21189	Apob	3.31841e-05	5.69378	Spry1	1.30163e-06	1.46875	Nptn	2.52332e-25	1.34264	Fkbp3	6.97102e-06	0.40008	Sfrp4	1.59303e-55	4.60419	S100a1	2.51442e-30	1.84538	Creg1
324	Gtf2i	8.75236e-135	1.29117	Zfas1	1.36034e-27	0.456522	Tubb2a	1.57681e-51	1.24617	Acta1	6.33111e-08	2.42926	Col5a2	1.71219e-26	0.858922	Hddc2	2.08684e-13	0.965214	Fam114a1	1.90713e-06	1.02597	Tnnt2	9.58805e-14	2.32868	Tmsb4x	2.04733e-10	0.42095	Tuba1c	1.60211e-11	0.690654	Nedd8	3.53768e-05	0.254737	Gm5483	1.36582e-06	2.79371	Mtch1	3.51395e-25	1.29335	Bicc1	7.00324e-06	1.22999	Mbnl1	1.72403e-55	2.43637	Gm9794	4.01851e-30	1.29823	Il1rn
325	Mrps14	9.41039e-134	0.83512	Ap2s1	1.42515e-27	0.527142	Rpl30	7.00722e-51	0.412382	Rpl18a	6.38791e-08	0.116129	Abi3bp	2.6041e-26	2.39782	Egflam	2.46222e-13	2.30591	Dpysl3	2.23214e-06	1.06887	Lbh	9.74747e-14	1.77117	Il11ra1	2.57587e-10	0.657278	Gm1821	1.64413e-11	0.598528	Muc13	3.96639e-05	6.95508	Smim4	1.41628e-06	1.16053	Dap	3.70652e-25	0.96704	Tmem151a	7.07629e-06	4.03002	Eln	7.35154e-55	1.47927	Upk2	4.48348e-30	8.59859	Hist1h2bc
326	Eif4g2	1.10018e-133	0.681502	Cyc1	1.81774e-27	0.497974	Rpl3	1.43946e-50	0.486032	Wnt5a	9.6692e-08	1.4208	Cd151	4.94832e-26	1.46951	Puf60	2.81138e-13	0.647234	Ppib	2.38833e-06	0.215516	Atp1a2	1.28042e-13	1.64207	Cd47	2.85643e-10	1.03628	Rpl15	1.73605e-11	0.428742	Rps11	4.01489e-05	0.196011	F2r	1.42953e-06	1.22353	Nfib	4.97226e-25	1.60083	Pgam2	7.28165e-06	2.50263	Scube1	8.91151e-55	3.92716	Lama4	7.06802e-30	2.6066	Ccni
327	Eif2s1	1.40209e-133	1.09194	Psma1	1.94409e-27	0.399104	Eef1b2	6.0986e-50	0.476194	Calu	1.12175e-07	0.374479	Eif4a2	5.09127e-26	0.809578	Haus7	3.5723e-13	1.19394	Pdlim3	2.56163e-06	0.766764	Axl	1.63031e-13	0.953763	AW551984	3.12215e-10	2.12033	Tnni3	1.74995e-11	2.30199	Optc	4.06925e-05	3.90487	Rpl36a	1.43484e-06	0.16038	Dnajb9	6.15531e-25	1.50895	D8Ertd738e	7.5269e-06	0.435188	Flna	1.91976e-54	1.63938	Id3	8.4518e-30	1.06277	Ar
328	Snrnp40	1.54876e-132	1.58085	Bcas2	2.19e-27	0.440689	Slc35e4	1.98454e-49	4.69817	Baiap2	1.30197e-07	1.74415	Dap	5.3696e-26	0.850558	Med28	4.34704e-13	0.541833	Rps25	2.72506e-06	0.141973	Arl6ip5	1.81018e-13	0.810599	Eif1	4.26032e-10	0.274836	Emcn	2.02361e-11	2.31232	Arpc2	4.12584e-05	0.270379	Ctnna1	1.5123e-06	0.90617	Plod1	6.66049e-25	1.92065	Creb3l1	7.53057e-06	1.61389	Vkorc1	1.95116e-54	1.78204	Col8a1	1.25172e-29	3.1799	Ctdsp2
329	Ube2e3	2.76004e-132	1.13545	Eif3i	2.37261e-27	0.435108	Tnfrsf1a	3.84949e-49	1.68424	Gltscr2	1.31242e-07	0.604998	Gabarapl1	7.84367e-26	1.14988	Psme2	4.68173e-13	0.631887	Ssr3	3.2868e-06	0.414022	Rhoa	2.35663e-13	0.488165	Cdk11b	4.42896e-10	0.960941	Etfb	2.04678e-11	0.591557	Psd	4.30286e-05	3.11438	Des	1.64357e-06	1.05259	Slc38a10	6.76559e-25	2.20608	Aldoa	8.46824e-06	0.411724	Gm6807	2.49475e-54	3.22824	Crtap	1.31987e-29	1.72367	C1ra
330	Dynlrb1	6.94917e-132	0.554442	Atp5j	2.38789e-27	0.360493	Ndel1	6.40674e-49	1.77039	Mafk	1.45204e-07	1.96439	Timp1	8.28848e-26	0.987411	Cox20	4.73713e-13	0.526363	Atpif1	3.93922e-06	0.228724	Tpt1-ps3	3.19491e-13	0.993997	Rps11	4.64154e-10	0.290102	Mrpl54	2.57212e-11	0.653694	Gm11627	4.45965e-05	1.68578	Nrcam	1.91834e-06	5.6565	Reep5	1.02858e-24	0.840726	Bace2	9.1037e-06	2.24908	Lamp2	6.99272e-54	1.68123	Gngt2	1.44892e-29	3.30611	Hspb1
331	Smarce1	6.60074e-131	1.27058	Ndufb6	2.40526e-27	0.388785	Vps37b	1.50588e-48	2.76687	Slc25a33	1.55462e-07	2.57281	Npdc1	9.84918e-26	1.62861	Ptov1	4.87587e-13	0.683227	Srpx2	4.30781e-06	1.68649	Tmem109	3.51892e-13	1.01406	Ahnak	6.70833e-10	1.12783	Psme1	2.90976e-11	0.700704	Hist1h2bc	4.51346e-05	0.772076	Acaa2	1.92836e-06	0.78089	Fabp4	1.41321e-24	2.20578	Bnc1	9.96631e-06	5.78221	Rpl19-ps11	3.94774e-53	2.97629	Lrp10	1.75351e-29	2.77631	Sema5a
332	Hnrnpr	6.68622e-131	1.13726	Igfbp4	3.67156e-27	0.384829	Rpl23a	2.54866e-48	0.429452	Eif3a	1.74095e-07	0.835662	Itgbl1	1.13558e-25	3.67274	Gas6	5.12723e-13	1.17485	Rps27l	4.45516e-06	0.131684	Clic1	3.88517e-13	0.422935	Loxl2	6.72002e-10	1.09275	Ndufb5	3.1536e-11	0.48062	Psmb6	5.05413e-05	0.243025	Tgfb3	2.00195e-06	1.53777	Lasp1	1.87324e-24	1.50228	Rpl3	1.04095e-05	0.391302	Loxl1	6.15617e-53	1.82599	Dnajc3	1.78069e-29	2.10654	Selenom
333	Stub1	4.08266e-130	0.818467	Tmem176a	3.95106e-27	0.799483	Asns	1.2023e-47	2.02768	Pbx1	1.91101e-07	0.842762	Rpl15	1.86993e-25	0.358743	Syce2	5.2141e-13	1.14733	Zbtb20	4.67788e-06	0.827969	Actc1	4.53692e-13	1.92794	Erp29	9.61537e-10	0.616738	Birc5	3.15716e-11	0.662379	Rpl27a	5.35181e-05	0.198405	Ednra	2.08243e-06	1.97839	Aldh1a1	1.88254e-24	2.13316	Peg3	1.09457e-05	0.516215	Cd81	2.00573e-52	1.36454	C1qtnf2	2.2501e-29	2.48931	Chpf
334	Ppih	4.34171e-130	1.69543	Hnrnpdl	4.07748e-27	0.417939	Wdr1	2.31905e-47	1.51904	Cox8a	2.23866e-07	0.026195	Thbs2	3.04019e-25	1.78512	Glrx3	6.08721e-13	0.533591	Klf2	5.47658e-06	0.844954	Atp6v0e	4.63419e-13	0.586794	Colgalt1	9.76041e-10	1.13375	Arhgdib	3.3682e-11	1.46292	Pde5a	5.8799e-05	2.15478	Sort1	2.18363e-06	2.8001	Jak1	2.93965e-24	1.55834	Rnase4	1.10069e-05	0.528703	Pim3	2.85014e-52	2.67219	Nid1	2.54813e-29	1.60501	Twist2
335	Bccip	1.6667e-128	1.36858	Rps17	4.36797e-27	0.308374	Dot1l	2.3528e-47	2.60575	Rpl7a	2.32989e-07	0.0447607	Lamb1	3.29982e-25	1.33663	Aes	6.48392e-13	0.755382	Zeb1	5.61298e-06	1.80969	Rgs7bp	5.00179e-13	3.96309	Pofut2	1.0412e-09	0.803939	Dpysl3	3.47478e-11	1.29044	Ttr	6.08138e-05	1.26696	Sema3c	2.39174e-06	1.45912	Rap1b	2.94697e-24	1.21386	Celf2	1.13051e-05	0.92797	Htra3	4.9122e-52	1.72748	Cped1	3.81279e-29	2.46581	Chd4
336	Fscn1	3.13912e-128	1.00778	Tmem14c	4.37607e-27	0.490227	Noct	2.47254e-47	3.81814	Ramp3	2.68354e-07	1.86886	Nptn	3.9901e-25	1.22649	Mrps14	7.8233e-13	0.528774	Jup	5.65811e-06	1.57404	Kitl	5.1066e-13	2.65106	Cbx6	1.05601e-09	1.2273	Lmcd1	3.49329e-11	2.14309	Tspan18	6.35998e-05	1.65193	Nptn	2.41317e-06	0.901211	Tnfrsf1a	3.49294e-24	1.56311	Cpe	1.14278e-05	0.457598	Gm4149	8.36503e-52	1.44728	Manf	4.14678e-29	1.20892	Ddt
337	Eif3g	6.114e-128	0.782325	Hmgn2	5.78302e-27	0.377469	Pacsin2	3.29097e-47	2.20092	Tbx3	2.73583e-07	2.16392	Meox1	6.79e-25	2.27255	Timm17a	8.02452e-13	0.726125	Arl1	5.94979e-06	0.467942	Ddx5	6.03027e-13	0.336952	Qpct	1.18765e-09	1.30614	Icam2	3.54893e-11	2.71334	Ech1	7.28298e-05	0.492126	Sfta2	2.80873e-06	5.12962	Fbln7	3.72953e-24	2.90133	Ndufb7	1.2372e-05	0.422206	Tpm2	1.54234e-51	1.32486	Olfml3	4.92616e-29	1.36428	Amotl1
338	Uchl3	6.13255e-128	1.29643	Trappc1	7.88342e-27	0.552991	Snhg1	3.76709e-47	1.14085	Dtd1	2.99368e-07	1.38295	Rps11	6.87116e-25	0.453553	Pttg1ip	8.34548e-13	0.774096	Ech1	6.26612e-06	0.524851	Ramp2	6.03985e-13	0.894795	Cilp	1.19949e-09	2.54941	Fam162a	3.74454e-11	0.581497	Dad1	7.54599e-05	0.255404	Lyz1	3.5025e-06	5.00985	Atf4	7.15359e-24	0.780642	Pla2g12a	1.41514e-05	1.89933	Snhg18	1.66521e-51	1.61472	Ddr2	7.2008e-29	2.47912	Adm
339	Svbp	7.91839e-128	0.893875	Naca	1.21508e-26	0.348068	Srpx	4.071e-47	1.95137	Hmgcs2	3.19485e-07	1.55573	Rpl14	7.70746e-25	0.530009	Slmap	8.95825e-13	1.90186	Lasp1	6.52987e-06	0.848102	Prss23	6.92099e-13	1.0017	Rbp4	1.26654e-09	1.20442	Camk1	4.92691e-11	0.984106	Mrpl42	7.88058e-05	0.32294	Mrpl33	3.75215e-06	0.412875	Cp	8.00934e-24	2.60155	Rab11a	1.70362e-05	0.473115	Fosl2	1.79725e-51	3.47036	Tmem158	8.72935e-29	4.12979	Zfp36
340	Nmral1	1.42616e-127	2.33948	Ndufb5	1.34873e-26	0.397023	Krt16	6.5419e-47	7.81084	Cldn7	3.22408e-07	2.69478	Ifit3	8.44667e-25	3.86641	Ndufa6	9.54956e-13	0.425087	Myl4	7.15962e-06	1.86584	Gstm2	7.19054e-13	0.870288	Gltscr2	1.28884e-09	0.681264	Bace2	5.10528e-11	2.51422	Cdhr5	7.91892e-05	8.08098	Msn	3.80972e-06	1.04079	Vegfd	8.77301e-24	2.53005	Phpt1	1.93726e-05	0.691716	Mt1	1.93206e-51	1.45127	Serinc3	1.32065e-28	1.40423	Nfia
341	Ccna2	1.99379e-126	1.93031	Khdrbs1	1.52748e-26	0.632504	Sec62	1.37167e-46	0.54604	Naca	3.25291e-07	-0.0775733	Ggh	1.20224e-24	1.61993	Lhx9	9.76738e-13	3.02459	Cyba	7.40084e-06	0.502002	Pnpla2	8.23628e-13	2.4793	Egfl6	1.44264e-09	1.98132	Naa38	5.94389e-11	0.606711	Rims1	8.25729e-05	6.27522	Mmp2	3.82925e-06	0.400556	Fxyd5	9.73031e-24	1.45782	Cpz	2.48625e-05	2.39329	Tmed3	2.31434e-51	1.60239	Golim4	1.77676e-28	2.33222	Mafb
342	Dynlt1f	3.87985e-126	1.73205	Tbca	1.57288e-26	0.371642	Cd24a	1.52355e-46	0.888283	Nars	3.49094e-07	0.703268	Vcam1	1.60248e-24	1.42675	Rnaset2b	1.01899e-12	1.30511	Arpc5	7.40428e-06	0.478991	Arpc5	8.66564e-13	0.650738	Uba52	1.47838e-09	0.461547	Slc38a4	6.95604e-11	1.6131	Ptn	8.35376e-05	0.271258	Tyrobp	3.85162e-06	1.33511	Ptrf	2.4971e-23	1.7205	Ywhae	2.67138e-05	0.377802	Sec61g	2.59772e-51	1.34099	Man1a	4.1658e-28	3.05689	Eva1b
343	Prdx6	6.31773e-126	0.781942	Cox6b2	1.83203e-26	1.02485	Rps9	1.55521e-46	0.47576	Nkd2	3.7327e-07	1.76829	Sdf4	6.61983e-24	0.879371	Dpy30	1.11884e-12	0.600678	Pla1a	7.85379e-06	1.58802	2010111I01Rik	1.01843e-12	1.26109	Rpl4	1.57453e-09	0.209918	Hint1	7.1423e-11	0.4068	Pcbd1	9.27003e-05	1.96774	S100g	4.01231e-06	3.31969	Igsf10	3.37784e-23	2.17008	Frem2	2.72286e-05	3.94791	Calu	6.60722e-51	1.40405	Lpar1	4.48295e-28	2.04323	Cbx6
344	Sdhd	2.90548e-125	1.36617	Psma5	2.7494e-26	0.403562	Creb3l2	1.71235e-46	2.32365	Hnrnpa2b1	3.86563e-07	0.121304	Aldh1a1	8.6984e-24	1.86966	Mapre1	1.15792e-12	0.554718	Mbnl2	8.41219e-06	0.860974	Plpp1	1.05761e-12	1.02369	Gm10269	1.72589e-09	1.24931	Tead2	7.30185e-11	0.718773	Cym	9.2956e-05	3.24772	Napsa	4.17766e-06	4.76218	Ltbp4	3.43799e-23	1.10297	Pkhd1l1	2.95037e-05	6.83693	Psap	1.05903e-50	1.41895	Mt1	6.4994e-28	1.09743	Antxr2
345	Kpna2	1.61421e-124	2.33024	Ndufa12	2.75937e-26	0.382491	Fzd9	1.74792e-46	6.22768	Stat3	4.24181e-07	1.31039	Lims2	1.36328e-23	2.73017	Psmb6	1.22096e-12	0.376725	Raph1	8.98741e-06	1.68392	Zyx	1.08767e-12	0.707128	Lamb1	1.74445e-09	0.949556	Ptgis	9.95173e-11	1.05137	Akr1a1	9.56552e-05	0.237909	Spon1	4.42182e-06	1.61342	Serinc1	5.00976e-23	1.10607	Sdhc	3.04544e-05	0.464492	Serp1	2.02927e-50	1.44767	Rpl31-ps8	1.00964e-27	1.51461	Nfkbia
346	Tcp1	1.66114e-124	0.860089	2310036O22Rik	3.44777e-26	0.765437	Slc35b2	1.88645e-46	1.55644	Hspa2	4.24715e-07	2.75918	Anxa3	1.53398e-23	1.38773	Tmem258	1.39503e-12	0.374231	Rplp1	9.11406e-06	0.194991	Vamp8	1.19144e-12	0.720596	Capn2	1.86735e-09	0.956604	Puf60	1.03064e-10	0.617336	Barx1	0.000102169	1.91495	Lpp	5.09696e-06	1.35926	Nnmt	5.03388e-23	2.27428	Slc39a8	3.0764e-05	3.26642	Il17ra	6.1313e-50	4.73395	Cadm3	1.19796e-27	4.34995	Cox4i1
347	Cox6c	7.76831e-124	0.451778	Cct8	4.51616e-26	0.393842	Ifitm10	1.84066e-45	5.17864	Rpl3-ps1	6.29256e-07	0.724281	Psmb8	3.4375e-23	2.41135	Pcolce	1.49589e-12	0.503372	Pamr1	1.03283e-05	1.19087	Tsc22d1	1.20481e-12	0.394971	Hspb1	2.01016e-09	0.620072	Cops9	1.16018e-10	0.440414	Rpl39	0.000112575	0.181674	Foxf2	5.14071e-06	3.63043	Emp3	5.10002e-23	0.701451	Serpinb6b	3.10999e-05	3.27431	Wipi1	6.50453e-50	2.45055	Rpl12	1.32081e-27	1.08128	Bcl2
348	Hpf1	9.0954e-124	1.38775	S1pr3	5.43657e-26	0.89548	Yipf5	1.86013e-45	1.13956	Srf	7.05289e-07	1.75539	Map1lc3b	4.15032e-23	0.489347	Asl	1.67559e-12	2.3555	Rap1a	1.22003e-05	0.659643	Gm10250	1.21434e-12	1.13517	Wif1	2.23566e-09	2.23269	Bsg	1.27132e-10	0.412428	Rras	0.000115804	1.40642	Atp1a2	5.25858e-06	1.36989	Nfkbiz	6.26462e-23	2.81918	Pdgfa	3.26379e-05	1.64621	Malat1	1.86529e-49	1.48922	Palm	1.33508e-27	2.41989	Mrvi1
349	Raly	3.75419e-123	0.719241	Ly6h	5.69921e-26	2.13554	Edil3	1.92501e-45	4.37052	Dnaja4	7.27608e-07	3.28743	Nenf	6.99433e-23	0.746983	Hat1	1.76318e-12	0.935537	Msn	1.22731e-05	0.878307	Lgals9	1.2235e-12	1.33381	Cd9	2.37699e-09	0.532078	Cmtm3	1.58641e-10	0.681199	Cox6b2	0.000118748	0.796753	Col13a1	5.72254e-06	3.01655	Ifrd1	6.38477e-23	1.01269	Echs1	3.37256e-05	0.71057	Sar1a	3.40174e-49	1.41858	Cdk2ap2	1.52356e-27	1.80257	Wipi1
350	Tardbp	4.23109e-123	1.20831	Glrx5	7.05434e-26	0.615427	Foxo1	3.932e-44	2.74262	Btg1	7.41006e-07	1.15263	Apod	7.03023e-23	1.53522	Maob	2.11001e-12	2.58126	Sept8	1.23079e-05	1.52525	Ltbp4	1.227e-12	0.772637	Rarres2	2.44228e-09	0.492292	Edf1	2.18631e-10	0.506309	Esyt2	0.000143128	1.51483	Nr2f2	6.09436e-06	1.22633	Isg15	6.6905e-23	3.22357	Trmt112	3.60475e-05	0.448963	Sat1	3.48343e-49	1.83001	Rpn2	1.63052e-27	1.16067	Cenpb
351	Atpif1	4.79819e-123	0.51871	Sparc	8.98945e-26	0.470975	Rpl7	4.5636e-44	0.466427	Ftl1	7.41286e-07	0.147617	Rps21	8.62222e-23	0.41819	Tmem256	2.32763e-12	0.411531	Grn	1.37689e-05	0.60384	Vasp	1.32634e-12	1.05657	Atf5	2.95594e-09	1.18328	Ppp1r11	2.38377e-10	0.8179	Ybx1	0.00014532	0.26293	Mapre2	6.68151e-06	1.15538	Nucb1	9.19466e-23	1.19782	Tecr	3.63503e-05	0.38607	Fcgrt	4.73734e-49	1.80376	Parva	2.57544e-27	1.6631	Litaf
352	Rfc2	4.92899e-123	1.36747	Eva1b	9.56668e-26	0.581279	Rcn1	7.3883e-44	0.857299	Arid5b	9.24187e-07	1.93157	Myadm	9.3162e-23	1.76499	Mt1	3.03839e-12	0.490702	Ptn	1.38913e-05	0.284027	Rps6-ps4	1.61246e-12	0.81597	Cpe	3.51026e-09	0.492494	Uqcrfs1	2.78879e-10	0.558515	Nrp2	0.000148073	1.00168	Ptch1	8.48778e-06	1.82364	Enpp2	9.69487e-23	1.88957	Rpl15	3.71683e-05	0.344162	Tgfbr2	7.27839e-49	2.68069	Canx	2.69369e-27	1.34167	Dapk1
353	Anapc11	6.59855e-123	0.66141	Psma6	1.13023e-25	0.399181	Gaa	2.17774e-42	1.79451	Inmt	1.09959e-06	1.36036	Slfn5	9.86607e-23	2.69633	Hn1	3.13745e-12	0.519128	Fam129a	1.3982e-05	1.93327	Nr4a1	1.74606e-12	1.03532	Arl4a	5.01017e-09	0.915117	Acta2	2.80134e-10	0.430836	Uqcrc2	0.000148297	0.432121	Rbms3	9.1582e-06	1.46372	Mndal	1.03471e-22	3.49598	Chchd1	3.72895e-05	0.448782	Ly6a	1.39674e-48	1.76075	Vcam1	2.79576e-27	1.94896	Cog7
354	Ndufc2	1.02621e-122	0.679113	Hsbp1	1.23018e-25	0.366115	Phldb1	5.27773e-42	2.63554	Jmjd6	1.10686e-06	0.944625	Rplp2	1.14404e-22	0.479261	Cd59a	3.22513e-12	1.5929	2610001J05Rik	1.5222e-05	0.581738	Ecm1	1.94398e-12	0.926313	Fam46a	5.59688e-09	1.85389	Cnn2	2.96012e-10	0.495163	Popdc2	0.000152873	3.30033	Ehd2	9.6014e-06	1.09616	Tmem140	1.61359e-22	3.16867	Fras1	4.00101e-05	3.90001	Slc38a2	1.45224e-48	1.64249	Cd151	4.69455e-27	1.91476	C1qb
355	Btf3	3.45461e-122	0.534796	Ndufc1	1.2789e-25	0.361367	Gm42418	5.97174e-42	1.63587	Ktn1	1.18782e-06	1.02274	Sh3bgrl3	3.14559e-22	0.572178	Scarb1	3.57069e-12	1.80259	Rps5	1.56755e-05	0.208195	Fas	2.04464e-12	2.70264	Yipf3	5.65431e-09	1.03513	H2afj	3.28015e-10	0.798103	Grcc10	0.000159293	0.564039	Fblim1	9.64373e-06	1.01853	Tmem119	1.87509e-22	1.3706	Ndufa1	4.33022e-05	0.38247	Aqp1	1.9451e-48	2.7806	Ece1	5.627e-27	2.58359	Col18a1
356	Cenpw	1.34854e-121	1.65307	Lsm2	1.30881e-25	0.574379	Chst11	6.80443e-42	4.51822	Gnai1	1.23304e-06	2.44295	Tmem204	3.94805e-22	2.18648	Rbm8a	3.6233e-12	0.461039	Nfib	1.63476e-05	0.8861	Heyl	3.72004e-12	2.66401	Ramp2	5.74558e-09	0.736962	Hsbp1	3.31783e-10	0.429036	Ccnd3	0.000163298	0.330827	Fancc	9.88616e-06	2.59931	C1qtnf6	1.98791e-22	1.79238	Ergic3	4.58945e-05	0.52409	Adam12	2.64692e-48	4.85616	Sat1	6.04554e-27	1.44776	Cd9
357	Hsp90b1	4.13301e-121	0.565667	Lmnb1	1.37618e-25	0.720477	Ppa1	7.46584e-42	1.30153	Tubb2a	1.31249e-06	0.639186	Hba-a1	4.53063e-22	2.00565	Mycbp	3.65951e-12	1.20799	Scara5	1.72393e-05	1.38617	Rhob	4.05704e-12	0.902803	Fgfr1	6.83592e-09	0.89703	Sfr1	4.64389e-10	0.544454	Chd3	0.000165619	0.580007	Snai2	1.00426e-05	1.04459	Tgfbr3	2.31526e-22	2.70906	Arl6ip5	4.62245e-05	0.59721	Ost4	2.77593e-48	1.39861	Sec31a	9.71716e-27	1.88018	D830025C05Rik
358	Rbbp7	1.30709e-120	0.677659	Ssna1	2.11073e-25	0.477218	Sec61a1	1.59389e-41	1.19499	Hnrnph1	1.66503e-06	0.447213	Tgfbr2	1.42931e-21	1.70822	St3gal5	4.32507e-12	2.12682	Scarb2	1.83559e-05	1.29759	Capza2	5.18512e-12	0.687852	Olfml3	6.94715e-09	0.642534	Minos1	4.64961e-10	0.398552	Foxf1	0.000182978	2.52267	6030408B16Rik	1.0375e-05	1.79111	Sdf4	3.62373e-22	0.993206	Pfdn1	4.64828e-05	0.421847	Rps3a1	2.95056e-48	1.42233	Gm11478	1.04674e-26	1.41989	Cald1
359	Cetn3	3.87817e-120	0.74313	Kcnj8	2.12336e-25	1.7824	Klf6	7.23673e-40	1.21533	Fbxo30	1.69794e-06	1.41415	Adamtsl2	3.75894e-21	4.69253	Hsd17b1	4.35536e-12	7.87578	Slc43a3	1.87666e-05	1.08777	Jam2	5.49127e-12	2.26503	Pnpla2	6.96988e-09	2.27324	Snrpb	4.98887e-10	0.411492	Ndufb4	0.000187244	0.369846	Fndc1	1.16075e-05	1.69232	Nav1	4.63131e-22	2.23417	Yif1a	4.89496e-05	0.622	Twist2	3.31957e-48	2.31581	Sar1a	1.10719e-26	1.12745	Adamts1
360	Fcf1	5.34399e-120	1.11367	Cct6a	2.27052e-25	0.42176	Pim1	8.74486e-40	1.83309	Rassf1	2.35759e-06	0.814223	Smim11	4.78037e-21	0.860487	Psap	4.48336e-12	0.502193	Gucy1b3	2.18366e-05	1.37936	Sox17	5.61091e-12	4.58016	Nnmt	8.2131e-09	1.65524	Rcsd1	5.06171e-10	2.1427	Sorbs1	0.000193038	2.36801	Phldb2	1.24348e-05	1.71105	Adgrd1	6.16786e-22	4.1366	Rhoc	4.93633e-05	0.426705	Gm26384	3.4967e-48	3.78376	Prr13	1.37082e-26	1.90811	Hist3h2a
361	Glrx3	1.98302e-119	0.793873	Cdc16	2.7098e-25	0.602328	Npm1	2.88397e-39	0.500933	Pltp	2.4867e-06	0.888407	Ctgf	5.5153e-21	1.82045	Commd3	5.96732e-12	0.635501	Rhob	2.29882e-05	0.650519	Capns1	5.89546e-12	0.583226	Rpl22	8.581e-09	0.287299	Lta4h	5.52761e-10	0.874363	Rpl36al	0.000197234	0.234389	Scube2	1.3157e-05	4.15231	Prdx6	6.20303e-22	0.755742	Adk	5.07863e-05	0.7018	Itga5	3.62182e-48	2.13015	Hspb8	1.37915e-26	2.37045	Plat
362	Sf3b6	2.28997e-119	0.834422	Pcbp1	2.80796e-25	0.444016	Ubtd1	5.00008e-39	3.26522	Tsix	2.77568e-06	1.23786	Nav1	6.60673e-21	1.99918	Rpa2	6.28463e-12	1.01639	Fam102b	2.32198e-05	1.76837	Slc50a1	6.04189e-12	1.04527	Rab34	8.79032e-09	0.728628	Capzb	5.54588e-10	0.448903	Fendrr	0.000198935	2.89238	Ptma	1.41517e-05	0.246604	Prnp	7.39381e-22	1.12971	Grn	5.12783e-05	0.613975	Gm10275	3.72116e-48	1.88274	Cd164	1.39576e-26	1.24464	Mxd4
363	Eif1ax	7.10106e-119	0.972723	Eif4a3	2.87447e-25	0.483478	Crtap	6.3429e-39	1.26446	Tsc22d1	3.19803e-06	0.134038	Reep5	1.15074e-20	0.619771	Smpx	6.38809e-12	3.76631	Pttg1ip	2.33537e-05	0.581092	Ostf1	7.4527e-12	1.23992	Zcchc5	9.01394e-09	2.48577	Gpx8	6.08052e-10	0.4907	Atp1b1	0.000200789	1.36787	Bnip3l	1.43589e-05	0.631677	Pamr1	8.50543e-22	2.06875	Tpm3	5.16353e-05	0.502657	Rpl3	3.99157e-48	1.31656	Apoe	1.86367e-26	1.26982	Mettl7a1
364	Cyc1	1.25595e-118	0.899708	Pfn2	3.12265e-25	0.792118	Ddit3	8.23316e-39	2.03323	Rrad	3.39172e-06	1.37077	Fmo2	1.57358e-20	2.62305	Mro	6.80498e-12	7.3718	Mcfd2	2.48454e-05	0.654533	Rps25	9.67874e-12	0.3503	Igsf10	9.0255e-09	1.59654	Txn2	6.2051e-10	0.588776	Xist	0.000206756	0.437322	Chil1	1.4546e-05	2.21933	Phlda1	1.8895e-21	0.840351	Ppp1ca	5.32944e-05	0.359283	Gm6863	5.43286e-48	2.09044	Mir703	2.00339e-26	1.71059	Ttc28
365	Polr2i	1.72095e-118	0.985468	Cdk1	3.65234e-25	0.66159	Pcyt2	1.25028e-38	1.92573	Ptges	3.44278e-06	1.56356	Atp6ap1	1.81627e-20	1.0531	Sec62	7.20294e-12	0.362533	Aqp1	2.96898e-05	1.0081	Rras	1.58908e-11	1.90694	Srrm2	9.22399e-09	0.809634	Psmb1	6.85952e-10	0.397916	Coq7	0.000215602	0.67743	Lox	1.47871e-05	0.902698	Gng12	1.91843e-21	1.24759	Adam10	5.43133e-05	1.50101	Cd320	2.20871e-47	2.782	Rab7b	2.28736e-26	3.07619	Adgra2
366	Rfc4	3.06141e-118	1.68361	Hnrnpa2b1	3.74059e-25	0.370002	Morf4l2	1.36005e-38	0.646885	Mettl7a1	3.50685e-06	1.36651	Ace	1.97131e-20	2.68741	Mat2a	8.07371e-12	0.568966	Tprgl	2.98455e-05	0.898459	Dynlt3	1.71685e-11	1.4881	Hyi	9.27361e-09	1.49001	Ier2	6.93258e-10	0.454129	Tcea3	0.000221965	1.80138	Sgce	1.68507e-05	0.925775	Serinc3	1.93842e-21	1.02487	Nedd4	5.66208e-05	0.385179	Calr	3.54992e-47	1.31596	Cox7a2l	2.30956e-26	1.07971	Mtch1
367	Ppil1	1.21042e-117	1.75111	Mtx2	5.0829e-25	0.608699	Reep5	1.45779e-38	0.74259	Tes	4.2107e-06	1.10221	Eng	2.07624e-20	1.75451	Bag1	8.23418e-12	0.869537	Rpl22	3.76298e-05	0.121745	Ptma	1.75765e-11	0.45305	Cpa3	9.36214e-09	3.77329	Ndufa11	7.92599e-10	0.424644	Gas1	0.00023158	0.484961	Ski	1.94105e-05	1.20468	Cd81	3.33233e-21	0.643117	Rps26	5.66643e-05	0.339246	Gm10132	3.65841e-47	2.40682	Ehd2	2.99673e-26	2.09469	Pgm5
368	Srsf6	1.85661e-117	0.811379	Ssrp1	7.22935e-25	0.587415	Vkorc1	1.59436e-38	0.997025	Mamdc2	4.38767e-06	2.45567	Scp2	2.2175e-20	1.08037	Pnmt	8.82493e-12	6.51338	Serpinf1	3.76917e-05	0.395071	Aldoa	1.80172e-11	0.427893	Gm27483	9.37438e-09	3.59457	Sra1	8.07427e-10	0.665727	Casq1	0.000239477	4.67107	Pamr1	2.14246e-05	1.25607	Lmna	3.68679e-21	0.98231	Cox6b2	5.73729e-05	0.912705	Atp6v0d1	8.01156e-47	1.81641	Gstp1	3.53455e-26	1.22223	Igsf10
369	Lamtor2	2.54629e-117	0.872071	Tmem242	7.99905e-25	0.545036	Rps26	1.64929e-38	0.380225	Kdelr3	5.6226e-06	0.602338	Ost4	2.62541e-20	0.617352	Psma7	9.06555e-12	0.356791	Dynll1	3.91808e-05	0.13988	Nppa	1.92723e-11	2.76654	Cma1	9.94832e-09	3.79742	Cdkn1c	8.17759e-10	0.420505	Prkacb	0.000241654	1.20486	Arhgap1	2.39218e-05	1.19221	Ccl7	3.8064e-21	2.50307	Sf3b6	5.77165e-05	0.424214	Hspb8	9.17301e-47	2.81204	Igf1	3.54196e-26	1.39888	C3
370	Mrpl12	3.89964e-117	1.19487	Cct4	1.04997e-24	0.411815	Saraf	1.9796e-38	1.04478	Chka	5.94062e-06	1.31352	Adgrf5	3.33973e-20	3.01907	Ube2l3	9.32787e-12	0.602904	Esam	4.2862e-05	1.29898	Atp5g3	2.55088e-11	0.403386	Klf4	1.12196e-08	0.967888	Txndc12	8.49638e-10	0.774892	Lrba	0.000243359	2.71019	Bmper	2.48378e-05	2.27039	Adm	5.8042e-21	2.0135	Mrps24	5.88345e-05	0.485968	Ahnak	1.3406e-46	2.28481	Chodl	8.7396e-26	4.28411	Zcchc24
371	Rnf187	3.26212e-116	1.09475	Mfap4	1.07341e-24	0.29814	Hilpda	2.15458e-38	1.91698	Azin1	6.87878e-06	0.718429	Spry1	4.01463e-20	1.83037	Vkorc1	1.11536e-11	0.729104	Aldh1a2	4.56382e-05	0.791978	Lrrfip1	2.57811e-11	1.9388	Srpx2	1.22732e-08	1.9142	Vdac1	8.51492e-10	0.731252	Mid1ip1	0.000260263	1.08678	Rps27l	2.48836e-05	0.134197	H2-Q7	6.08264e-21	3.80806	Polr2l	6.12323e-05	0.533507	Kdelr3	2.04549e-46	1.73338	Gm2830	1.57728e-25	1.91619	Rplp2
372	Tmem256	4.10305e-116	0.596953	Dnajc9	1.33836e-24	0.664515	Txnrd1	2.32292e-38	2.00591	Fxyd3	7.35432e-06	1.96577	Gm10250	4.415e-20	1.24597	Mrps21	1.31182e-11	0.545955	Grcc10	4.90564e-05	0.590117	Trim47	2.76765e-11	1.49025	Cav1	1.23662e-08	0.765254	1110008F13Rik	1.00994e-09	0.764103	Clps	0.000267589	3.52747	Atp6v0e	2.82729e-05	0.443722	Cxcl10	6.4048e-21	2.58861	Ybx1	6.50852e-05	0.361916	Tnfaip3	2.50666e-46	5.80067	Rpl28-ps1	1.67019e-25	1.78388	Pnrc1
373	Psmd4	5.34482e-116	0.886878	Eif4h	1.45378e-24	0.432654	Srm	1.29819e-37	0.938417	Ntm	9.6639e-06	1.60733	Esam	4.54549e-20	2.04612	Psme1	1.38186e-11	0.638039	Tnnc1	5.08442e-05	1.96668	Itga8	2.86581e-11	2.37193	Map1lc3a	1.29755e-08	0.46697	Gata4	1.01063e-09	2.80192	Tm4sf5	0.000283583	3.23727	Fhod1	2.84526e-05	2.88021	Ntrk2	6.75204e-21	2.39621	Fam162a	6.51241e-05	0.430915	Atf4	5.92961e-46	1.29802	Ergic3	1.70697e-25	1.22517	Fcgrt
374	Tsen34	6.73404e-116	0.938782	Nono	1.60259e-24	0.468792	Brd2	1.36147e-37	1.30102	Zfp503	1.03863e-05	1.03962	Scarb2	4.99999e-20	1.89378	Ubl5	1.40145e-11	0.391951	Rhoq	5.45647e-05	1.64883	Rab11a	3.97219e-11	0.567704	Plp2	1.38847e-08	1.04172	Sf3b5	1.0493e-09	0.529741	Tpt1	0.000286872	0.206424	Lamp2	2.90157e-05	0.579881	Sdc2	9.82915e-21	1.06113	Atp5j2	6.53075e-05	0.368161	Rexo2	6.12831e-46	1.73754	Rpn1	2.06926e-25	1.20568	Angptl4
375	Nme4	6.74808e-116	1.55104	Rbmxl1	2.23297e-24	0.54871	Atp1b3	1.36898e-37	0.993105	Rps6-ps4	1.08074e-05	0.58058	Heg1	6.08375e-20	2.17142	1810022K09Rik	1.52025e-11	0.42586	Myl7	5.60144e-05	1.89024	Rcsd1	4.64328e-11	2.17133	Surf4	1.4602e-08	0.535193	Trbc1	1.233e-09	3.89531	Mcam	0.00030401	1.7952	Nnmt	2.93771e-05	1.48463	Rbms1	1.40167e-20	1.03907	Rpl39	6.78145e-05	0.317621	Ssr3	1.2887e-45	1.37587	Cd63-ps	2.19872e-25	1.59558	Tprgl
376	Tubb4b	9.12707e-116	0.84881	Tmem9	2.84231e-24	0.623914	Cdc42se1	1.76555e-37	1.46588	S100a16	1.28597e-05	0.636463	Sri	6.51125e-20	0.60306	Tex261	1.56451e-11	0.796413	Serinc3	5.78428e-05	0.540224	Cdk2ap2	5.08677e-11	1.03072	Thy1	1.56042e-08	1.20918	Tuba1b	1.74214e-09	0.392118	Mtpn	0.000311174	0.558466	Nid1	3.03025e-05	0.692459	Pdgfrb	1.48302e-20	1.76558	Rpl36al	7.27742e-05	0.347825	Ebf1	1.53861e-45	1.91433	Pmepa1	3.51445e-25	2.39404	Col5a2
377	Ddx39	3.54304e-115	1.34288	Hnrnpk	2.87833e-24	0.348663	Gadd45a	2.76444e-37	2.44476	Ahsa1	1.45379e-05	0.591558	Msn	8.08602e-20	1.30675	Cldn11	1.56569e-11	2.35762	Rbms1	6.45144e-05	0.5634	Clec14a	5.14116e-11	2.87614	Snhg1	1.68462e-08	0.704518	Ndufb7	1.86243e-09	0.448878	Lims2	0.000342469	1.63804	Cox6a1	3.0865e-05	0.114605	Ifi30	1.48938e-20	1.99079	Grina	7.31392e-05	1.01353	Sec61a1	1.94703e-45	1.79495	Oxct1	3.88338e-25	1.29591	Cxcl10
378	Gmnn	9.44725e-115	1.73628	Glrx3	3.06525e-24	0.419119	Bnip3	3.61984e-37	1.49417	Msrb2	1.63807e-05	1.41503	Tmem140	1.00894e-19	2.81457	Shbg	1.77051e-11	6.56612	Nrp1	6.54369e-05	1.05416	Ppp1r12b	5.43847e-11	2.89167	Srsf11	1.69941e-08	0.46561	Srp14	2.14441e-09	0.478897	Arhgef25	0.000351012	0.682629	Ilk	3.38486e-05	0.467613	Gaa	1.52691e-20	1.66979	Pcolce	7.46721e-05	0.385542	Hdlbp	1.95212e-45	2.10587	Yipf3	4.55572e-25	1.82132	Pid1
379	Ska2	1.13758e-114	1.84941	Rtf1	3.07153e-24	0.584254	mt-Nd2	8.21839e-37	0.508301	Mapk13	1.7919e-05	2.3045	Lama4	1.34646e-19	1.77387	Selenbp1	1.98154e-11	1.1738	Tm2d2	6.65058e-05	0.516317	Pgam2	5.73976e-11	2.79182	Sult5a1	1.88704e-08	2.54885	Vps29	2.50732e-09	0.555724	Rpl13	0.00035538	0.0953863	Sod3	3.39141e-05	1.09543	Tmed10	3.88622e-20	0.706464	Ddost	7.53873e-05	0.427458	Umps	2.36909e-45	2.52175	Gnb2	5.27017e-25	1.07163	Pik3ip1
380	Sf3b5	2.71495e-114	0.842893	Ttc3	3.72798e-24	0.719469	Slc26a2	1.9933e-36	3.32806	Axin2	1.82403e-05	2.28827	Atp6ap2	1.42153e-19	1.31313	Psmd4	2.14162e-11	0.556367	Medag	7.05538e-05	1.34562	Alpl	6.56817e-11	3.03005	Ech1	2.07227e-08	0.597515	Dctn3	2.75922e-09	0.678797	Commd3	0.000397499	0.398096	Hoxb5	3.5157e-05	2.53405	Map1lc3b	4.5479e-20	0.626113	Adam33	7.68621e-05	2.17122	Myadm	2.6233e-45	2.6266	Myl12b	8.86941e-25	1.05708	Eif3f
381	Ndufb5	1.58992e-113	0.67028	Nop10	5.15292e-24	0.361466	Denr	4.11965e-36	1.09104	Pid1	1.8438e-05	1.19064	Col4a5	3.34002e-19	2.03037	Rpl36al	2.1537e-11	0.362779	Icam2	7.22106e-05	1.91639	Mmrn2	7.52496e-11	3.56098	Chpf	2.08267e-08	1.2715	Cct8	2.85214e-09	0.437364	Ndufc2	0.000416054	0.272635	Lipa	3.86978e-05	1.46372	Sp100	5.43503e-20	3.47211	Siva1	7.84482e-05	0.446256	Arpc1b	4.47511e-45	1.30098	Kdelr3	9.08388e-25	1.37279	1700028P14Rik
382	Emg1	3.57201e-112	0.966023	Snhg5	6.86308e-24	0.556829	Sesn2	4.25535e-36	4.25555	Snhg5	2.14728e-05	0.501159	Tek	4.53446e-19	3.04929	Ndufb8	2.16842e-11	0.381156	Aldh2	7.72556e-05	0.464618	Ndufs7	8.61673e-11	0.526709	Pttg1ip	2.43855e-08	0.675023	Glrx5	3.06538e-09	0.657459	Phgr1	0.000417178	5.90551	Tpt1	4.17616e-05	0.106645	Derl1	1.36532e-19	1.42215	B4galt4	8.08269e-05	2.06064	Rps2	6.66122e-45	1.32493	Gda	9.23207e-25	5.0959	Hspa5
383	Lockd	6.56567e-112	1.72493	Hnrnpa1	8.00729e-24	0.461096	Egr1	4.40026e-36	0.69968	Mid1ip1	2.16173e-05	1.17675	Xaf1	8.62775e-19	3.64769	1110004F10Rik	2.17384e-11	0.500073	Nucb2	7.81853e-05	1.08269	Mapre2	1.04831e-10	1.26857	Xist	2.72977e-08	0.599839	Trappc4	4.27769e-09	0.712271	Mrpl20	0.00043144	0.359661	Acadsb	4.21387e-05	1.36343	Tmem106a	1.45427e-19	4.38895	Ap2s1	8.30731e-05	0.451745	Tpm4	8.22797e-45	1.26445	Fam114a1	9.75545e-25	1.89795	Sptbn1
384	D8Ertd738e	1.20817e-111	0.691243	Fkbp4	8.778e-24	0.45456	Mafk	8.61305e-36	3.03222	Nkd1	2.30649e-05	1.03503	Myoc	1.83044e-18	4.7126	Ndufa4	2.26618e-11	0.328584	Rps16	7.86117e-05	0.0499455	Olfr78	1.21863e-10	8.23803	Rpl31	2.77659e-08	0.134777	Rnh1	4.42148e-09	0.671743	Atp5f1	0.000443438	0.224243	Bloc1s1	4.40734e-05	1.01651	Mmp19	1.89086e-19	3.03631	Zfp185	8.33965e-05	2.6853	Sec24d	1.65464e-44	2.61049	Igsf10	1.01244e-24	2.61949	Plxdc2
385	Clta	1.04759e-110	0.696446	Nkain4	9.36312e-24	1.26356	Rpl35	8.69673e-36	0.426303	Rpl15	3.11296e-05	-0.0505963	Scpep1	1.8815e-18	1.04198	Calm3	2.316e-11	0.498614	Mfge8	8.51578e-05	0.391206	Arpc3	1.38582e-10	0.488145	Ly6e	3.22025e-08	0.521952	Cnn3	4.89052e-09	0.398921	Nedd4l	0.000443485	2.28976	Fermt2	4.52943e-05	0.699477	Antxr1	2.21311e-19	1.71341	1600012H06Rik	8.40059e-05	1.44049	Gm8355	1.80814e-44	5.11447	Sdcbp	1.13055e-24	1.10498	Gpx8
386	Magoh	1.75465e-110	0.850399	Eif3e	1.08501e-23	0.403984	Stk40	9.34483e-36	2.96559	Nfkbiz	3.15663e-05	1.55138	Gm12854	2.30683e-18	3.35369	Mesdc2	2.60033e-11	0.821488	Ggh	9.92147e-05	0.957835	Rasd1	1.62803e-10	1.95064	Cyth3	3.77543e-08	0.963965	2010107E04Rik	5.19351e-09	0.373099	Frem2	0.000444241	3.39827	Slc36a2	4.58011e-05	5.12515	Fst	2.89133e-19	2.90636	Naa38	8.41243e-05	0.455241	Lamp1	3.99641e-44	1.40003	Gpx4	2.36532e-24	1.00583	Shc1
387	Nap1l4	5.62403e-110	1.14893	Mcm7	1.38671e-23	0.694827	Rheb	1.08442e-35	0.734783	Nr4a3	3.38164e-05	3.41544	Rps2	2.91653e-18	0.471281	Cpe	2.63369e-11	0.508471	Npdc1	9.96425e-05	0.954169	Cystm1	1.92431e-10	2.19338	Bri3	4.24762e-08	1.07786	Clca3a1	5.53426e-09	3.35321	Psma6	0.000447625	0.280944	Ccdc42	4.66239e-05	4.14505	Sertad1	3.96578e-19	1.50009	Card19	8.52192e-05	0.916905	Ckb	5.08879e-44	1.48833	mt-Rnr1	3.2782e-24	0.952277	Hspa1b
388	Hmgn3	1.40658e-109	1.04286	Park7	1.43108e-23	0.354453	Agpat4	1.46779e-35	1.87503	Fyn	3.47642e-05	1.50538	Pla2g16	3.51347e-18	2.03193	Adgrg1	2.83875e-11	2.67108	Ctla2a	0.000115646	1.04741	Vtn	2.37156e-10	2.86843	Ccnl2	4.50473e-08	0.760489	Psmc4	5.64778e-09	0.50591	Edf1	0.000467043	0.30824	Rpl35a-ps6	4.74858e-05	1.05334	Rab7b	4.68648e-19	2.61606	Atp6v0e	8.61466e-05	0.432541	Pttg1ip	5.94108e-44	1.61924	B3gnt9	3.52736e-24	3.17134	Ptp4a2
389	Polr2d	8.22203e-109	1.34113	Rps16-ps2	3.90552e-23	0.421359	Kif21a	2.218e-35	4.68954	Rasl11b	3.48535e-05	0.934375	Fam198b	3.55976e-18	2.30924	Rp9	2.9313e-11	0.722933	Ebf2	0.000145888	1.71344	Cr1l	2.38915e-10	1.11371	Ncor1	5.96819e-08	1.14857	Ndufs6	7.27331e-09	0.443288	Cisd1	0.000491351	0.586873	Adarb1	5.68242e-05	2.95701	Lysmd2	5.71482e-19	1.79756	Ndufb10	9.07833e-05	0.382944	Rnh1	1.76704e-43	1.62356	Nfic	6.70598e-24	2.00217	Rere
390	Trmt112	1.32442e-108	0.807017	Marcks	4.18938e-23	0.561007	Btg1	2.3371e-35	1.81181	Tmem47	3.59207e-05	1.31501	Rtp4	3.56021e-18	3.2065	Mt3	3.15765e-11	4.48721	Tram1	0.000162282	1.01796	Tprgl	3.13904e-10	1.12193	Srpx	6.39517e-08	1.20535	Gng11	7.9016e-09	0.646837	Nr4a1	0.000497411	0.508841	Gm1821	6.07136e-05	0.443286	Ifi207	6.16691e-19	5.24062	Cldn10	9.29707e-05	2.70582	Rpsa-ps10	2.23019e-43	3.7286	Snhg18	7.03034e-24	1.17679	Cdh11
391	Hnrnpf	9.10685e-108	0.887444	Hsd17b10	7.55984e-23	0.437937	Tgif1	2.42194e-35	1.55517	Gsto1	3.81037e-05	0.656798	Gm15427	4.04211e-18	0.430221	Smim7	3.16268e-11	0.648249	Myct1	0.000167288	2.3442	Kctd10	3.28561e-10	1.33075	Igfbp3	6.92346e-08	0.889103	Acaa2	8.21703e-09	0.736473	2410015M20Rik	0.000544264	0.297955	Cd59a	6.25779e-05	1.25949	Il6st	6.97858e-19	1.61314	Ddb1	9.414e-05	0.582397	Erdr1	2.90715e-43	2.70216	Slc1a5	7.8253e-24	1.87658	Clk1
392	Ndufa11	9.65175e-108	0.596803	Col26a1	7.70468e-23	1.12296	mt-Nd5	5.90573e-35	0.437184	Rpl37rt	3.9826e-05	0.463031	Aldh2	4.7994e-18	0.679479	Cnbp	3.38285e-11	0.329444	Mbnl1	0.000179733	0.829024	Lgalsl	3.38415e-10	1.86049	Pglyrp1	6.96547e-08	3.2762	Fam96a	8.3469e-09	0.615208	Actr3	0.000589298	0.460492	Ube2w	6.30168e-05	0.98968	Ifi211	7.35849e-19	4.3872	Igfbp2	9.60018e-05	0.58294	Gm10269	3.46082e-43	2.35195	Surf4	9.02447e-24	1.0815	Hsd17b11
393	Tmem14c	5.47193e-107	0.851631	Ppdpf	8.3059e-23	0.467761	Lrrc59	1.04128e-34	1.34859	Synpo2	4.48521e-05	1.95401	Il6st	4.99775e-18	1.4195	Trim47	3.51392e-11	1.40183	Sgce	0.000194438	0.747571	Mrpl23	3.7156e-10	0.85066	Creb3l1	7.68992e-08	1.62271	Bag1	8.73595e-09	0.808861	Hspb8	0.000640517	1.00223	Vcam1	6.85318e-05	0.949019	Srsf2	7.43874e-19	0.793732	Rbx1	9.87285e-05	0.344317	Prkar1a	3.80646e-43	1.31606	Tmbim6	1.03721e-23	1.09765	Tbx3
394	Otub1	1.54043e-106	1.45164	Dync1i2	8.58859e-23	0.442952	Rbp4	1.23095e-34	1.63158	Clp1	4.52451e-05	1.61734	Tmem64	6.19444e-18	1.95628	Hmgn3	3.53339e-11	0.674972	Sash1	0.000205953	1.54183	Adgrl4	3.94786e-10	3.82726	Cxcl2	8.66396e-08	2.66902	Yif1a	9.10163e-09	0.734926	Rps27a	0.00065464	0.122864	Adamts8	6.86267e-05	3.44557	Slit3	8.15089e-19	3.08352	Kcne1l	9.93377e-05	1.89249	Csrp1	3.93527e-43	1.48502	Emc10	1.65951e-23	1.50559	Pcbp1
395	Mettl10	1.67878e-104	1.6178	Arf4	9.33914e-23	0.333997	Rab11fip4	1.48339e-34	5.5532	Cpxm2	4.65388e-05	1.91919	Phf11d	7.29847e-18	2.75682	Stra8	4.12255e-11	6.81603	Ckm	0.00020777	3.36827	Atp5g2	4.20195e-10	1.12269	Rnh1	8.73695e-08	0.645457	Ndufb6	9.40053e-09	0.398822	Gm10080	0.000658245	2.26541	Fgfr3	6.87992e-05	1.70091	Ang	9.49712e-19	2.77939	Rnf128	9.97787e-05	3.17612	Ddost	4.79456e-43	1.32834	Txnip	1.69898e-23	1.42339	Itih5
396	Mrpl34	3.24443e-103	1.15454	Gm14303	1.0269e-22	0.442558	Capn2	1.52426e-34	1.29838	Myh11	4.72573e-05	0.770766	Prr13	8.11912e-18	1.2794	Col4a4	4.51742e-11	3.61691	Mrpl33	0.000209189	0.304684	Mbnl1	4.39388e-10	1.12853	1500015O10Rik	8.74061e-08	1.2549	Atp5j2	9.95139e-09	0.359323	Acadl	0.000718093	0.712053	Slc7a10	7.30821e-05	4.86989	Coro1a	1.39898e-18	2.69177	Cbx6	0.000103913	0.963978	Anxa6	5.01384e-43	1.51523	Creg1	1.70181e-23	1.64747	Ldb2
397	Vps72	5.56446e-103	1.37184	Col1a1	1.05516e-22	0.300462	Zfand5	1.70315e-34	1.15208	Steap3	4.88197e-05	1.59613	Gm9843	9.54988e-18	0.58974	Psmd11	4.86316e-11	0.686383	Ikbip	0.000231514	0.825322	Ano1	4.9933e-10	2.54033	Sema3c	8.91572e-08	1.38434	Ndufc2	1.05438e-08	0.416963	Mrpl54	0.000758732	0.383233	Sept2	7.33053e-05	0.878485	Nr3c1	1.53754e-18	2.03218	Gstm2	0.000104986	0.629659	Crip1	5.12607e-43	1.12843	Rab7	2.04639e-23	1.18059	Rps16-ps2
398	Thyn1	4.76592e-102	1.28545	Cfl2	1.43658e-22	0.585345	Gars	2.23509e-34	1.36696	Leng1	5.706e-05	1.43598	Rnf13	1.06339e-17	1.47024	Stmn1	5.75308e-11	0.404362	G0s2	0.000231795	0.856453	Ypel3	5.16926e-10	0.833212	Fmo1	1.06668e-07	1.55753	Glrx3	1.05959e-08	0.464763	Kcnip1	0.000793621	3.49044	Rpl23a	7.79936e-05	0.146742	Xdh	1.57437e-18	3.35385	Eef1b2	0.000106556	0.339681	Tspo	5.76604e-43	1.65766	Medag	2.05162e-23	2.66574	Camk2n1
399	Nudcd2	1.16365e-101	1.25868	Tshz2	1.51971e-22	0.713023	Dhx58os	2.32464e-34	5.36768	Tm4sf1	5.93269e-05	0.50831	Tmem100	1.07332e-17	1.388	Junb	6.36667e-11	0.542374	Tnnt2	0.000234259	1.4919	Lmna	5.27297e-10	0.664935	Ssc5d	1.27455e-07	2.77066	Vasp	1.22569e-08	0.900724	Nnat	0.000823365	0.302522	Nes	8.13496e-05	1.96763	Cd3d	1.70468e-18	5.95265	Cox6a1	0.000108745	0.346645	Eif1	6.22451e-43	1.25008	Tmem109	2.06097e-23	1.58279	Dync1h1
400	Gadd45gip1	1.89134e-101	1.02375	Sae1	1.57457e-22	0.498281	Tmed3	2.40411e-34	0.85725	Rab20	6.11279e-05	2.5146	Sp100	1.64023e-17	3.3282	Fdxr	6.75346e-11	2.98465	Dynlrb1	0.000234703	0.137318	Actb	5.71453e-10	0.2778	Oaf	1.37694e-07	0.641881	Bcap31	1.25848e-08	0.539445	Pitx1	0.0008388	1.00957	Tbx5	8.2273e-05	2.93586	Gfpt2	1.97333e-18	1.73039	Cd200	0.000115675	0.827365	Lyz2	7.1358e-43	2.29763	Acvrl1	2.82266e-23	3.24496	Slc24a3
401	Cdc26	1.34044e-100	1.23243	Fam162b	1.5847e-22	3.45296	Rarg	6.69591e-34	1.898	Snai1	6.14829e-05	1.30931	Rab2a	1.90944e-17	0.793495	Ndufs5	7.10711e-11	0.662263	Nrk	0.00025038	1.37565	BC028528	6.04746e-10	1.9925	Asprv1	1.46268e-07	3.69433	Atp5h	1.32831e-08	0.36306	B230118H07Rik	0.000850446	0.823121	Hadh	8.65025e-05	0.913656	Pdpn	3.03997e-18	1.65222	Camk1	0.000117084	0.748202	Gm6274	1.27636e-42	2.67237	Echdc2	3.74338e-23	2.3068	Il1b
402	Cfap20	3.61922e-100	1.0321	Tspan6	1.74808e-22	0.573405	Gprc5a	1.18863e-33	4.85819	Snord104	6.30813e-05	0.858629	Rpl23a	2.31911e-17	0.346599	Rala	8.40837e-11	0.693025	Txndc17	0.000251204	0.324705	Phf11d	6.40219e-10	2.37164	Hp	1.51187e-07	3.15	Vamp5	1.40411e-08	1.7133	Adamdec1	0.000868063	1.94109	Adgre5	8.68589e-05	1.84683	Ar	5.02259e-18	2.89167	Dctn3	0.000122538	0.535184	Tgm2	1.62081e-42	2.67955	Anxa7	5.6008e-23	2.25256	Dlgap4
403	Cox6a1	1.45548e-98	0.413849	Snx3	1.84168e-22	0.372763	Runx1	1.83461e-33	4.04974	Arl4c	6.32361e-05	2.03697	Ndufa4l2	2.72224e-17	1.67207	Use1	8.66064e-11	0.557792	Gfpt2	0.0002619	0.922237	Rhoj	6.638e-10	1.00152	Lpar4	1.55874e-07	1.80409	Mcam	1.63871e-08	2.26955	Igfbp5	0.000893706	0.449326	Scgb1a1	0.000101977	4.24867	Ggt5	6.49307e-18	3.19712	Eif3m	0.00012267	0.376764	Man1a	3.66253e-42	3.33121	Gpc6	6.10416e-23	2.59012	Add1
404	Mrpl54	1.79659e-98	0.915873	Rps16	1.97406e-22	0.331861	Nid2	2.04637e-33	1.78036	Arid5a	6.39732e-05	1.98846	Pls3	2.72913e-17	0.945626	Gpx7	1.07892e-10	0.675228	Plin3	0.000263636	0.749913	Pla2g16	6.96761e-10	1.75406	Atf3	1.56848e-07	0.861459	H13	1.76169e-08	0.775236	mt-Nd3	0.000954028	0.26524	Fgf7	0.000104954	2.51849	Phlda3	1.20454e-17	1.46761	Muc16	0.000124124	8.55255	Ckap4	4.22582e-42	1.88844	Gm2a	6.10521e-23	2.58893	Polr2a
405	Mlf2	2.33889e-98	0.786432	mt-Rnr2	2.05947e-22	0.283358	Siah2	4.47544e-33	3.7044	Pnp	6.51352e-05	0.783886	Ndufv3	3.94078e-17	0.474311	Srp14	1.09606e-10	0.466071	Eif1	0.000284995	0.0405559	App	7.25498e-10	0.674411	Wbscr17	1.65378e-07	2.55061	Psmb5	1.82804e-08	0.553409	Mrpl30	0.00095979	0.343891	Ear2	0.000110548	4.48558	Nfix	1.22538e-17	1.75715	Fgf9	0.00012635	4.22637	Il4ra	5.31225e-42	4.68872	Il6st	8.47433e-23	2.04128	Rsrp1
406	Fau	2.80417e-98	0.389286	Ip6k2	2.38541e-22	0.808884	Hnrnpab	1.23136e-32	0.780322	Svil	7.12312e-05	1.34736	Rpl21-ps15	3.97073e-17	2.11216	Spock2	1.22258e-10	2.61036	Filip1l	0.00028595	1.16851	Gimap4	8.22932e-10	3.27591	Rpl34	1.83541e-07	0.187606	Csnk2b	1.90668e-08	0.526032	Tmem242	0.000962742	0.397963	Gng5	0.000113812	0.195787	Myadm	1.64285e-17	1.65322	Col4a5	0.000132117	1.47208	Prnp	8.28381e-42	1.69806	Col6a3	9.63326e-23	1.27217	Myh9
407	Ost4	4.20081e-98	0.740747	Psmb1	2.50119e-22	0.336698	Plaur	1.37193e-32	3.43015	Csrnp3	7.26241e-05	4.17687	Naalad2	4.30975e-17	2.43632	Higd2a	1.32602e-10	0.587272	Gimap6	0.000299749	1.63181	Ppp1r15a	8.67036e-10	0.916986	Slc29a1	1.85586e-07	0.788918	Sec13	2.20795e-08	0.486512	Calm1	0.00100455	0.103393	Mtss1l	0.000123735	2.63756	Dhrs7	1.98483e-17	1.60438	Rpl10	0.000132401	0.380848	Rps6-ps3	1.39457e-41	3.22527	Eif3f	1.05644e-22	0.953113	Slc25a51
408	Fam162a	5.76473e-98	0.773946	Ywhah	3.9715e-22	0.423653	Vegfa	1.81978e-32	2.44329	Hbb-bs	7.79025e-05	0.943805	Serinc1	9.34294e-17	0.866195	Exoc3l2	1.37113e-10	6.42636	Ptp4a2	0.000301468	0.674579	Cd300lg	8.87612e-10	3.49031	Fkbp11	2.12897e-07	0.970437	Pin1	2.31443e-08	0.549274	Mab21l2	0.00105248	1.05646	Adcy7	0.000141324	2.28315	Olfml3	2.20704e-17	0.877686	Emp2	0.000132777	1.01703	Hes1	1.76025e-41	1.39999	Dnajb11	1.07685e-22	1.54191	Loxl1
409	Tra2b	4.60635e-97	0.628715	Anapc13	4.15917e-22	0.383305	Gm4149	3.53795e-32	0.717394	Mcl1	8.41173e-05	0.739403	Fas	1.36987e-16	2.79573	Ltbp4	1.59241e-10	0.709109	Scgb3a1	0.00031457	3.74976	Gm9843	1.02509e-09	0.512394	Pdlim4	2.25863e-07	0.928616	Surf4	2.35602e-08	0.515275	Dgat2	0.001286	2.23751	Tfpi	0.000142952	0.838843	Abi3bp	2.58874e-17	2.21396	Ctsf	0.000135823	1.55685	Cav1	3.16152e-41	1.65448	Ces2g	1.38988e-22	4.91311	Cyba
410	Trappc1	8.01219e-97	0.935718	Lig1	4.57356e-22	0.884888	Sdk2	3.93843e-32	4.642	Rrs1	8.62041e-05	1.0021	Gas1	1.68211e-16	0.850809	Larp7	1.62367e-10	0.647994	Nfix	0.000317883	1.05403	Cltb	1.15566e-09	1.27329	Marcks	2.39026e-07	0.595514	Prdx6	2.43806e-08	0.446585	Son	0.00129595	0.186506	Cldn18	0.000153121	5.56666	Cyba	2.93765e-17	0.781799	Rps19	0.000135858	0.30496	Tubb2a	3.22696e-41	1.66081	Heg1	1.42418e-22	2.69065	Rgma
411	Psmd14	1.41577e-96	0.956639	Rpl6	5.09395e-22	0.305961	Fau	5.40814e-32	0.300569	Cldn10	8.82047e-05	2.26432	Igfbp3	2.47966e-16	1.23671	Anapc11	1.8774e-10	0.399763	Acot9	0.000340482	1.02661	C1qtnf9	1.23609e-09	3.87695	Slc39a13	2.59244e-07	1.47962	Tmem208	2.4598e-08	0.686881	Snhg3	0.00135756	0.432216	Rps23-ps1	0.000158033	0.600752	Rnh1	3.25629e-17	0.940524	Mrpl14	0.000142336	0.514183	Sphk1	3.66388e-41	3.13021	Ak3	1.73969e-22	2.12539	H2-Eb1
412	Ccnd1	3.51963e-96	1.55969	Atp5c1	6.06694e-22	0.331007	Rabac1	5.53372e-32	0.658256	Csnk1a1	9.69758e-05	0.470659	Prg4	3.16581e-16	3.34479	Calm2	1.9272e-10	0.313149	Cox8b	0.000341622	2.78519	Selenom	1.26795e-09	0.513841	Slc1a5	2.8027e-07	1.00686	Bud31	2.4777e-08	0.483142	Vwa1	0.00142336	1.55635	Parva	0.000159084	0.745075	Ptms	3.30596e-17	0.647392	Ptgs1	0.000145577	2.70062	Ppic	4.90578e-41	1.2278	Smpdl3a	2.32729e-22	2.22443	Bri3
413	Psmb5	5.15698e-96	0.88896	Tmem258	7.4333e-22	0.325393	Pofut2	8.16565e-32	1.0073	Rasd2	0.000107335	4.01259	Churc1	3.39517e-16	1.11675	Cyp26b1	2.3491e-10	3.02045	Emcn	0.000360273	1.40082	Glul	1.30327e-09	0.954401	Anxa1	3.25406e-07	0.619022	Mrps12	2.76065e-08	0.67495	Txnip	0.0014315	0.518011	Gm3511	0.000169281	0.66216	Adam33	3.80165e-17	2.89587	C1d	0.000149283	0.443562	Dstn	5.03597e-41	1.61169	Aes	2.33068e-22	1.19173	Gns
414	Snrnp27	5.70446e-96	0.864957	Cdc42	7.67907e-22	0.324282	Fxyd5	1.05695e-31	1.33276	Khk	0.00010756	1.65165	Bcap31	3.65357e-16	0.628325	Arpc1a	2.69176e-10	0.625669	Rbp7	0.000398714	1.72369	Hes1	1.37074e-09	0.52652	Cat	3.32811e-07	1.03677	Mrpl12	2.91392e-08	0.634758	Nkx2-3	0.00157911	2.54446	H2-Aa	0.000212026	2.23447	Qpct	4.45225e-17	1.59737	Tsc22d1	0.000150908	0.320157	Tmbim6	6.65356e-41	1.32266	Aplp2	2.38379e-22	1.45591	Ly6h
415	Mrpl20	9.4194e-96	0.801142	Ccdc34	7.91509e-22	0.502024	Slc31a1	1.3781e-31	1.30752	Ccdc86	0.000107641	1.09264	Ifi35	3.955e-16	2.14902	Bola2	2.90865e-10	0.514453	Rnaseh2b	0.000401381	0.739831	Tln1	1.42601e-09	1.09351	Glg1	3.50677e-07	1.15195	Reep5	3.00407e-08	0.470782	Cycs	0.00158833	0.299632	Fabp3	0.000248363	1.52699	Smpdl3a	4.52426e-17	1.8049	Cystm1	0.000151474	1.91619	Gm12338	7.99251e-41	2.40034	Ctsh	2.69351e-22	2.17541	Nav1
416	Pgls	1.8927e-95	0.882921	P4hb	8.43796e-22	0.327948	Slc20a1	2.12886e-31	2.84775	Nr2f2	0.000111954	0.938548	Celf2	6.18926e-16	1.07685	Arf5	3.49201e-10	0.488904	Itpripl2	0.00041817	1.93529	Abcg2	1.46607e-09	1.44073	Tmem59	3.71656e-07	0.374348	Praf2	3.03797e-08	1.00568	Banf1	0.00159599	0.219435	Scgb3a1	0.00028958	3.92466	Ifi35	6.70532e-17	2.33287	Sema3d	0.000155515	2.93669	RP23-288C18.3	1.24307e-40	3.09975	Glud1	2.72125e-22	1.7739	Icam1
417	Dbn1	1.89294e-95	1.39455	Eif5a	9.10521e-22	0.322907	Chka	3.29521e-31	2.22166	Nop56	0.000123068	0.559958	Chmp3	9.99335e-16	1.313	Pdgfra	3.7797e-10	0.915117	Ifi27	0.000425921	0.497816	Atp6v1f	1.52843e-09	0.439548	Tmsb10	3.72022e-07	0.457309	Sparc	3.13327e-08	0.352107	Mpc1	0.00170542	0.813105	Sec61b	0.000297164	0.145304	Yipf3	1.11411e-16	1.31823	Psma1	0.0001573	0.352097	Eif4a2	1.34693e-40	1.41263	Fstl3	2.96991e-22	2.98847	Ano1
418	Tacc3	2.33268e-95	1.92686	Mlf2	9.11981e-22	0.42238	Moxd1	3.3335e-31	3.42286	Alkbh5	0.000127343	1.60095	Pigp	1.18154e-15	0.864991	Nrk	3.91551e-10	1.85444	Klf9	0.000447552	0.689101	Trp53i11	1.65504e-09	1.98242	Ptgis	3.77933e-07	0.870338	Cpe	3.23434e-08	0.477995	Bche	0.00172325	3.64949	Rras2	0.000303248	1.93795	Rac2	1.24843e-16	2.92352	Ubl4a	0.000161643	0.656666	Rpl15	1.9514e-40	1.22404	Scarb2	3.03889e-22	2.4125	Igha
419	Tspan6	2.4069e-95	1.06239	Psma7	9.44866e-22	0.333269	Card19	4.98487e-31	1.48725	Cebpb	0.00013145	1.91846	Rsu1	1.48027e-15	0.790084	Slc25a31	4.35447e-10	6.4935	Ly6a	0.00045566	0.432336	Foxs1	1.77616e-09	3.17887	Lrrn4cl	4.04557e-07	2.12091	Tkt	3.25742e-08	0.635784	Gmpr	0.00176658	1.52126	Bmp4	0.000313941	0.877618	Dbp	1.26707e-16	2.47412	Atp5g3	0.000164439	0.346085	Slc16a2	2.63212e-40	1.83854	Pld3	3.48686e-22	1.92254	Ehmt2
420	Ssb	3.17898e-95	0.727575	Pfdn1	1.2562e-21	0.398768	1700025G04Rik	5.01685e-31	2.26756	Arl4d	0.000131725	2.29446	Psmb10	1.54847e-15	1.47318	Ebf1	4.79258e-10	0.85127	Gpc6	0.000509612	1.19802	Nrarp	1.86536e-09	4.39806	Tnc	4.24405e-07	1.1329	Myl9	3.33079e-08	0.343569	Cirbp	0.00182643	0.475906	Prag1	0.000343214	3.41107	Sec24d	1.6144e-16	1.67839	Id1	0.000167105	0.402083	Steap3	3.66941e-40	3.47764	Adgrd1	3.64011e-22	4.31257	Vegfb
421	Rps4l	8.00002e-95	0.936061	Snrpa1	1.3122e-21	0.403801	Kdelr3	8.38665e-31	0.949158	Ilk	0.000132383	0.356666	Egr1	1.83802e-15	0.491746	Swi5	4.80697e-10	0.305082	Wipf1	0.000514274	1.474	Gpi1	1.93414e-09	0.751226	Mcpt4	4.54417e-07	5.21525	Lhfp	3.50337e-08	0.611568	Lamtor4	0.00183495	0.504833	Ctsd	0.000354348	0.445403	Hspa8	2.36563e-16	0.46968	Anxa1	0.000175014	0.629095	Gm9625	3.90277e-40	4.15577	Thy1	4.54096e-22	2.0127	Sord
422	1110038B12Rik	8.82776e-95	1.05796	Gins2	1.95926e-21	0.916016	Sh3glb1	8.85218e-31	0.914791	Twnk	0.000132474	1.18796	Tapbp	1.83903e-15	1.95129	Cmtm3	4.82077e-10	0.627931	Malat1	0.000517032	0.322429	Eef2	2.07335e-09	0.327832	Atp2b1	4.87884e-07	0.674147	Acot7	3.63148e-08	1.42892	Rpl13a	0.001923	0.30176	Twsg1	0.000360279	0.963745	Cyr61	2.44689e-16	0.674133	Ppfibp2	0.00017826	2.53598	Ifi27	4.33229e-40	1.60882	Atp1a2	8.90218e-22	2.25497	Tle1
423	Mcm7	1.2317e-94	1.2778	Gm15536	2.17943e-21	0.569095	Mafg	1.04779e-30	3.08338	Bag2	0.000143066	1.27226	Inmt	1.93614e-15	1.94187	Mrps11	5.2376e-10	0.993662	Pi15	0.000526441	2.20559	Ndufv3	2.27391e-09	0.418201	Pold4	5.16407e-07	1.35373	Nek6	4.11198e-08	1.13922	Cops5	0.00196212	0.406953	Rpl39-ps	0.000362694	0.653848	Ptgis	2.58133e-16	1.23267	Tmed10	0.000178968	0.379255	Has1	5.45364e-40	4.26193	Gypc	9.16191e-22	2.10764	Rab34
424	Prpf19	1.37453e-94	0.901782	Tomm22	2.98562e-21	0.424515	Actb	1.29361e-30	0.287172	Rpl36a-ps2	0.000150645	0.570762	Thbd	2.16299e-15	1.64668	Tex101	5.49624e-10	7.88829	Ahnak	0.000539101	0.766098	Sh3glb1	2.39794e-09	0.667371	Grb10	5.32011e-07	0.542638	Rpl36al	4.39597e-08	0.358401	Ndufa9	0.00199202	0.419921	Cav1	0.000370404	0.589662	Ctdsp2	2.84576e-16	1.37327	Gata4	0.000179083	2.33136	Iglc1	9.57842e-40	5.29021	Nedd4	1.01757e-21	0.935067	Ccl3
425	Orc6	1.07176e-93	1.61052	Pomp	3.17256e-21	0.341193	Rexo2	3.31332e-30	0.972508	Cacybp	0.000164586	0.330885	Retnla	3.45489e-15	3.30826	Qdpr	5.75765e-10	0.794617	Ybx3	0.000543679	1.07128	Syf2	2.46612e-09	0.851939	Abi3bp	5.69085e-07	1.65051	Mff	4.43264e-08	0.637409	Gm4149	0.00203444	0.330182	Gsn	0.000376881	0.109422	Psmb10	3.01456e-16	1.60775	Prelid1	0.000179828	0.427545	Gm15421	1.18525e-39	2.86752	Asz1	1.16979e-21	6.837	Cyp27a1
426	Ndufb9	3.59636e-93	0.479877	Ndufb9	3.21758e-21	0.330685	Ndrg1	3.49058e-30	2.42396	Sned1	0.000164652	1.69908	Psme2	4.6104e-15	0.628406	Ociad1	6.36098e-10	0.482954	Gata4	0.000551431	2.08071	Gngt2	2.61679e-09	2.0456	Ubb	6.52116e-07	0.276518	Psmd8	4.5516e-08	0.484265	Srek1ip1	0.00203934	0.5961	Fcer1g	0.000379207	1.09665	C2	5.6899e-16	3.78165	Rps18	0.000180351	0.353322	Slc25a39	1.6776e-39	1.59577	Atraid	2.05094e-21	1.18043	Acot1
427	Eif3i	8.05259e-93	0.675235	Tkt	4.35128e-21	0.549495	Myo1e	4.34497e-30	3.66478	Yrdc	0.000202565	1.02856	Gm6274	6.42509e-15	1.57036	S100b	6.84398e-10	1.26658	P4hb	0.00057188	0.14557	Sorbs1	2.64425e-09	2.89358	Galnt16	7.40223e-07	2.12629	Serbp1	4.70367e-08	0.35557	Tmem176a	0.00210797	0.528473	Sh3pxd2a	0.000391983	1.63843	Sash1	7.24418e-16	2.37962	Ctsa	0.000181288	0.683697	Rab1a	3.39885e-39	1.26298	Nptn	2.08658e-21	1.50929	Plpp3
428	Abracl	1.11046e-92	0.803165	Tceal8	4.60145e-21	0.363378	Ubxn4	9.00338e-30	1.23051	D630033O11Rik	0.000203741	1.99089	Aplp2	7.02811e-15	0.932429	Casp6	7.10485e-10	0.911778	Plscr4	0.00058249	1.58637	Tmem38b	2.95348e-09	2.82499	Rps10	7.50888e-07	0.224985	Fcer1g	4.72749e-08	1.30612	Eef2	0.00215018	0.206395	Ech1	0.000397138	0.474475	Pdlim2	7.799e-16	1.18281	Stk26	0.000191218	3.05079	Eif4e	3.5089e-39	1.41686	Ifitm2	2.1503e-21	0.979602	Fbxo32
429	Exosc8	1.74108e-92	1.29425	Polr2i	5.6627e-21	0.459854	Rps27a	9.79447e-30	0.339852	Ddx3x	0.00020493	0.5736	Ccl19	7.52261e-15	5.14897	2010107E04Rik	8.85387e-10	0.312453	Ecscr	0.000629747	1.38268	Emp2	3.11375e-09	1.16563	Dkk3	8.36613e-07	0.969564	Rnaseh2b	4.8739e-08	0.927215	Chrm2	0.0022212	5.12157	Itga9	0.000451437	2.52609	Igfbp5	8.6648e-16	1.00435	Mrpl34	0.000199794	0.553841	Wnt5a	4.62292e-39	2.8939	Cyba	2.73211e-21	1.09103	Itgb5
430	Smarcb1	2.21521e-92	1.09573	1110038B12Rik	7.48316e-21	0.557594	Mapre1	1.01959e-29	0.67746	RP23-135A22.4	0.000211874	4.18823	Cd300lg	9.40012e-15	3.99625	Arpc5l	9.15212e-10	0.758059	Olfml2b	0.0006307	1.10209	Ephx1	3.30658e-09	1.93063	Cxcl1	8.54281e-07	1.25883	Tfpi	4.88888e-08	0.951614	Tshz2	0.00224705	0.489647	Clic4	0.000456425	0.659894	Itm2c	8.8831e-16	0.709172	Rabac1	0.000203738	0.385188	Lgals9	6.41949e-39	2.23474	Col16a1	3.00605e-21	1.9213	Hoxd10
431	Nudt21	5.14494e-92	1.19918	Ndufb2	7.78307e-21	0.348053	Hsph1	1.25218e-29	1.42884	Rgs2	0.000216508	0.61746	S100a8	1.47782e-14	1.65002	Mgarp	1.07539e-09	3.881	Slc29a1	0.000631707	0.587434	Psmb8	3.55913e-09	1.86668	Hcfc1r1	8.75626e-07	0.525847	Ndufs4	5.09311e-08	0.475027	Eef1akmt1	0.00225053	0.620811	Lama4	0.000468435	1.16122	Pros1	1.23257e-15	1.91628	Gpx4	0.000205759	0.367043	Tmem100	9.49147e-39	2.25025	Pdgfd	3.44594e-21	3.52922	Mxra7
432	Mcm2	1.07916e-91	1.7008	Mrpl18	7.88711e-21	0.413982	Klf10	2.17681e-29	1.97639	Ngfr	0.00022284	1.40083	Ebf1	2.22021e-14	0.893798	Tmem59	1.18131e-09	0.409625	Heyl	0.000641413	1.84583	Camk1	3.84006e-09	0.859744	Plod1	9.03929e-07	1.14983	Ndufs8	5.43507e-08	0.495315	Nrbp2	0.00246412	1.9771	Ighm	0.000468708	2.59638	Klf6	1.29149e-15	1.04805	Cybrd1	0.000209113	3.15847	Igsf10	1.0218e-38	2.8268	Twsg1	4.10849e-21	1.87786	Wt1
433	Mrpl21	1.49505e-91	1.06643	Alcam	9.18155e-21	1.35582	Map7d1	2.45828e-29	1.74918	Spry1	0.000232598	1.0185	Asah1	2.41786e-14	1.06178	Sycp3	1.23473e-09	6.0063	Cox6a1	0.000643953	0.0648208	Tmem176b	5.52741e-09	0.600828	Nova1	9.49823e-07	2.21781	Psmd11	5.48102e-08	0.645498	B3galnt1	0.00271291	1.11959	Ube2a	0.000477138	0.664193	Srpx2	1.43247e-15	2.23607	Isyna1	0.000209558	0.699434	Msn	1.26114e-38	2.09522	Degs1	4.55555e-21	1.06243	Tmem50a
434	Nsfl1c	2.56291e-91	0.957797	Ndufab1	1.08e-20	0.363633	Tmed9	2.4873e-29	0.570052	Selenom	0.00023408	0.330611	Oat	2.53645e-14	0.659188	Erh	1.35613e-09	0.371209	Smtnl2	0.000644302	1.92141	Tmem51	5.53327e-09	3.08606	Jtb	1.19506e-06	0.719415	Lyz2	5.48906e-08	1.13511	Tpd52	0.00276511	1.32175	Eng	0.000480922	1.14515	Nr1d1	1.53422e-15	2.677	Ssr4	0.000214163	0.367073	Scd2	1.59779e-38	1.41398	Pon2	7.62218e-21	2.49809	Canx
435	Ccdc124	2.75157e-91	1.11352	Rpn1	1.09448e-20	0.495097	Lcn2	3.1273e-29	3.26241	Got1	0.000239759	1.31384	Pqlc3	2.6247e-14	3.35289	Tomm20	1.36226e-09	0.901381	Rps17	0.000650225	0.0278242	Nupr1	5.6725e-09	0.735314	mt-Tm	1.51814e-06	1.30885	Tsc22d1	5.82007e-08	0.34133	Mamdc4	0.00281914	5.02814	Rap2a	0.000489278	2.60205	Rora	1.63012e-15	2.1666	Sra1	0.000215381	0.505995	Cd47	1.79245e-38	1.93052	Ctsa	8.84711e-21	1.39542	Ppp1r15a
436	Ppid	4.63453e-91	0.979902	S100a11	1.24633e-20	0.32112	Lum	5.20081e-29	0.482358	Spon2	0.000243296	0.566343	Gm3511	3.81912e-14	0.891412	Bcat2	1.41634e-09	1.4998	Toporsos	0.000666061	0.656675	Ifi35	6.74136e-09	1.85648	Ifi27	1.67846e-06	0.607297	Fundc2	5.91642e-08	0.570769	S100a1	0.00289106	0.634198	Akap12	0.000532774	0.997796	B4galt1	2.03768e-15	2.26297	Nrgn	0.000218276	3.50481	Mxra8	2.10683e-38	1.50169	Col12a1	9.3422e-21	2.14839	Sgk1
437	Eif4a3	6.28696e-91	0.796928	Hdac2	1.25606e-20	0.699677	Steap1	7.42144e-29	4.67386	Bambi	0.000247709	0.895808	Pf4	3.90814e-14	1.55946	Dynll2	1.41952e-09	1.08003	Cp	0.000680171	1.3145	Tyrobp	6.92562e-09	1.38405	Klf3	1.68894e-06	1.21693	Ndufb9	6.26854e-08	0.351972	Npl	0.00306909	2.83229	Apoe	0.000547591	0.342917	Sar1a	2.16861e-15	0.670024	Frmd4b	0.000228716	2.76444	Ehd2	2.26818e-38	2.24792	Cdc42ep2	1.26531e-20	2.74765	Itm2c
438	Commd1	1.09417e-90	1.02134	Thoc3	1.67937e-20	0.628759	Arih2	9.71532e-29	2.25425	Cish	0.000266971	1.94189	Car4	3.93904e-14	3.85463	Serf2	1.4906e-09	0.324739	Naalad2	0.000702897	1.52726	Iqgap1	7.03269e-09	1.38631	Ptrf	1.8678e-06	1.01239	Nans	6.53159e-08	0.793747	Tmem54	0.00307185	5.07569	4930523C07Rik	0.000585923	0.922394	Gbp2	2.57031e-15	3.04746	Cox17	0.000243783	0.578999	Gadd45a	2.44799e-38	3.12832	Erp44	1.31108e-20	1.35987	Fam124a
439	Bex4	1.23964e-90	1.52103	Dek	1.73991e-20	0.423817	Wif1	1.44336e-28	2.87527	Zfp131	0.000281814	1.34484	Rps3a2	4.88037e-14	1.24491	Pgp	1.52718e-09	1.07354	Jam2	0.000708	1.45847	Ptprr	7.72831e-09	5.14111	Hspg2	1.93639e-06	0.805745	Ssu72	7.00951e-08	0.571338	Rpl36	0.00309626	0.129722	Tbx4	0.000591885	4.64036	Kdelr3	2.65701e-15	0.871454	Hand2	0.000243891	1.55276	Yipf5	2.60253e-38	1.58216	Id2	1.40768e-20	0.924166	Sec62
440	Suclg1	2.29496e-90	0.80003	Ndufa10	2.01374e-20	0.488947	Nucb1	2.25091e-28	1.03672	Tmem132c	0.000282575	1.72928	Lamb2	6.45111e-14	1.69874	Rps16-ps2	1.54713e-09	0.449103	Atraid	0.00071377	0.464248	Cxcl1	7.83251e-09	1.43019	Nfic	2.08369e-06	1.02318	Polr2m	7.5754e-08	0.442795	Psmg4	0.0030963	0.404909	Dram2	0.000593977	1.10286	Mafb	3.13816e-15	2.95529	Parvb	0.000247199	3.52491	Ccl6	2.6359e-38	3.59418	RP23-269H21.1	1.52128e-20	1.65075	Rab11fip5
441	Pfdn2	4.68813e-90	0.930039	Mcm4	2.27457e-20	0.889657	Rpl6	2.7803e-28	0.24732	Arl4a	0.000301857	0.615833	Cd52	6.54132e-14	1.95819	Mcfd2	1.57311e-09	0.764053	Col6a6	0.000749882	1.83634	Fblim1	8.09613e-09	1.0841	Rps6	2.15427e-06	0.273105	Cdk1	7.91593e-08	0.689178	Ndufb11	0.00311309	0.240176	Igkc	0.000607181	2.30227	Tex261	3.27323e-15	0.953137	2410015M20Rik	0.000256307	0.367853	Gm12918	2.79719e-38	3.10744	Tmem30a	1.82916e-20	1.61158	Akap13
442	Wbp1	6.69936e-90	1.45757	Txnl1	2.51097e-20	0.436433	Ell2	3.04748e-28	4.15971	Ddit3	0.000302501	0.977885	Slc1a5	6.73739e-14	1.16733	Coq7	1.68683e-09	0.873526	Tbx18	0.000796479	1.44056	2200002D01Rik	8.23851e-09	2.83358	Cxcl12	2.53019e-06	0.470345	Bad	8.21886e-08	0.932917	Nptn	0.0031812	0.523985	Pappa2	0.000620967	3.25917	Nucb2	3.45897e-15	1.65113	Ndufa7	0.000262405	0.321224	Gm5526	4.86401e-38	3.02981	Mfge8	1.8434e-20	0.983054	Rbms3
443	Adh5	9.7584e-90	0.840766	Psmb7	4.36853e-20	0.420763	Ptpn1	4.23067e-28	1.74362	Mt2	0.000309252	0.41098	Fibin	7.38173e-14	0.993013	Tubb4b	1.68731e-09	0.516857	Abi3bp	0.000796505	1.3259	Gm10123	8.68765e-09	1.20141	Tnrc6a	2.53455e-06	0.766035	Plin2	8.62603e-08	0.890314	Fundc2	0.00324207	0.36668	Cpd	0.000622985	1.70945	Maff	3.9959e-15	1.43741	Atpif1	0.00027219	0.308239	Rpl36-ps2	5.12873e-38	2.94778	Arf4	2.37462e-20	0.924947	Pim1
444	Ivns1abp	1.43382e-89	0.838576	Uqcc2	4.69642e-20	0.362102	Csgalnact1	4.76046e-28	4.48935	Hoxd11	0.00031586	2.73344	Ostf1	8.28085e-14	1.18396	Nsrp1	1.69742e-09	0.99207	Lpar1	0.000817061	0.773414	Ctnna1	9.62074e-09	0.854236	Col6a6	2.56882e-06	2.22015	Sugt1	9.06729e-08	0.698754	Epcam	0.0034897	2.10051	Mrc2	0.000675243	1.29434	Irf7	4.05355e-15	4.23824	Ndufv3	0.000273431	0.356013	Dcbld2	1.06354e-37	4.09523	Lama2	2.51985e-20	2.15575	Pcdh7
445	Polr2g	3.20402e-89	0.933988	Tia1	4.81388e-20	0.805111	Actr3	7.56065e-28	0.909572	Smarca2	0.000339191	0.713205	Xdh	1.11211e-13	2.95978	Copz2	1.76039e-09	0.685495	Pgam2	0.00082129	1.93466	Pde3a	9.79478e-09	2.51274	Pdlim1	2.69313e-06	0.912712	Pnkd	1.01162e-07	0.79661	Uqcrc1	0.00350011	0.277407	Bmpr2	0.00068088	1.51268	Ly6c2	4.3188e-15	3.56975	Chmp2a	0.000275617	0.426676	Herpud1	1.2506e-37	1.57265	mt-Nd2	3.29861e-20	0.912044	Rab31
446	Mtx2	4.23584e-89	1.0482	Actb	6.23492e-20	0.300142	Tnfaip8	7.71992e-28	1.4893	Hoxd9	0.000341141	2.42334	Sh3glb1	1.30391e-13	0.727963	Prcd	1.87381e-09	3.95432	Cldn5	0.00084241	1.75611	Tmem59	1.04081e-08	0.397679	Ddah1	2.73951e-06	1.80225	Ndufs3	1.01345e-07	0.515266	Smim22	0.00352468	3.13107	Kdelr3	0.000722415	0.562075	Copa	4.64155e-15	1.01421	Egfl6	0.000279125	1.61277	Palld	1.40792e-37	1.97354	Sod1	3.41509e-20	0.915233	Tmem119
447	Psmd6	1.83606e-88	0.856199	Meis2	6.95109e-20	0.937227	Rpl15	1.06304e-27	0.314374	Nppc	0.00036352	2.16464	Xist	1.35953e-13	0.656406	Cdk5	1.94758e-09	1.11394	Jun	0.000872365	0.251133	Efna1	1.04755e-08	1.6446	Bicc1	3.0303e-06	1.0366	Tbcb	1.03161e-07	0.397137	Kcnmb1	0.00363268	3.16826	Serinc3	0.000726994	0.524558	Rab5c	4.78075e-15	0.950604	Ilvbl	0.000286328	1.47667	Ilk	2.12338e-37	1.27242	Qsox1	5.68658e-20	2.19475	Cgnl1
448	Fam216a	1.00333e-87	1.47395	Kdelr1	8.62266e-20	0.437514	Rpl13	1.08506e-27	0.322369	Tnni2	0.000371812	2.69817	Olfml1	1.87356e-13	2.15544	Hsd3b1	2.05552e-09	7.1045	Capza2	0.000882429	0.41545	Gm10132	1.14677e-08	1.13716	Fbln2	3.30964e-06	0.628172	Ranbp1	1.07364e-07	0.365704	Clec2h	0.00370678	8.56334	Psap	0.000790359	0.339442	Ablim1	4.97858e-15	2.35006	Sema3c	0.000287107	1.23977	Atp1a1	2.22494e-37	1.96764	Efemp2	7.43559e-20	1.37476	Cyb5a
449	Galk1	3.95961e-87	1.20405	Puf60	9.13801e-20	0.448491	Icam1	1.75526e-27	2.07945	Midn	0.000387898	1.29434	Ckb	2.43501e-13	0.603248	Pfdn2	2.51564e-09	0.568551	1700027J19Rik	0.000901131	0.755789	Hspb7	1.18151e-08	2.91495	Nenf	3.49669e-06	0.460571	Cnih4	1.08102e-07	0.637543	Cox20	0.00376801	0.257496	Lama5	0.000830597	3.01682	Ephx1	6.20904e-15	2.29444	Lamtor4	0.000290715	0.631633	Rps18-ps3	5.59166e-37	2.99752	Atp6ap2	7.71741e-20	1.68781	Minos1
450	Psmc6	5.8594e-87	0.78103	Col8a2	9.6605e-20	1.35685	Nab2	1.9857e-27	2.06197	Sapcd1	0.000402764	2.25238	Elovl1	2.51697e-13	1.13405	Bcap31	2.54931e-09	0.520492	Vma21	0.00097491	0.733365	Nrp1	1.20702e-08	1.27629	Wisp1	3.64376e-06	1.29775	Srsf3	1.11222e-07	0.347011	Stmn1	0.00377294	0.215648	Col6a2	0.000844126	0.317845	Dnajc3	6.78397e-15	1.39788	Ssr3	0.000291431	0.378638	Vat1	6.79425e-37	1.92541	Sigmar1	8.85644e-20	2.15745	Ly96
451	Rbm25	1.24541e-86	0.744306	Agtr2	1.40571e-19	1.35717	Kank1	2.77823e-27	2.64489	Top1	0.00040643	0.441716	Jup	2.6232e-13	1.86298	Cox5a	2.61371e-09	0.334862	Galnt16	0.000977952	1.69016	Ptges3l	1.28575e-08	2.18561	Tcf25	3.79579e-06	0.598316	Ipo11	1.21252e-07	2.27997	Pdzk1ip1	0.00379797	2.87669	Dynlt3	0.000850143	1.04781	Cndp2	1.1103e-14	2.06636	Maf	0.000304069	0.898908	Gm13611	1.23661e-36	3.28715	Emilin1	9.48577e-20	1.47295	Tshz2
452	Atp6v1g1	2.46022e-86	0.719842	Ndufs4	1.5484e-19	0.3987	Mdfi	3.87735e-27	1.35741	Krt8	0.000420995	1.41868	Wfdc17	3.92159e-13	3.41484	Bex4	3.1227e-09	0.885367	Adam19	0.000995547	1.76912	Nme2	1.37311e-08	1.08775	Wfdc21	3.95375e-06	3.55061	Vmp1	1.26754e-07	0.758905	Ces2e	0.00382466	6.11676	Smtnl2	0.00088121	1.97588	Ppic	1.13421e-14	0.593896	Brk1	0.000323957	0.355073	Ppp1r2	1.83403e-36	1.88574	Nav1	1.00149e-19	2.3605	Echdc2
453	Eif3k	3.32432e-85	0.456299	G3bp1	1.60513e-19	0.421805	Dusp5	5.58002e-27	3.0112	Ddx24	0.000439816	0.605361	F2r	4.41557e-13	1.29816	Ubl4a	3.18664e-09	0.777296	Efhd1	0.00103136	2.31062	Snrk	1.37809e-08	2.24908	Luc7l2	4.10639e-06	0.809033	Tfg	1.30575e-07	0.777391	Atp6v0e2	0.00383473	1.52419	Col6a1	0.000882027	0.290984	Scara3	1.2806e-14	2.37606	Uqcrb	0.000329261	0.319124	Gabarapl1	3.44376e-36	1.66981	Rnf13	1.02838e-19	1.96257	Mir703
454	Zcrb1	2.05779e-84	0.829302	Trim28	1.8691e-19	0.656202	Aplp2	6.12788e-27	1.10673	Lgals9	0.000442663	0.797133	Pkd2	4.56609e-13	1.63092	Tulp2	3.29208e-09	5.41427	Rps13	0.00104695	0.0956717	Snhg18	1.38825e-08	0.568031	mt-Tp	4.5467e-06	1.88974	Txnl1	1.31913e-07	0.490075	Ndufb10	0.00407274	0.24093	BC028528	0.000882946	1.51707	Calu	2.4061e-14	0.586106	Polr2e	0.000355794	0.419062	Socs2	4.17612e-36	1.90755	C3	1.37581e-19	2.45714	Selenbp1
455	Strap	2.55583e-84	0.955866	Tcp1	2.0211e-19	0.390572	Isg20	1.68278e-26	3.18192	Meis2	0.000452006	0.752186	Txndc17	5.1404e-13	0.480171	Tsn	3.71e-09	0.486433	Fkbp9	0.00104917	0.376452	Rps2	1.63429e-08	0.366378	Ly6c2	4.8182e-06	2.624	Fam195b	1.47175e-07	0.483909	Grem1	0.00411129	3.87413	Fam171a1	0.000896089	2.05886	Tmeff2	2.64258e-14	2.88163	Lama5	0.000355854	3.12507	Oaz1-ps	4.40732e-36	3.44776	Tgoln1	1.41629e-19	1.89069	Rxfp1
456	Mrpl15	7.40692e-84	1.00043	Smc4	2.47209e-19	0.679869	Bzw1	1.90692e-26	0.697124	Myl12a	0.000457758	-0.0554646	Tmed10	5.34383e-13	0.458667	Cdc42	3.75282e-09	0.300952	Cd164	0.00111389	0.402052	Nudt4	1.69784e-08	1.40777	Fam114a1	6.43109e-06	0.940353	Rasl11b	1.50333e-07	1.10975	Enah	0.0041175	0.965962	Ptk2	0.000930853	1.54948	Plpp1	2.73458e-14	1.09264	Fam216a	0.000368508	0.686617	Esr1	4.88654e-36	3.94166	Gabra3	1.47956e-19	4.11355	Ddr2
457	Eif1b	3.3918e-83	0.788487	Ndufa7	2.91345e-19	0.314167	Sar1a	2.05014e-26	0.638326	Flnc	0.000460044	1.43706	Isg15	5.72646e-13	2.52662	Acat1	3.81149e-09	0.722706	Atp5h	0.0011616	0.0815929	Kcnmb1	2.00136e-08	4.41363	Capg	6.776e-06	0.938574	Spag7	1.54063e-07	0.555862	Commd4	0.00417895	0.523493	Phex	0.000945224	6.36013	Gem	3.43424e-14	1.59127	Galk1	0.000407039	0.576336	Ssr4	8.26861e-36	1.15961	Ifngr1	1.59213e-19	1.83213	Pxdn
458	Hspd1	3.5503e-83	0.669582	Cops6	3.37119e-19	0.396023	Enpp2	3.0347e-26	1.50294	Eif5	0.000470528	0.228621	Mndal	5.89411e-13	2.88202	Gpm6b	3.89123e-09	1.11345	Gm3788	0.00116693	1.08836	Pdcd10	2.04827e-08	0.808619	Snhg5	7.33802e-06	0.514087	Srsf2	1.57998e-07	0.478958	Pcdh7	0.0042235	1.98048	Slc6a6	0.00105193	1.23367	H6pd	4.50239e-14	2.58655	Leprot	0.000409599	0.50515	H3f3b	8.6347e-36	1.26423	Litaf	1.60275e-19	1.40776	Sh3d19
459	Uqcrfs1	5.52118e-83	0.741726	Snrnp70	3.5466e-19	0.412302	Acly	3.59607e-26	1.47472	Kcnk1	0.000473529	1.49414	Atp6v0e	6.10341e-13	0.51304	Mt2	4.14041e-09	0.644539	Capns1	0.00118564	0.342969	Olfml2a	2.06865e-08	3.17564	Hint1	8.19684e-06	0.210855	Lsm6	1.71055e-07	0.401002	Pnck	0.00433335	2.45611	Cd40	0.00111585	3.18026	Ptgfrn	5.33307e-14	2.23611	Mea1	0.000412047	0.600168	Ptrf	1.07915e-35	2.20012	Scd1	1.86529e-19	3.06763	Spry1
460	Thoc3	9.9589e-83	1.15488	Ndufc2	3.63257e-19	0.332395	Odc1	5.03252e-26	1.92866	Selenok	0.000489739	0.158464	Pon2	6.18148e-13	1.74652	Gm8186	4.62774e-09	0.50319	Spry1	0.00119428	0.979954	Fcer1g	2.2476e-08	1.34689	Rhoc	8.51745e-06	0.37196	Rps6	1.83977e-07	0.357471	Id4	0.00433704	2.29236	Gm9844	0.00121951	1.63319	Trbc2	5.76542e-14	3.79523	Flrt2	0.000412367	1.69173	Fbxo32	1.19741e-35	4.02912	Rbms1	1.99174e-19	1.19187	Man2b1
461	Rnf5	3.24122e-82	1.70792	Gadd45gip1	3.88313e-19	0.487706	Phyh	5.19874e-26	1.55359	Fn1	0.000499434	0.245561	Ccl6	9.00137e-13	2.32867	Mphosph8	4.79985e-09	0.859224	Picalm	0.00125813	0.819982	Cbx6	2.27657e-08	1.0922	Nrep	9.85396e-06	0.286012	Rnf7	1.85406e-07	0.444657	Serpinb1a	0.00482087	1.12765	Rgs10	0.00125379	1.14483	Canx	8.33446e-14	0.765543	Nop10	0.000415279	0.315448	Ppfibp1	1.71627e-35	3.37217	Pla2g4a	2.52524e-19	3.08921	Fxyd6
462	Lyar	1.23828e-81	1.20153	Zfp422	4.38351e-19	0.586578	Os9	5.44296e-26	1.40918	Purb	0.000534232	0.782458	Vat1	1.04275e-12	0.997145	1110008F13Rik	5.2534e-09	0.678073	Atp2a2	0.00130473	0.783222	Cyth3	2.69571e-08	0.929377	Lgals1	1.04202e-05	0.158537	Rbm3	2.20594e-07	0.693015	Zfp36l1	0.00482444	0.369315	Raver2	0.00125723	3.39739	Clmp	8.45942e-14	1.03069	Hist1h2bc	0.000424519	0.74934	Flnc	1.78192e-35	3.34271	Igsf8	2.56654e-19	2.39868	2410006H16Rik
463	Ruvbl2	6.99658e-81	1.38038	Fam96a	4.48486e-19	0.488317	Pdpn	6.41383e-26	1.61206	Gm11627	0.000595661	1.4007	Nfix	1.05565e-12	1.46791	Polr2i	5.57827e-09	0.524323	Clca3a1	0.00131072	2.54344	Pttg1ip	2.71369e-08	0.641028	Nfia	1.29304e-05	1.16246	Ssr4	2.36434e-07	0.403132	Ecscr	0.00483251	1.24046	Tpm2	0.00126481	0.275203	Man1a	9.14569e-14	2.1291	H2afz	0.000458312	0.325318	Dnajb9	2.81786e-35	1.86523	Klf3	2.60894e-19	2.09303	Tmem176a
464	Pfdn6	9.50759e-81	0.907395	Rnaseh2c	4.73311e-19	0.508297	Aff1	2.03172e-25	2.8153	Txnip	0.000626734	0.503645	Vcan	1.15853e-12	1.06955	Mff	5.96294e-09	0.634419	Ufm1	0.00132518	0.523208	Hist1h2bc	3.11286e-08	0.848793	Sptbn1	1.39831e-05	0.756381	Mat2b	2.5259e-07	0.92453	Csrp2	0.00483529	0.291323	Mrpl23	0.0013504	0.613009	Cmtm3	1.07758e-13	0.737553	Rpl8	0.000470066	0.328958	Gm10250	5.15939e-35	1.84877	Bmp1	3.23281e-19	1.71118	Uap1l1
465	Cdca7	1.07665e-80	1.97064	Plagl1	4.84262e-19	0.63639	Eif3a	2.29023e-25	1.11687	Topors	0.00063366	1.23784	Gng8	1.19004e-12	2.73344	2310039H08Rik	6.77412e-09	0.891609	Pde1a	0.0014494	1.57842	Kdr	3.17175e-08	2.54684	Rora	1.47604e-05	1.45169	Ube2a	2.72615e-07	0.698524	Rspo3	0.00489518	0.986028	Stbd1	0.00135422	1.62485	Fam198b	1.123e-13	2.22395	Ndufa12	0.000497315	0.328107	Igha	5.80228e-35	6.4336	Xdh	3.33048e-19	3.53629	Steap3
466	Gm8186	1.7303e-80	0.758091	Apoa1bp	4.99817e-19	0.49796	Proser2	2.53525e-25	4.79993	Ak3	0.000641097	0.888919	Clic1	1.24288e-12	0.32382	Cd320	7.08204e-09	1.31353	Rpl34	0.00159421	0.102459	Mlf1	3.49374e-08	1.99683	Tspo	1.57343e-05	0.563756	Arl1	2.74883e-07	0.476826	Ndufa8	0.00490169	0.30813	Adam19	0.00135567	1.86067	Cilp	1.1526e-13	2.98275	Timm13	0.000501267	0.341049	Zxdc	9.68848e-35	5.34825	Tmed2	3.89782e-19	1.15085	Bmp1
467	Ak2	2.77811e-80	1.07938	Rbm39	6.41635e-19	0.319232	Timp2	2.62202e-25	0.724079	Ddx50	0.000688666	0.586162	Uap1	1.35331e-12	1.1176	Mrpl42	7.50008e-09	0.402751	Glipr2	0.00160066	0.82119	Ntf3	3.72358e-08	1.92087	Imp3	1.5803e-05	0.67784	Brk1	2.75689e-07	0.398867	B230219D22Rik	0.00493866	0.742331	Creb3l2	0.00135877	1.11961	Tprgl	1.22416e-13	1.28556	H3f3a	0.000508259	0.324889	Cdh11	1.17155e-34	1.50556	Sgce	4.89151e-19	1.56159	Tns1
468	Actl6a	2.13883e-79	1.35159	Pdcd5	6.53786e-19	0.338841	Vmp1	2.70899e-25	1.06202	Sqrdl	0.000694646	1.60561	Fuca1	1.60416e-12	1.0453	Mea1	7.51482e-09	0.730441	Cd93	0.00165941	2.18587	Mtus1	3.726e-08	2.14017	Tnn	1.71118e-05	4.54632	Cox14	2.80169e-07	0.462792	Tfg	0.00509053	0.542941	H6pd	0.00140732	1.73998	P4ha2	1.25048e-13	1.35856	Cetn3	0.000520161	0.332021	Gstm1	1.68036e-34	1.16486	Adamdec1	8.29622e-19	3.61881	C4b
469	Pabpc1	5.69566e-79	0.415413	Bmp4	7.41626e-19	0.909473	Mdm2	2.7336e-25	1.83513	Rhou	0.000699757	1.44387	Dazap2	1.70102e-12	1.017	Wbp2	7.95148e-09	1.0821	Rab7b	0.00170029	1.43698	Gm15772	3.82179e-08	0.832429	Sfr1	1.81599e-05	0.391988	Msn	2.8456e-07	0.934906	Tceal9	0.00519252	0.181894	Agpat4	0.00142732	1.02474	Rab2a	1.40959e-13	0.757384	P4hb	0.000523981	0.300997	Hsph1	3.23578e-34	2.00875	Arl1	8.43284e-19	0.975417	Esr1
470	Rack1	7.4028e-79	0.376429	Ctnnb1	8.34385e-19	0.427436	Hnrnpu	3.75769e-25	0.810696	Cgnl1	0.000731678	1.89249	Spon2	1.84558e-12	0.895093	Gtsf1	8.32828e-09	6.47862	Nfic	0.00177207	0.798886	Hspb6	3.8697e-08	1.89949	Slc50a1	1.91827e-05	0.724261	Eif3g	3.01802e-07	0.40023	Ociad2	0.00526964	1.74622	Ppp1r3c	0.00142796	3.31502	S100a1	1.60137e-13	1.09571	Nras	0.000546876	0.779767	Nrp1	4.48745e-34	2.37977	Sh3bp5	1.10257e-18	1.36601	Tbc1d2b
471	Acin1	2.84291e-78	1.05888	Rpl10a-ps1	1.08818e-18	0.522239	Rflna	4.43262e-25	3.24289	Ppp1r15b	0.000760698	1.46932	Myl7	2.00414e-12	2.38123	Mfap2	8.86072e-09	0.313483	Zdhhc20	0.00183038	0.649001	Gm10080	4.31064e-08	2.82051	Cpz	2.34207e-05	2.166	Sri	3.06816e-07	0.428168	Rbm3	0.00540714	0.474409	Rnf11	0.0014842	1.24487	Lhfp	1.69591e-13	0.796725	Mrps21	0.000549703	0.36954	Ier5	4.90835e-34	2.41605	Hdlbp	1.16997e-18	1.50698	Adamtsl1
472	Hn1l	5.55691e-78	1.59141	Fscn1	1.2928e-18	0.43198	Iqgap1	9.476e-25	1.75891	Eif4e3	0.000768508	0.993427	Adm	2.07616e-12	1.49063	Kif5b	9.35396e-09	0.649303	Ackr4	0.00183852	2.60619	Atf3	4.61645e-08	0.917921	Ptp4a2	2.36442e-05	0.683588	Aspscr1	3.59361e-07	1.17262	Hsbp1	0.00541202	0.193046	Sftpa1	0.00151297	5.99675	Iigp1	2.19879e-13	2.95645	Armcx1	0.000555312	1.14798	Txndc5	5.00162e-34	1.65836	Rap1b	1.19374e-18	1.22794	Slc40a1
473	Sf3a3	6.89415e-78	1.19328	Arpc1a	1.35374e-18	0.497601	Cars	1.07624e-24	2.31161	Dmpk	0.000788213	1.52817	Ablim1	2.21728e-12	2.04058	Rgs2	1.05525e-08	0.798586	Ube2l3	0.00186021	0.368975	Rps23-ps1	4.8773e-08	0.663869	Ccdc80	2.58259e-05	0.603664	F2r	3.63019e-07	1.1246	Lamtor5	0.00546552	0.299782	1500009L16Rik	0.00151799	0.995911	Tcn2	2.59589e-13	1.67241	Pmp22	0.000560489	0.407353	Wsb1	7.34252e-34	1.32211	Lgmn	1.19453e-18	1.95619	Cpt1a
474	Mrpl11	1.23081e-77	1.30642	Rpl41	1.6013e-18	0.265854	Yod1	2.271e-24	3.77113	Cd34	0.000798667	0.324668	Ehd2	2.39568e-12	1.19149	Thra	1.05924e-08	0.95984	Actc1	0.00195979	1.01559	Htra1	5.04664e-08	0.685065	Erlec1	2.83646e-05	0.960942	Ccnb2	3.68921e-07	0.781563	Hint2	0.00555997	0.509796	Uqcrh	0.00158239	0.0622738	Dpp4	3.89105e-13	3.50866	Gm2000	0.000567185	0.323568	Angptl4	1.18652e-33	2.18912	Coro1b	1.49752e-18	1.10758	Rpl7
475	Psmd13	1.6145e-77	0.995447	Tmem167	1.7534e-18	0.349559	Dusp1	2.58124e-24	0.709057	Tshz2	0.000854876	0.516256	Nucb2	2.64182e-12	1.37918	Lamtor5	1.12909e-08	0.50559	Cr1l	0.00197074	0.707071	Procr	5.83206e-08	2.6868	Sqstm1	2.92901e-05	0.37845	Ypel3	3.77617e-07	0.716377	Sumo3	0.00583488	0.270088	Vldlr	0.00164231	1.8361	Slc50a1	4.16813e-13	1.06103	Arpc5	0.000577428	0.394247	Cald1	2.01689e-33	1.08643	Elovl1	2.01673e-18	1.66967	Dchs1
476	Cdc16	1.98895e-77	0.949958	Snrpb2	1.77177e-18	0.361376	Tgoln1	2.7995e-24	1.49542	Col4a5	0.000907222	1.09658	Eps15	2.68957e-12	2.26468	Snx3	1.14631e-08	0.3819	Abracl	0.00204951	0.336275	Clic4	5.91553e-08	0.727552	Nrp1	3.37888e-05	1.0509	Rps15	4.44413e-07	0.38798	Chmp2b	0.00588112	0.530794	Cpt1a	0.00164811	1.70399	Fuca1	4.70038e-13	1.15271	Tspan3	0.000585733	0.322832	Adprh	2.47047e-33	1.28936	Adamtsl5	2.33354e-18	3.91245	Lrrc17
477	Gtf2a2	3.70005e-77	0.694904	Isyna1	2.52179e-18	0.678126	Rpl10a	2.89865e-24	0.312399	Polr1d	0.000933668	0.331635	Gm10036	2.997e-12	1.35856	Ednra	1.18692e-08	1.98715	Cmtm3	0.00216321	0.395978	Jup	6.41995e-08	1.6848	Serpinb6a	3.45358e-05	0.503327	Ptov1	4.49366e-07	0.521687	2310036O22Rik	0.00591987	0.461439	Aplp2	0.00178155	0.605112	Sult1a1	6.86039e-13	2.24127	Trappc1	0.000590583	0.418511	Rab7b	2.68967e-33	3.20851	Slit3	2.68656e-18	3.33441	Rexo2
478	Tsg101	4.77608e-77	0.967486	Hnrnpd	3.19929e-18	0.406133	Rplp1	6.12124e-24	0.293238	Traf3ip2	0.000935029	2.01896	Sqrdl	3.24561e-12	2.35128	Mrps16	1.20251e-08	0.582032	Tcn2	0.00220581	0.982286	1810037I17Rik	6.59836e-08	0.446776	Nisch	3.91025e-05	0.554417	Bub3	4.53648e-07	0.466861	Nacc2	0.00611953	1.85026	Erh	0.00191069	0.220319	Lgi2	6.91086e-13	3.86988	Fn1	0.000590729	0.328339	C1ra	3.25483e-33	1.93104	Tex261	2.80273e-18	1.18548	Prnp
479	Ppa1	2.64611e-76	0.972598	Ap1s1	3.33757e-18	0.554875	Slc39a13	6.21421e-24	1.87558	Cebpz	0.000935208	1.08016	Tmem107	4.29197e-12	1.42378	Tax1bp1	1.21147e-08	0.733152	Copb2	0.00223831	0.573432	Ccdc3	7.40742e-08	2.80121	Gstm1	3.96307e-05	0.366666	Gpr182	4.54681e-07	4.80313	Lims1	0.00626454	0.807688	Cacna1d	0.00195784	3.7294	Ptges	7.63353e-13	2.05813	Cpq	0.00060654	0.669661	Rnf19a	3.43045e-33	3.87167	Btg2	3.41909e-18	1.04225	Abi3bp
480	Pigx	7.56e-76	1.25504	Rps15a-ps6	3.80037e-18	0.947953	Ptgs2	6.60263e-24	4.01127	Sprr2g	0.000938137	5.30675	Man1a	4.39165e-12	2.00307	Nectin2	1.22858e-08	1.22842	Sptan1	0.00226921	1.03603	Bloc1s1	8.44603e-08	1.04441	Mpz	3.98521e-05	3.6825	Anapc11	4.63862e-07	0.362386	Ccl6	0.00636545	1.46227	Prdx1	0.00200004	0.0499191	Adcyap1r1	8.2672e-13	3.77318	Casp6	0.000606944	0.728393	Hmox1	4.41975e-33	1.89708	Hsp90b1	3.53085e-18	0.866494	Dnajc1
481	Ndc1	3.99048e-75	1.68567	Rfc3	3.90785e-18	0.77462	Adipor1	6.67242e-24	1.07452	Sdcbp	0.000956383	0.329855	H2-Ab1	4.6012e-12	2.06423	Fxyd7	1.23729e-08	2.3669	Bmp1	0.00238729	0.715485	Smim14	9.48846e-08	0.639094	Nucb1	4.2166e-05	0.585781	Tsg101	4.67275e-07	0.587977	Tshz1	0.00641347	1.03209	Retnla	0.00202655	2.5201	Lima1	8.98436e-13	1.70147	Parva	0.000620175	0.652671	Axl	4.47182e-33	1.61845	P4ha1	4.58802e-18	1.94093	Rps8
482	Dync1i2	4.79536e-75	0.706255	Cdc37	4.12264e-18	0.413379	Baiap2	1.6509e-23	2.25265	Ankrd10	0.000994754	0.819873	Tmbim1	4.99904e-12	1.2299	Psma2	1.33303e-08	0.325091	Pecam1	0.00239198	1.78701	Hba-a1	9.83276e-08	1.62503	Agtr1a	4.23881e-05	3.01906	Mmp2	4.8406e-07	0.376966	Ndufa10	0.00648134	0.329942	Dstn	0.00206295	0.505784	Lamb2	9.39973e-13	1.75115	Trim28	0.000623426	0.605483	Jak1	5.96213e-33	1.93966	Arpc2	5.00639e-18	0.841567	Ifi203
483	Fam136a	6.82925e-75	1.52295	Nsmce1	4.80119e-18	0.506964	Trf	1.8621e-23	1.91817	H2-Q4	0.000997859	2.596	Rap1a	5.00672e-12	0.788109	Gtf2a2	1.53987e-08	0.455304	Tmem109	0.00241053	0.588865	Gng5	1.21612e-07	0.288193	Lasp1	4.35609e-05	0.746933	Pdhb	4.89395e-07	0.718269	Fuom	0.00653526	1.17663	Ryk	0.00221537	1.35101	Ccnl1	1.06486e-12	0.784304	Dynll1	0.00062631	0.308407	Gm7730	1.06922e-32	4.08016	Gm10275	5.38566e-18	1.314	Capzb
484	Gcsh	1.74864e-74	1.27207	Cox5a	4.86469e-18	0.304904	Unc5c	1.98795e-23	3.09981	Maoa	0.00103634	1.13126	Neat1	5.44389e-12	1.45622	Ppp1r14a	1.59389e-08	0.880017	Plgrkt	0.00250003	0.601019	Adam15	1.23719e-07	2.01546	Rac1	4.45786e-05	0.482603	Lxn	5.00253e-07	0.993577	Ndufab1	0.00659057	0.224322	Dusp10	0.00232875	3.07073	Apbb1ip	1.07358e-12	3.30955	Zfp579	0.00063673	1.95831	Rpl4	1.08448e-32	1.10867	Plat	6.54679e-18	1.74434	Naglu
485	Ndufaf2	1.9331e-74	1.06903	Spag7	4.9218e-18	0.468742	Malat1	2.0378e-23	0.664984	Slc41a1	0.00107279	1.53421	Atf5	5.74794e-12	1.16278	Psma4	1.65424e-08	0.446472	Rps24	0.00250362	0.137514	Dmpk	1.31022e-07	2.02739	Gnai2	4.5596e-05	0.529334	Ubl5	5.03679e-07	0.341916	Fmc1	0.00666097	0.453727	Hsp90b1	0.00298073	0.156952	Stat1	1.22639e-12	2.95744	Ppp1cb	0.000642883	0.492263	Col18a1	1.37011e-32	2.36808	Ginm1	6.68237e-18	1.40916	Celf2
486	Polr2f	2.18264e-74	0.688234	Pcna	5.0796e-18	0.428733	Wsb1	2.87461e-23	0.733196	Fstl3	0.00109631	1.36964	Wisp2	5.87983e-12	4.36886	Psip1	1.77175e-08	0.872059	Sfrp1	0.00288805	0.572756	Pgf	1.31047e-07	1.81636	Ftl1	5.06622e-05	0.232349	Ctla2a	5.28647e-07	1.32352	Idh3g	0.00668251	0.346746	Gtf2h5	0.00300694	0.294408	Crip2	1.37289e-12	0.676632	Ifitm3	0.000662008	0.305354	Gm4332	1.52589e-32	2.96888	2200002D01Rik	7.13518e-18	3.76272	Dtx3
487	Prrx1	2.23021e-74	1.4118	0610012G03Rik	6.54933e-18	0.477684	Ppp1r1b	3.56962e-23	6.37139	Slc6a2	0.00110936	5.06198	Rps27a	6.25963e-12	0.342729	Ergic3	1.82965e-08	0.534816	Ntan1	0.00295468	0.482361	Wbp2	1.31093e-07	1.07586	Tbrg1	5.11611e-05	0.463763	Mxd4	5.38317e-07	0.647649	Hand2	0.00687036	1.10697	Plxnc1	0.00303847	3.39067	Sult5a1	1.41525e-12	2.84716	Ptp4a2	0.000677979	0.691249	Nucb1	1.92668e-32	1.53814	Creld2	7.49166e-18	1.71716	Ankfy1
488	Syce2	2.38086e-74	1.57343	Elof1	7.9466e-18	0.471034	Gorasp2	5.33916e-23	0.929129	Ginm1	0.00123531	0.598737	Tsc22d3	6.64751e-12	1.16993	Tmed10	1.88098e-08	0.412723	Irf8	0.00310495	2.27531	Mndal	1.35385e-07	2.46702	Tmem234	5.34915e-05	0.379424	Ap2s1	5.70144e-07	0.476107	Gpx2	0.00717208	4.28547	Ablim1	0.00304163	1.44124	Ddx3x	1.50806e-12	0.916237	Suclg2	0.000684413	1.07	Itgb1	2.3504e-32	1.40321	Derl1	7.69323e-18	1.5774	Cd164
489	Ccar1	2.46732e-74	1.17066	Snrpb	9.84509e-18	0.302034	Rps16	5.5109e-23	0.247616	Jak1	0.00128468	0.691475	S100a1	7.48579e-12	0.966755	Polr2j	1.95441e-08	0.458781	Pam	0.00323135	1.25721	Jun	1.4662e-07	0.42494	Phlda3	5.96472e-05	0.837885	Tmem234	6.39868e-07	0.439578	Mrps24	0.00722932	0.319452	Trove2	0.00313756	1.46306	Cdk2ap2	1.77706e-12	1.0841	Gsdmd	0.000693922	1.76078	5031439G07Rik	4.31565e-32	3.97991	Lmo4	8.56117e-18	1.08172	Atp6v1f
490	Cxcl14	5.60631e-74	1.25653	Atp5h	9.99129e-18	0.309539	Prrc1	5.80772e-23	1.41883	Hand2	0.00133343	1.18322	Myct1	7.87182e-12	3.19672	Polr2g	2.10965e-08	0.548427	Klhl13	0.00334015	0.946169	Nck1	1.60257e-07	1.27503	Ifrd1	6.17658e-05	0.372124	Atp5a1	6.70837e-07	0.324753	Idh3b	0.00752654	0.350887	Angptl4	0.00314411	0.80497	Glud1	1.84325e-12	1.16666	Gdi2	0.000710978	0.332976	Mfge8	4.72498e-32	1.1889	Anxa4	9.63663e-18	2.57782	Ccl8
491	Rpl7l1	1.26788e-73	1.11126	Snrpc	1.16085e-17	0.365627	Ube2j1	1.00197e-22	1.51636	Nfe2l2	0.00134361	1.01955	Nr3c1	8.52856e-12	1.61252	Higd1a	2.27491e-08	0.4314	Cox6a2	0.00346974	2.73581	Kcna5	1.65134e-07	4.01443	Fkbp7	6.39824e-05	0.453293	Cda	7.26587e-07	3.65832	Gsto1	0.00758481	0.454821	Prdm6	0.00326244	2.82321	Fndc3b	2.2292e-12	1.79766	Tmem132a	0.000713617	1.59322	Igfbp5	5.97407e-32	1.38232	Creb3l1	1.05728e-17	2.39019	Eif4b
492	Gstm5	1.78228e-73	0.741461	Fis1	1.41028e-17	0.348875	Hexa	1.41561e-22	1.06875	Col6a6	0.00136177	1.63516	Lyz2	9.19014e-12	1.26856	Mkrn1	2.27937e-08	1.46096	1810058I24Rik	0.00347421	0.248617	Arpc2	1.74973e-07	0.306117	Parp3	6.57395e-05	1.56225	Raly	7.51999e-07	0.368126	Bex3	0.00775351	0.187851	Hspa1a	0.00328087	0.295307	Lbp	2.62229e-12	2.6104	Plscr2	0.000715125	3.27696	Atp8b1	6.03508e-32	5.54973	Vwa5a	1.16929e-17	2.71416	2310022B05Rik
493	Tsn	2.98955e-73	0.710031	Cox20	1.46042e-17	0.344589	Fscn1	2.11526e-22	0.683489	Cped1	0.00136742	0.945375	Tgfbr3	9.68709e-12	2.08808	Ass1	2.40665e-08	2.8092	Gngt2	0.00356926	1.34758	Tgm2	2.1273e-07	1.23937	Use1	7.136e-05	0.39678	Rps26	8.46915e-07	0.287602	Kcnk3	0.00786142	2.57723	H2-Ab1	0.00332907	1.44072	Fam114a1	2.69187e-12	1.24702	Net1	0.000739292	1.41415	Gm13456	8.72719e-32	3.34636	Rnf10	1.18559e-17	1.28387	Hexb
494	Nusap1	7.51622e-73	1.79574	Psmd6	1.47814e-17	0.422077	Ngf	2.27974e-22	2.7786	Nr1d2	0.00146286	1.70281	Ginm1	1.07692e-11	0.88943	Glul	2.45794e-08	0.842519	Rcsd1	0.00358087	1.41401	Rpl36	2.41214e-07	0.310208	Slpi	7.32771e-05	2.47791	Fbln1	8.65511e-07	0.436134	Mprip	0.00799862	0.631534	Gng12	0.00334408	0.592047	Ssr4	2.84283e-12	0.540905	Cops5	0.000774249	0.466247	Gm5561	1.11179e-31	2.73713	Plp2	1.29053e-17	1.58645	Nid1
495	Nhp2	7.87295e-73	0.723989	Il11ra1	1.50208e-17	0.434716	Ppp3ca	4.50805e-22	1.56182	Ccser2	0.00146699	1.21672	Galnt15	1.14847e-11	3.05089	Polr2f	2.492e-08	0.460347	Ext1	0.00372772	1.0825	Map3k20	2.52567e-07	2.8836	Bet1l	7.77182e-05	0.889639	Ddx39	9.15759e-07	0.632079	Pln	0.00811143	1.65115	Ogdh	0.00334969	0.952652	Ssc5d	2.87311e-12	3.15751	Fam195b	0.000776226	0.39142	Serpinb6a	1.93981e-31	1.40175	Hspg2	1.34471e-17	1.4425	Art4
496	Hnrnpa3	8.35604e-73	0.859576	Lsm8	1.50249e-17	0.389539	Uck2	5.46324e-22	1.81336	Phlda3	0.00147968	0.731001	Osbpl9	1.15988e-11	1.34441	Egr1	2.58099e-08	0.387522	Pon2	0.00377249	1.08025	Sema3g	2.69248e-07	5.37944	Srgn	7.80496e-05	0.633914	Cfl2	9.30104e-07	0.574829	Lurap1l	0.0083829	2.00054	Clec3b	0.0034791	0.487334	Msn	3.03736e-12	1.1209	Nme4	0.000794366	0.612871	Gstm2	2.65445e-31	1.4438	Slc48a1	1.62883e-17	2.20862	Phlda1
497	Puf60	2.03171e-72	0.769939	Spcs2	1.59447e-17	0.339568	Cpxm2	1.0866e-21	2.91995	Gm2a	0.00154967	1.07618	Cdc42ep2	1.26138e-11	1.87218	Psenen	2.59193e-08	0.610799	Fap	0.00390227	1.34698	Rab2a	3.17081e-07	0.590234	Basp1	7.91635e-05	0.740347	Ugp2	9.45669e-07	0.754039	Mdh2	0.00841188	0.228188	Myh9	0.00351012	1.33581	Trbc1	3.12197e-12	4.14988	Tmem255a	0.000799147	3.67525	Col5a3	4.21628e-31	3.1775	Tprgl	1.6947e-17	1.56404	Myo1e
498	Mab21l2	2.79121e-72	2.7281	Hnrnpr	1.6511e-17	0.456552	Retnlg	1.23675e-21	2.51093	Arrdc3	0.00156567	0.943508	Mmp3	1.37503e-11	2.27187	Mlf1	2.7334e-08	1.83847	Tmed10	0.00424091	0.25347	Cebpd	3.36409e-07	0.924241	Klhl13	8.00961e-05	1.10453	Rps16-ps2	9.56621e-07	0.398567	Fbxo32	0.00843438	1.72192	Klhdc8b	0.00351859	1.20116	Eng	3.20746e-12	1.64258	Polr2j	0.000814808	0.363847	Sec31a	5.56039e-31	1.85828	P4hb	1.87573e-17	0.861875	Nxn
499	Apoa2	4.70682e-72	3.18685	Map2k2	1.88761e-17	0.537433	Fndc3b	1.49119e-21	2.01564	Atl2	0.00157045	1.30211	Tgfb3	1.39653e-11	1.54426	Nop10	2.86777e-08	0.33702	Reep3	0.0042722	0.910763	Palld	3.48979e-07	0.873423	Zfp385a	8.17381e-05	1.56428	Pgls	1.02508e-06	0.491883	Clic1	0.00853772	0.180717	Rasl12	0.00361703	2.07983	Krtcap2	3.25373e-12	0.46573	Sec61a1	0.000822825	0.568454	Fxyd5	7.06549e-31	1.7979	Cd63	2.00869e-17	0.91465	Adamts10
500	Itpa	1.25788e-71	1.13136	Rpa3	1.94874e-17	0.583199	Gtpbp4	2.23932e-21	1.46363	Anxa1	0.00157546	0.427462	Anxa4	1.40366e-11	1.80022	Lsm6	2.95958e-08	0.38936	Gpcpd1	0.00428094	1.13775	Ushbp1	3.7718e-07	3.79183	Rras	8.19933e-05	1.33809	Srm	1.0749e-06	0.536884	Misp	0.00861018	4.89431	S100a13	0.00365679	0.513048	Cyp1b1	3.29397e-12	3.306	Cox6c	0.000823804	0.335667	Atf5	1.17591e-30	2.08557	H6pd	2.39282e-17	2.98504	Plekha5
501	Fam64a	1.28998e-71	1.96067	Ube2e3	2.21689e-17	0.453729	Elovl6	2.45903e-21	1.61592	Cald1	0.00163388	0.217774	Steap3	1.4295e-11	2.07644	Mapk13	2.99917e-08	2.5927	Ski	0.00428232	0.803842	Adgre5	4.08876e-07	1.83908	Mbnl2	8.20689e-05	0.696531	Uqcr11	1.17359e-06	0.327196	Pycard	0.00878372	1.23795	Ddx3x	0.00368009	0.561273	Frmd6	4.2763e-12	1.91662	Tubb4b	0.000826455	0.375551	Rps26	1.20358e-30	1.41437	Jund	3.15873e-17	1.13691	Hvcn1
502	Mrfap1	2.39397e-71	0.567547	Fam195b	2.41464e-17	0.402242	Dok1	3.03798e-21	2.79762	Cdk11b	0.00179782	0.579456	Polr2k	1.62361e-11	0.797588	Jam2	3.05896e-08	1.88133	Arf4	0.00436264	0.110082	Pacsin2	4.1596e-07	1.22629	Klf10	8.81435e-05	1.14677	Tm2d2	1.20584e-06	0.562136	Serf1	0.00888018	0.235876	M6pr	0.00375859	0.65792	Emc10	4.28006e-12	0.932653	Ugp2	0.000827557	0.621332	Mprip	1.44258e-30	1.95332	Cxcl16	3.24876e-17	2.84974	Cd63-ps
503	Fdps	2.97864e-71	1.24413	Hat1	2.57306e-17	0.653995	Ier3ip1	3.05868e-21	0.478682	Ubc	0.0018721	0.132233	Pde1a	1.65829e-11	2.23101	Gstm5	3.33411e-08	0.489683	Mfap2	0.00439305	0.139426	Nab1	4.19725e-07	1.80563	Uqcrh	8.8146e-05	0.17509	Slc25a11	1.25874e-06	0.779693	Samm50	0.0088962	0.451295	Ctsc	0.00406177	1.3527	Egr2	4.45449e-12	2.67503	Arxes2	0.000827829	0.829098	Ampd3	2.18436e-30	5.14041	Sh3bgrl3	3.477e-17	0.836962	Sidt2
504	Ptrh2	1.62012e-70	1.37559	Ociad1	2.74522e-17	0.364639	Sf3b1	3.12592e-21	0.723595	Klf7	0.00201257	0.995793	Iah1	1.71142e-11	0.934795	Borcs7	3.53775e-08	0.862272	Dpm3	0.00441321	0.336028	Rtp4	4.29304e-07	2.39893	Rassf1	8.91749e-05	0.663425	Lsm4	1.29815e-06	0.402883	2510002D24Rik	0.00894547	0.893423	Hoxb2	0.00416733	1.51501	St3gal1	4.60674e-12	2.62674	Sec11a	0.000843599	0.331126	Manf	3.51497e-30	1.15206	Wfdc1	4.11548e-17	2.18695	H2afj
505	Hist3h2ba	1.85415e-70	2.00426	Polr2j	3.32172e-17	0.380669	Hivep2	3.84578e-21	3.06124	Hspa9	0.00205751	0.430927	Add3	1.72789e-11	1.21413	Eif3h	3.56764e-08	0.343964	Dusp3	0.0045704	1.8046	Sgk1	4.69558e-07	0.812423	Ltf	9.52223e-05	2.92885	Aurkaip1	1.30565e-06	0.557893	Grem2	0.00903433	2.11066	Sftpb	0.00418957	5.89846	Cbx6	4.65538e-12	1.25463	Sfr1	0.000871144	0.358164	Aldh1a1	3.6281e-30	2.43077	Tmem140	4.33669e-17	3.09149	Tmem98
506	Nsg1	4.43699e-70	1.38692	Cacybp	3.37722e-17	0.352352	Mapk6	4.1363e-21	1.82237	Cd302	0.00210064	0.49025	Hspb1	2.11185e-11	0.484525	Srsf10	3.64525e-08	0.636969	Minos1	0.00466966	0.0931817	Tmem123	4.76275e-07	0.921451	Tmem219	9.62365e-05	1.13827	Mrfap1	1.31858e-06	0.364916	Smpd2	0.00917703	0.891044	Emc2	0.00432816	0.637635	Bmper	5.26211e-12	2.66402	Rras2	0.000874274	1.86521	Tgoln1	4.47792e-30	2.14827	Gm5905	5.16136e-17	1.28938	Cnrip1
507	1810022K09Rik	6.91206e-70	0.504765	Clns1a	4.41345e-17	0.480985	Srpr	6.67993e-21	1.37837	Slmap	0.0021299	1.10613	Gimap6	2.50968e-11	2.22846	Taf7l	3.66951e-08	7.81199	Pls3	0.00468114	0.471056	Ndufa8	5.11552e-07	0.474744	Creb5	9.64928e-05	1.76895	Thoc3	1.35583e-06	0.630919	Krt8	0.0094563	1.1381	Ubb	0.00434883	0.171546	Os9	5.86673e-12	1.2584	S100a16	0.000942597	0.604496	Capg	5.1167e-30	1.985	Chst12	6.82223e-17	2.63898	Ralbp1
508	C1d	2.77848e-69	0.72747	Arhgef25	4.95116e-17	0.808156	Ythdc1	7.65476e-21	1.31143	Krt19	0.00237778	1.30257	Nfic	3.02187e-11	1.17177	Tex19.1	3.7156e-08	7.73114	Ssr2	0.00469392	0.142685	Arhgdia	5.63791e-07	0.3497	Gpx8	9.77475e-05	0.315594	Tceal8	1.60195e-06	0.364437	Rps19	0.00974199	0.101615	Lix1l	0.00440002	1.24488	Psme1	6.13457e-12	0.696433	Uchl1	0.00094373	1.03482	Arf4	8.98194e-30	1.0575	Ptch1	6.86106e-17	2.64451	Tnrc6a
509	Set	7.34935e-69	0.938528	Rpa2	5.80627e-17	0.738059	Tgm2	8.22279e-21	1.57318	Srrm1	0.00243707	0.632278	8430408G22Rik	3.93783e-11	2.62317	Mrpl14	3.83271e-08	0.563848	Spink2	0.00476883	2.90172	Bnip2	5.72437e-07	0.880281	Rbms1	0.000116261	0.497725	Mdh2	1.67796e-06	0.373616	Cyba	0.00988726	0.309195	Acyp2	0.00455239	1.48238	Gpr153	8.38022e-12	2.62103	Gyg	0.000979339	0.745192	S100a11	9.59305e-30	1.09184	Gm10288	7.78767e-17	1.08672	Hnrnpa0
510	Gsta4	1.12043e-68	1.28271	Efemp2	6.13572e-17	0.633665	Ddx3x	1.31864e-20	0.950853	Tgm2	0.00245593	0.886475	Tm9sf2	3.9433e-11	1.02951	Zcrb1	3.86968e-08	0.485854	Tubb4a	0.00477547	2.06773	Rpl35a-ps6	5.76296e-07	1.0284	Lrrc17	0.000118394	0.720384	Plin3	1.69446e-06	0.803293	Mapre1	0.0102515	0.248956	Rpl41	0.00468222	0.192267	Gpnmb	8.81444e-12	3.60727	Ctnna1	0.000980941	0.636122	Clk1	1.0453e-29	1.181	Arpc3	8.1637e-17	0.823247	Pth1r
511	Knstrn	9.10163e-68	1.99184	Nsfl1c	6.95443e-17	0.450237	Cd82	1.34417e-20	1.70656	Gm45716	0.00248391	1.31067	Rps3	4.51822e-11	0.391661	Uqcr10	3.91211e-08	0.297653	Tgfbr2	0.00505011	0.812988	Hsp25-ps1	6.00833e-07	1.6468	Reep3	0.000120917	1.06557	Higd2a	1.7251e-06	0.465023	Gnaq	0.0102678	1.16035	Atp5h	0.00492084	0.0777153	Lgals3	9.64712e-12	1.16695	Ndufa8	0.0010422	0.379186	Maged1	1.048e-29	1.01269	Aldoa	9.34183e-17	0.809749	Pkd2
512	Tubb3	1.31632e-67	2.62509	Thoc7	9.08438e-17	0.3686	P4ha1	1.39244e-20	1.3929	Smtn	0.00263061	0.696001	Tcn2	4.5483e-11	1.42894	Mrpl23	3.93879e-08	0.716231	1700019D03Rik	0.00517781	2.34166	Syngr2	6.03216e-07	1.49157	Crip2	0.000126361	0.384221	Sec22b	1.75774e-06	0.603331	Tubb2a	0.0103719	0.339754	Tmem132c	0.00520926	1.6856	Arl1	1.07489e-11	0.59767	Ift43	0.0010664	0.599684	Lgals3bp	1.28031e-29	2.23022	Mcfd2	9.79198e-17	1.18394	Cbfa2t3
513	Hmga2	1.35066e-67	2.34956	Pmf1	9.16975e-17	0.736686	Luc7l2	1.41601e-20	1.08802	Rora	0.00275208	1.1184	Srgn	7.99417e-11	0.81551	Atp5l	4.01561e-08	0.689068	Yipf5	0.00521559	0.43141	Ucp2	6.07808e-07	0.927063	App	0.000135661	0.479191	Tmed2	1.76455e-06	0.560935	Clca1	0.0105334	4.86003	Arpc5	0.00524112	0.359747	Itgb5	1.23284e-11	1.80234	Pfdn2	0.00108415	0.407958	Rpl7-ps7	1.51919e-29	2.41571	Lrpap1	1.00045e-16	1.19048	Gstk1
514	Tmem261	2.38223e-67	0.880569	Mbd3	1.02142e-16	0.660145	Slc25a5	1.7185e-20	0.36444	S100g	0.0027749	2.38312	Cd59a	8.99007e-11	1.42784	Eef1d	4.02823e-08	0.370116	Chpf	0.00522372	0.805468	Irf1	6.78197e-07	1.59261	Rab7b	0.000138578	1.55895	Prdx5	1.82357e-06	0.411065	Borcs7	0.0105404	0.542378	Purb	0.00552849	0.808208	Colgalt1	1.57197e-11	1.14788	Rpl24	0.00110001	0.290539	Morf4l2	1.61993e-29	1.03254	Chp1	1.1906e-16	1.72732	Isg15
515	Ube2k	3.00122e-67	0.846196	Blmh	1.26297e-16	0.56134	F13a1	1.91649e-20	4.47486	Slc7a8	0.00282108	2.67366	Dusp1	9.25093e-11	0.514545	Idh1	4.24483e-08	0.855323	Gata6	0.005233	1.58065	Slc48a1	6.86906e-07	1.33051	Mgst1	0.000143055	0.468026	Lgals9	1.89883e-06	1.06256	1110008F13Rik	0.0106382	0.375093	Dhrs7	0.00575161	0.865113	Hmox1	1.76953e-11	1.19644	Mat2b	0.00110687	0.76518	Nedd4	1.85927e-29	1.02828	Bfar	1.24683e-16	1.28198	Nckap1
516	Ndufb10	4.1033e-67	0.559453	Gm14586	1.49703e-16	0.604705	Usp16	2.2412e-20	1.59296	Wfikkn2	0.00288161	2.82842	Ntn1	9.37355e-11	2.7547	Cacybp	4.46732e-08	0.420236	Syt11	0.00523414	1.16977	Selenop	6.99422e-07	0.488011	Prrc1	0.000145276	0.864435	Uqcr10	1.91182e-06	0.314853	Ano1	0.0109327	1.5066	Hspb2	0.00585713	1.62511	Plekha6	2.50726e-11	3.33829	Rpl32	0.00111924	0.2899	Itgb5	2.65894e-29	2.73725	Tgfbr3	1.34421e-16	2.74165	Mylip
517	Hdac1	7.68579e-67	1.01366	Barx1	1.53228e-16	2.36994	Ssr2	2.39482e-20	0.390617	Serpinb1a	0.00289027	1.0327	Dynlt3	1.02993e-10	1.31937	Fam213a	4.51859e-08	1.19603	Cd47	0.00531065	0.592906	Gabarapl1	7.73369e-07	0.675116	1700027J19Rik	0.000155981	0.757939	0610012G03Rik	2.06259e-06	0.508006	Pygl	0.0109437	1.12443	Cd248	0.00604091	0.565068	Cst3	2.50805e-11	0.442586	Rbm3	0.0011369	0.579122	Rtn4	2.94385e-29	1.30458	Fndc1	1.43719e-16	2.53885	Plin2
518	Scd2	1.06169e-66	0.816016	Arxes2	1.77756e-16	0.880099	Ncam1	2.58242e-20	1.64279	Aox3	0.00304366	3.89935	Ifnar2	1.06317e-10	1.6866	Leprot	4.5403e-08	0.605563	Epb41l2	0.0053673	0.998855	Lrrc32	7.80398e-07	2.22134	Map3k3	0.000162384	1.77295	Ecscr	2.07766e-06	1.79157	Vamp8	0.0113167	0.325554	Plat	0.00618913	0.802341	Procr	2.95678e-11	2.9771	Cst9	0.00115293	3.04157	Ehd1	5.2255e-29	2.05864	Arfgap3	1.54836e-16	2.25332	Ppp1r9b
519	Srsf5	1.11907e-66	0.521573	Mdh1	2.00993e-16	0.315945	Spsb1	3.5934e-20	2.61071	Ank3	0.00307322	1.62159	Epas1	1.09265e-10	1.96939	Dhrs7	5.19426e-08	1.13428	Cdh5	0.00547813	1.72812	2900026A02Rik	9.46974e-07	2.7519	Cyb5r3	0.000165563	0.442399	Eif4a3	2.14888e-06	0.43425	Dhrs1	0.0113496	0.665697	Nfia	0.00630285	0.966425	Atp1a2	2.97103e-11	1.51079	Tspan4	0.0011838	0.710764	Gm9844	7.95573e-29	3.17159	Mid1ip1	1.64982e-16	2.0906	Hoxd9
520	Tspan3	2.49148e-66	0.470333	Nsg1	2.17068e-16	0.698023	Gm23935	3.60039e-20	2.43368	Zbtb42	0.00307545	4.1385	Aspa	1.15345e-10	4.02334	Csdc2	5.33808e-08	2.4154	Vcam1	0.00552815	0.643194	Mapk3	9.48759e-07	1.27953	Ski	0.000174367	0.954192	Tgfb2	2.15198e-06	0.856484	Prpsap1	0.0115575	0.457067	Ift43	0.0064481	0.568853	Tns1	2.98535e-11	1.67251	Nfib	0.0011882	0.773966	Idh1	8.28131e-29	1.78074	Rpl14-ps1	1.65318e-16	1.11605	Scnn1b
521	Mtch2	2.55894e-66	0.739339	Snrpa	2.18861e-16	0.481058	Smad7	8.52506e-20	3.15916	Cystm1	0.0033011	1.35212	Col4a2	1.1854e-10	0.634728	Vapa	5.34096e-08	0.517289	Cox7a1	0.00554805	2.0809	Ahnak	9.85155e-07	0.938935	Deptor	0.000186407	1.9007	AV026068	2.21557e-06	1.24222	Serpina1b	0.0119233	2.24449	Fzd1	0.00668293	1.18747	Oasl2	3.11108e-11	3.38889	Psma6	0.001207	0.31238	Sdc4	1.03495e-28	1.69271	Tex264	1.73048e-16	1.72565	Tmem37
522	Ubl5	2.78933e-66	0.440756	Rab34	2.53216e-16	0.524255	Rab6a	9.21735e-20	0.778057	Cbx6	0.00357613	0.675767	Gngt2	1.28009e-10	1.99937	Tfpi	5.53118e-08	0.912346	Tnni1	0.00555393	1.3671	Atp6v0b	9.90855e-07	0.579653	Tex261	0.000186576	0.532063	Tgfb1i1	2.25676e-06	0.704825	Snrpd3	0.0120423	0.175618	Hc	0.00671739	3.67835	Yipf5	3.46362e-11	0.773705	Ormdl2	0.00121112	1.1638	Ifi205	1.29622e-28	4.15991	Tnfsf12	1.80816e-16	3.02995	Tgfb1i1
523	Timm17b	4.7468e-66	0.923032	Anp32a	2.62265e-16	0.424639	Capn6	9.6986e-20	1.02298	Fgl2	0.00358868	0.972876	H2-Eb1	1.38974e-10	2.5633	Tpd52	5.89843e-08	1.66278	Sh3bgrl	0.00555693	0.341792	Vcl	1.00334e-06	1.27499	Abca8a	0.000193245	0.959285	Tmem108	2.31492e-06	2.82091	Pxylp1	0.0120665	1.53173	Fam162b	0.00699338	2.00096	Pea15a	3.55886e-11	0.821219	Clta	0.00122065	0.315949	Tmod1	1.48824e-28	4.62342	Lamb2	1.95822e-16	2.20872	Irf8
524	Ncl	5.46384e-66	0.523194	Sdhc	2.70263e-16	0.357206	Ncl	1.12461e-19	0.455587	Tmed5	0.00372931	0.739346	Slc44a1	1.61756e-10	1.86767	Pdgfa	6.24245e-08	1.51787	Mtmr6	0.00571723	1.28502	Prdx5	1.03511e-06	0.405526	Cst3	0.000202322	0.224598	Nipsnap3b	2.32072e-06	1.04695	Rgs5	0.0121981	0.643915	Mettl21e	0.00700378	9.17286	Ctso	3.64341e-11	2.08095	Mdh2	0.00123749	0.313485	Gpx4	1.52479e-28	1.0394	C4b	2.39254e-16	3.51106	Klf7
525	Trappc4	1.06575e-65	0.950602	Meis1	2.98151e-16	1.20069	Ikbip	1.28436e-19	1.15485	Ifi30	0.0039953	0.840319	Fndc1	1.87366e-10	1.75024	Tipin	6.27335e-08	0.52009	Sec61b	0.00583589	0.086794	Serpine2	1.05316e-06	0.469925	Sertad1	0.000202823	0.730668	Tmem134	2.32574e-06	0.612523	Brd7	0.0123959	0.8515	Gm13889	0.00742558	1.82752	Gng11	3.65479e-11	0.658834	Smtnl2	0.00125617	1.99689	Col16a1	1.59878e-28	2.00992	Eif1	2.63516e-16	0.948349	Cd52
526	2810428I15Rik	1.24885e-65	0.807447	Cfap20	2.99542e-16	0.45778	Ets1	1.44505e-19	2.50786	Wnt6	0.0043205	2.02161	Sap18	1.93025e-10	0.495794	Ndufb5	6.54645e-08	0.357082	Scrn1	0.00589322	1.56288	Oat	1.12378e-06	0.49299	Lrrc15	0.000203532	3.48307	Prkag1	2.32912e-06	0.79081	Tmem37	0.0128889	1.9547	Trabd2b	0.00747594	1.58449	Rhoa	4.23075e-11	0.478544	Timm8b	0.00128654	0.317458	Gm13680	1.78582e-28	2.99819	Vti1b	2.63564e-16	1.35046	Pabpc4
527	Taldo1	1.73115e-65	0.746449	Spc24	3.47551e-16	0.57638	Mrc2	1.53623e-19	1.86972	Psmb8	0.00475264	1.14005	Sulf1	1.99625e-10	1.18154	Sulf2	8.58566e-08	0.828638	Steap3	0.00624125	1.32305	Mbnl2	1.16372e-06	0.809659	Entpd2	0.000209747	0.848031	Map2k2	2.8683e-06	0.578698	Ndufs5	0.0129057	0.365381	Cpq	0.00751131	0.577388	AI413582	4.28278e-11	1.86021	Gbp2	0.00128695	2.24361	Ptbp1	1.88019e-28	1.27064	Rarg	3.88706e-16	1.98734	Il6st
528	S1pr3	9.23714e-65	1.33033	Hspa8	3.4943e-16	0.290866	Higd1a	7.11263e-19	0.544636	Gar1	0.00489474	0.81133	Snhg18	2.04348e-10	0.560541	Uqcc2	8.6814e-08	0.387142	Rab23	0.00625708	1.51765	Cox7a2l	1.16474e-06	0.38268	Tspan11	0.000212435	1.71642	Grcc10	2.87189e-06	0.591715	Tsc22d1	0.0129443	0.170884	Fam103a1	0.00753349	0.557261	Gm26532	4.50273e-11	3.08387	Pafah1b3	0.00129053	0.452566	Aldh7a1	2.64965e-28	1.75962	Asah1	4.45196e-16	1.40166	Commd3
529	Emd	2.00143e-64	1.02788	Rpl5	4.06168e-16	0.285288	Ywhag	7.8863e-19	1.16191	Kcnip1	0.00494325	3.14065	Comt	2.26241e-10	1.12412	Scamp2	8.9687e-08	1.15354	Frzb	0.00642772	1.20704	Rpl21-ps15	1.36404e-06	1.59514	Ctdsp2	0.000219464	0.769309	Mrpl17	2.97798e-06	0.48163	Sfr1	0.0130079	0.248847	Hoxa5	0.00780101	1.28342	Copz2	4.54897e-11	0.712242	1810022K09Rik	0.00130724	0.298963	Gfra1	2.71795e-28	4.18876	Krt8	4.57687e-16	2.61438	Fyn
530	Hnrnph1	3.01066e-64	0.68865	Mrpl13	4.13336e-16	0.437851	Chpf	9.42896e-19	1.3989	Map2	0.00497136	2.02149	C1qb	2.69964e-10	1.73749	Tmbim6	9.54658e-08	0.460733	Ace	0.00649991	1.39096	Gm8894	1.46575e-06	2.78301	Srp72	0.000226599	0.581751	Fblim1	3.08836e-06	0.892387	Klk1	0.0130192	4.32007	Rcan1	0.00797115	0.355846	Txndc5	4.7358e-11	0.861741	Ost4	0.00133793	0.344652	Copa	2.98015e-28	1.52695	Chmp3	5.59434e-16	1.6255	Rbms1
531	Hsbp1	5.46e-64	0.442474	Rps26-ps1	4.15662e-16	0.650548	Surf4	1.08932e-18	0.577006	Snhg12	0.00508032	0.707568	Sypl	3.33949e-10	0.932056	Fkbp3	9.58823e-08	0.31538	Ablim1	0.0069987	1.24474	Ctsc	1.93088e-06	1.60614	Ostf1	0.000233278	0.760451	Pla2g12a	3.12962e-06	1.74246	Eif4ebp1	0.0131321	0.314034	Wisp1	0.00826714	1.00378	Atp2a2	4.9598e-11	1.24322	Smpd3	0.00135119	3.35604	Brd2	3.77275e-28	1.61091	Reep5	5.67528e-16	0.822899	Pbrm1
532	Minos1	8.15007e-64	0.378548	Nudt16l1	5.36311e-16	0.629873	Slc44a2	1.12476e-18	1.55979	Atf5	0.00508493	0.704169	Calm2	3.38031e-10	0.237701	Ktn1	9.6534e-08	1.06169	Tmem204	0.00718176	1.01965	Rit1	1.96631e-06	1.06826	Chic2	0.000240357	1.05965	Ccdc124	3.31203e-06	0.560431	Ociad1	0.0132182	0.236063	Vstm4	0.00872437	1.73117	Creb3l1	4.97791e-11	1.78106	Arhgap1	0.00136389	0.930947	Mylk	4.72895e-28	0.949205	Tcn2	5.89144e-16	2.03475	Tspan9
533	Pbk	1.96734e-63	1.70158	Ndufs7	5.46007e-16	0.349027	Kdm6b	1.12836e-18	2.63639	Bst2	0.00508778	0.588625	Cd248	3.95973e-10	0.78587	Rpl24	1.2225e-07	0.305	Sypl	0.00732293	0.591145	Tspan2	2.03904e-06	2.33936	Akap12	0.000245536	0.849617	Lamtor5	3.40626e-06	0.437833	Mrpl23	0.0132189	0.466779	Selenok	0.00910635	0.176471	Man2a1	5.10014e-11	2.44829	Mcfd2	0.0013787	0.564723	Canx	5.60165e-28	1.24449	Tmem43	7.45226e-16	1.97015	Pla1a
534	Pa2g4	2.05209e-63	0.771218	H3f3a	6.24613e-16	0.291669	Rab2a	1.17574e-18	0.667997	Sh3bgr	0.00527859	1.37494	Arhgdib	5.11903e-10	1.25863	Mrps18c	1.25536e-07	0.49579	Nts	0.00734846	2.60136	Aldh2	2.04068e-06	0.456219	Tbc1d20	0.000251231	0.965299	Tex261	3.40863e-06	0.602582	Cuedc2	0.0135769	0.390611	Ogt	0.00917817	0.911711	Wipi1	5.14762e-11	1.22914	Tmem234	0.00137932	0.366349	Ppib	6.05396e-28	1.03493	Sulf1	8.22705e-16	1.78829	Irf2bp2
535	Timm50	3.22755e-63	1.28266	Scand1	6.90557e-16	0.46721	Ube2f	1.28387e-18	1.17169	Tra2a	0.00546874	0.451555	Sulf2	5.13713e-10	0.856994	Klhdc3	1.25801e-07	0.91551	Sh3d19	0.00736694	1.57512	Tek	2.05522e-06	2.18577	Spink2	0.000256679	3.2887	Ubl4a	3.47152e-06	0.665726	Synm	0.0135841	3.66284	Dock6	0.00937695	1.91308	Cped1	5.63434e-11	1.54746	Rbbp4	0.00140791	0.339189	Slco2a1	7.4776e-28	5.29306	Zbtb20	9.18417e-16	1.37919	Fndc5
536	Mrps21	3.73524e-63	0.639948	Cuta	8.45873e-16	0.425632	Kcmf1	1.36629e-18	2.13366	Bok	0.00551336	0.909078	Vit	5.21114e-10	3.95155	Lamb1	1.41038e-07	0.844102	Ctsk	0.00756627	0.599572	Pdlim7	2.19659e-06	0.499071	P4ha2	0.000260075	0.83754	Gorasp2	3.5112e-06	0.637574	Spint2	0.0138051	0.834071	Shisa2	0.00938119	2.30409	Apoe	6.16547e-11	0.663485	Gng13	0.00142859	3.40702	Glud1	7.65086e-28	1.7997	Rab1a	9.58064e-16	0.827009	Lrrk1
537	Yeats4	4.51498e-63	1.45505	Rpl37a	8.49208e-16	0.228019	Gal	1.67387e-18	3.83624	Selenos	0.00609972	0.334622	Srpx	5.36541e-10	1.18932	Cltb	1.43356e-07	1.08669	Selenok	0.00776466	0.156673	Ehd1	2.22411e-06	0.987314	Aida	0.000263313	0.966871	1700027J19Rik	3.59031e-06	0.857854	Mast4	0.0143037	1.69793	Nox4	0.00954252	3.30552	Acvrl1	6.27475e-11	2.30023	Pole3	0.00143486	0.683603	Col6a6	8.58931e-28	3.62168	Dhrs7	1.24829e-15	1.76733	Safb2
538	Mrpl13	7.39652e-63	0.784427	Csnk2b	8.89817e-16	0.375943	Colgalt1	1.83559e-18	1.14014	Maf	0.00621077	0.613928	Nfib	5.61099e-10	0.983945	Ndufv2	1.43974e-07	0.348566	Ifitm2	0.00790635	0.030539	Sost	2.32885e-06	5.69407	Ube2b	0.000267621	0.287457	Slc25a39	3.60492e-06	0.584015	Tstd3	0.015028	1.70496	Rerg	0.00954779	2.00006	Rps2	7.0175e-11	0.503311	Cope	0.00144093	0.322201	Tnfsf9	8.59739e-28	4.01381	Loxl2	1.34382e-15	1.45674	Dazap2
539	Sod1	9.35157e-63	0.577081	Ndufs8	9.91918e-16	0.371498	Rela	2.034e-18	1.55191	Atp6v0e2	0.00631317	1.37672	Abca8b	6.01406e-10	4.20324	Fam133b	1.44561e-07	0.631204	Scp2	0.00808008	0.481113	Rpl14-ps1	2.34724e-06	0.614827	Ctsb	0.000270589	0.247577	Ociad2	3.73645e-06	2.26117	Mrps14	0.0150504	0.22383	Limd1	0.00956869	0.769507	Rab7	7.45902e-11	0.655925	Tmed3	0.00152352	0.404271	Thy1	9.66397e-28	2.09767	Pofut2	1.70346e-15	1.12771	Rpl18
540	Rrm1	1.87131e-62	1.34432	Psmc3	1.12831e-15	0.331891	Ipo7	2.35059e-18	1.49284	Slc6a6	0.00645019	0.920027	Gm15421	7.10803e-10	1.51759	Sdha	1.44589e-07	0.550406	Sh3bgrl3	0.00815212	0.21345	Egr1	2.86584e-06	0.377664	Tcf4	0.000273626	0.495022	Eif4a1	3.77783e-06	0.303072	Plekho1	0.0150802	1.09445	Ccdc3	0.00973683	2.04696	Tmbim6	8.06803e-11	0.56511	Glt8d1	0.00152901	0.956164	Atp5l	1.10215e-27	1.42675	Ntrk1	1.76211e-15	4.97197	Fmo2
541	Rnf220	3.22906e-62	1.52873	Rnf187	1.13507e-15	0.441811	Loxl4	2.68837e-18	6.22792	Arid4a	0.00646206	1.83889	Nfia	7.65396e-10	1.35992	2410006H16Rik	1.45456e-07	0.367154	Fhl2	0.00817582	0.71591	Steap4	2.92504e-06	2.39507	Wdr26	0.000279269	0.786089	Pcbd2	4.04369e-06	0.952334	Gm11451	0.0152503	2.3883	Lamp3	0.00976242	6.95271	Dad1	9.0041e-11	0.434683	Nedd8	0.00153029	0.296336	Pbx1	1.23405e-27	1.62725	Dynlt3	1.91908e-15	1.83872	Pla2r1
542	Srsf10	4.40042e-62	0.944832	Hoxa5	1.22403e-15	1.65623	Eif3c	2.78419e-18	0.718781	Ppp1cb	0.00650287	0.411233	Ctso	9.42555e-10	1.8367	Grcc10	1.49628e-07	0.598366	Serpinb1a	0.00821346	1.01341	Psme1	3.08556e-06	0.480478	Eif4b	0.000281013	0.661179	Arl6ip1	4.04651e-06	0.474748	Rgs7bp	0.0152628	2.30415	Leprot	0.00985713	0.419822	Rac1	9.13856e-11	0.684958	Polr2m	0.00154975	0.319032	Zyx	1.40728e-27	1.12071	Tnfsf13b	2.10164e-15	5.79166	Klf10
543	Zfp428	5.43218e-62	1.99079	Fundc2	1.22573e-15	0.435059	Hspa9	2.79411e-18	0.691279	Npnt	0.00659066	0.887838	Gm10275	9.43844e-10	0.746461	Mrps24	1.60677e-07	0.489871	Mtus1	0.00823327	1.36545	Elovl5	3.09151e-06	0.898112	Krtdap	0.000290469	2.92728	Park7	4.22739e-06	0.317687	Adamts8	0.0152779	2.51513	Rbms1	0.0099218	0.465313	H13	9.80633e-11	0.806264	Sdr39u1	0.00157676	1.22701	Rpl18-ps2	2.08054e-27	2.9008	Bmp5	2.15335e-15	3.57193	Ramp2
544	Exosc3	7.23289e-62	1.61689	Rpl7a	1.44935e-15	0.281572	Hmga1	3.24008e-18	1.98745	Eif4e	0.00664508	0.344612	Fau	9.66887e-10	0.191133	Ndrg2	1.63779e-07	0.876808	Fkbp11	0.00834014	0.630968	Hrct1	3.15011e-06	3.26478	Gem	0.000299875	0.90656	Gnb4	4.33127e-06	1.21304	Eif3e	0.0153036	0.204003	Tln1	0.00997224	0.69227	Fkbp11	1.05208e-10	1.07751	H3f3b	0.00164041	0.247362	Wbscr17	2.25962e-27	3.75351	Wbp1l	2.68827e-15	1.97099	Akt1
545	Fbl	1.56808e-61	0.894315	Zmat2	1.46873e-15	0.512991	Hsd17b7	3.84745e-18	3.48461	Hpgd	0.00676663	1.13853	Sdcbp	9.73536e-10	0.464386	Dpm3	1.69599e-07	0.479429	Psenen	0.00866312	0.411759	Cox5b	3.23842e-06	0.247053	Coq8a	0.000306381	3.3387	Rgs19	4.593e-06	0.948506	Abcc9	0.0154492	1.93258	Map4k3	0.0101506	1.79178	Ackr3	1.16546e-10	1.19533	Ndufc1	0.00166351	0.291979	Cxcl16	2.43867e-27	3.13065	Dmkn	2.80032e-15	5.49769	Map4k4
546	Zmat2	1.61188e-61	0.947596	Uqcr10	1.4914e-15	0.287293	Ehbp1l1	5.72758e-18	2.36475	Senp6	0.00730407	0.821954	Git1	9.74385e-10	2.27519	Nt5c3	1.73303e-07	1.11045	Degs1	0.00871807	0.311425	Ndufa13	3.67465e-06	0.258654	Aqp1	0.000321818	0.898254	Smim3	5.14257e-06	1.21845	Pbrm1	0.0158624	0.670853	Mtss1	0.0102094	2.47806	Ckap4	1.36475e-10	0.901907	Guk1	0.00166809	0.562949	Rpn1	2.98987e-27	1.13874	Ppp1r14a	2.92626e-15	1.37684	Snai1
547	Ptges3	2.64342e-61	0.850364	Eif5b	1.96693e-15	0.365927	Ppp1r15a	6.71949e-18	0.948547	Cdh11	0.00741934	0.423771	Vamp5	9.92274e-10	1.6517	Smco4	1.75511e-07	1.07642	Dsel	0.00900941	1.72223	Vdac2	3.69492e-06	0.411382	Clcn5	0.000323907	1.68938	Eif4ebp1	5.16596e-06	0.474604	Defa17	0.01588	9.3292	Myof	0.0102715	1.93948	mt-Co1	1.40842e-10	0.433272	Mdh1	0.00166865	0.303565	Creb3l1	3.29148e-27	2.64098	Tgfb3	2.97709e-15	2.14846	Fam46a
548	Bex1	4.17532e-61	1.59497	Ssb	1.98738e-15	0.333211	Kcnq1ot1	8.3499e-18	2.75695	Pfn1	0.00829065	0.0219462	Timp4	1.13347e-09	2.68097	Cfdp1	1.77004e-07	0.377507	Cope	0.00913739	0.235614	Synpo2	4.00952e-06	2.12361	Tnnt3	0.00037707	2.5946	Gadd45gip1	5.42296e-06	0.480113	Arpc5	0.0160513	0.267706	Gm10132	0.0102867	0.726036	Podn	1.41034e-10	3.04651	Dazap2	0.00168501	0.652914	Map1lc3b	3.81701e-27	0.983032	Tspan7	3.14184e-15	1.60964	Vamp5
549	Cox20	9.24651e-61	0.55837	Polr2f	2.08657e-15	0.350692	Cebpb	9.67108e-18	2.9019	Edn3	0.00834277	1.47628	Snapc5	1.16632e-09	0.821226	Lrrc17	2.05205e-07	0.906823	Aga	0.0093213	0.695054	Tonsl	4.09727e-06	0.489347	Lcn2	0.000387914	1.77547	Tmem242	5.72406e-06	0.462635	Fbxo3	0.016148	0.708621	Lxn	0.0107781	0.728903	Npr1	1.45645e-10	3.41702	Mapk3	0.00169101	1.0932	Csnk1a1	4.0964e-27	1.16012	Kdelr2	3.33657e-15	0.974302	Oasl2
550	Spag7	1.21884e-60	0.779334	Eif1b	2.30832e-15	0.368444	Jak1	1.22749e-17	1.1455	Tacstd2	0.0083923	3.68429	Ctsh	1.1783e-09	1.24215	Ptgr1	2.05851e-07	1.26238	Kdr	0.00939641	1.6512	Arhgap1	4.15144e-06	1.06143	Ndufa4l2	0.000400192	1.01715	Snx6	5.72535e-06	0.488075	Emp2	0.0161666	0.630279	Tpp1	0.010809	1.00508	Pfkp	1.49214e-10	2.60538	Lmo4	0.00174992	0.426616	Dennd2a	4.81531e-27	3.78007	Clec11a	3.36207e-15	2.92975	Kdm7a
551	Gas2	1.9799e-60	2.49819	Uqcrc1	2.43182e-15	0.332599	Camk2d	1.43547e-17	2.32135	Ctr9	0.00861909	1.12403	Gm12174	1.21596e-09	1.28084	Rpl13a	2.07592e-07	0.41319	Cyp20a1	0.00942079	0.857717	Myo1c	4.17692e-06	1.58382	Thoc2	0.000408321	1.02761	Timm8b	5.81834e-06	0.345246	Tm4sf20	0.0162213	7.89493	Ccl6	0.0108663	1.55878	Hcfc1r1	1.5564e-10	0.614721	Bola2	0.00180587	0.354024	Fkbp14	5.052e-27	2.31533	Tram1	4.06292e-15	1.81094	Ephb2
552	Mrpl51	2.82698e-60	0.71902	Ndufa11	2.50574e-15	0.288552	Mxra8	1.50102e-17	0.714328	Gatm	0.00872147	1.50125	Fkbp2	1.25886e-09	0.636123	Ube2e3	2.08337e-07	0.501269	Hexb	0.00951467	0.744178	Ifngr1	4.36734e-06	0.938281	Clec4d	0.000409213	3.00984	Dnpep	5.91392e-06	0.732152	Rab11a	0.0164506	0.2627	Ctgf	0.0108907	0.87562	Olfml2b	1.62602e-10	1.44362	Ndufb8	0.00181463	0.294644	Cd55	6.5529e-27	2.4788	Nucb2	4.45008e-15	1.83485	Lrp10
553	0610012G03Rik	3.05765e-60	0.787958	Wdr89	2.73003e-15	0.400698	Kdelr2	2.33536e-17	0.650457	Spock2	0.00881322	1.491	Cyth3	1.27888e-09	0.951814	Polr2k	2.14768e-07	0.632134	Snapc5	0.0095596	0.507731	Ccdc85b	4.43638e-06	1.32114	Tnni2	0.000413201	2.67184	Rtf1	5.9862e-06	0.506318	Rp9	0.0165597	0.340958	Nfix	0.0109394	0.898792	Sec31a	1.92435e-10	1.10228	Vim	0.00181937	0.290806	Pdia3	8.19252e-27	1.00516	C1qtnf7	6.44025e-15	2.04867	Nfe2l2
554	Eif4h	3.79292e-60	0.580358	Gstm5	2.99287e-15	0.370886	Eif4ebp1	2.37152e-17	0.614324	Rsl1d1	0.00888843	0.388626	Mrpl23	1.38907e-09	0.747889	Anapc5	2.30551e-07	0.462	Thbs3	0.00987324	0.88709	Serpinb1a	4.48772e-06	1.37349	Lpar1	0.000413725	0.736693	Aprt	6.15169e-06	0.368685	Uchl5	0.0167133	0.552575	Tmed7	0.0109656	0.861877	Ext1	1.96037e-10	1.62227	Rbm28	0.00195698	1.13464	Gm10086	8.9085e-27	2.76901	Jak1	6.8444e-15	1.45671	Bcl2l11
555	Lig1	1.80856e-59	1.38275	Eny2	3.00745e-15	0.336255	Zfp593	2.59583e-17	1.78326	Il6	0.00939188	2.70589	Hsd11b1	1.44395e-09	1.61675	Col1a1	2.3294e-07	0.282546	Gstp1	0.0102492	0.327466	Tie1	4.63395e-06	3.46112	Chil3	0.000415089	2.75307	Taldo1	6.29992e-06	0.442112	Ckm	0.0168882	2.70135	Slc1a4	0.0109985	2.08467	Sept8	2.11845e-10	1.78419	Nudt19	0.0019943	1.00528	Ptprs	9.42039e-27	2.6612	Chmp2b	6.9419e-15	1.31864	Homer3
556	Top2a	2.13006e-59	1.58249	Dkk2	3.33902e-15	1.22399	Epha2	3.00538e-17	4.74922	Glrb	0.00941742	2.36894	Nmi	1.88649e-09	1.89235	2210013O21Rik	2.55957e-07	0.60598	Ifngr1	0.0110904	0.666402	Idh3b	4.93454e-06	0.527925	Tsix	0.000445033	1.00527	Gata6	6.31381e-06	2.04853	Gna14	0.0170813	2.28596	Rem1	0.011085	2.02866	Epb41l2	2.22931e-10	1.61111	Fgf1	0.00199895	3.83751	Lrig1	1.0929e-26	3.95453	Gm8730	8.47855e-15	1.51319	H6pd
557	Rfc3	4.08157e-59	1.31904	Ndufs6	3.41271e-15	0.3112	St3gal6	3.10348e-17	2.07819	Mrps6	0.00943479	0.453485	Anxa7	1.97791e-09	1.28156	Ift20	2.61279e-07	0.388936	Ret	0.0115022	3.48621	Capzb	5.26829e-06	0.304479	Rtn2	0.000463542	2.02258	Gngt2	6.40319e-06	1.79173	Sfrp1	0.0174063	0.402807	Clec2d	0.0114455	0.901251	Nenf	2.56091e-10	0.568471	Yif1b	0.00200554	0.587489	Kdm7a	1.3364e-26	3.02785	F3	9.64086e-15	1.8041	Npr1
558	Sf3b4	7.07895e-59	1.02244	Adprh	3.66251e-15	0.403852	Slc35d1	5.05121e-17	3.81051	H2-Ab1	0.00972404	1.19645	Parp3	2.04817e-09	1.83441	Dynlrb1	2.78961e-07	0.270435	Gpr153	0.011817	1.5153	Shisa5	5.54062e-06	0.648098	Sec61a1	0.000508572	0.505508	Rpl13a	6.49354e-06	0.385012	Mrpl18	0.01752	0.239876	Smim15	0.0114502	0.772785	Ecm2	2.68371e-10	1.48237	Selenoh	0.00200938	0.288765	Rps15-ps2	2.73732e-26	2.84169	Ggh	1.18407e-14	1.65148	Rspo1
559	Snw1	7.57892e-59	0.801622	Scd2	3.82084e-15	0.429959	Eif5b	5.70255e-17	0.551722	Arap1	0.00979513	1.07253	Slc29a1	2.23716e-09	0.745313	AU020206	2.85407e-07	2.52099	Ndrg2	0.0118296	0.588479	Tnfaip1	5.89987e-06	0.762464	Cmtm3	0.000526604	0.38684	Mrps24	6.67055e-06	0.456964	Mapk13	0.0178166	1.70022	St6gal1	0.0117048	2.26227	Zbp1	2.7266e-10	5.14375	Rpl38	0.00205736	0.279855	Hist1h2bc	2.77449e-26	1.59019	Rpl10-ps3	1.28884e-14	1.2471	Cltc
560	Aurka	1.32697e-58	2.29274	Coa3	4.19736e-15	0.350996	Adgrg2	7.75191e-17	2.65691	Myd88	0.0101461	1.1189	Prss23	2.43205e-09	0.771645	Rbm3	2.90686e-07	0.659771	Aplnr	0.0118575	3.26566	Mamdc2	6.18486e-06	2.47321	Rtf1	0.000528457	0.425519	Ndufa4	6.74791e-06	0.306783	Snx12	0.0178392	0.599077	Ddr2	0.0118264	0.922009	Erp29	3.11341e-10	0.594747	Rpl18a	0.00213128	0.285042	Hspg2	3.9872e-26	1.60505	Tubb6	1.37234e-14	1.00492	Plekha6
561	Psmc2	1.59847e-58	0.71583	Ube2c	4.43825e-15	0.371145	Ddx21	8.06439e-17	1.63164	Sowahc	0.0101953	2.11105	Pdlim1	2.69287e-09	0.965075	Zfas1	2.92609e-07	0.376394	Dynlt3	0.0119209	0.768203	Tmco1	6.43058e-06	0.50486	Yipf5	0.00053617	0.489446	Ednrb	7.60441e-06	2.53829	Aoc3	0.0178771	1.45387	Prnp	0.0118317	0.496136	Ebf2	3.12527e-10	2.21732	Ptrf	0.00214376	0.890117	Gstp-ps	4.07109e-26	2.52206	Ergic1	1.44945e-14	1.16084	Map4k5
562	Apoa1bp	1.61879e-58	0.786895	Ctxn1	4.58941e-15	0.643954	Bag1	8.53147e-17	0.846528	Tax1bp1	0.010376	0.482713	Cped1	2.70436e-09	1.30722	Rad21	3.10263e-07	0.677303	Sept2	0.0120475	0.564007	Ctla2a	6.63103e-06	1.14988	Rabl6	0.000552034	0.570257	Cdc37	7.67402e-06	0.412404	Mttp	0.0179468	2.49778	Qpct	0.0119799	0.783448	Tmed2	3.2039e-10	0.664926	Angptl7	0.00215725	2.99491	Bag3	4.11737e-26	1.85604	Ywhab	1.4695e-14	0.788327	Shisa5
563	Grb10	2.09737e-58	0.750328	Luc7l3	4.69515e-15	0.520295	Rcn2	9.30577e-17	0.53158	Nexn	0.0106681	0.804635	Acyp2	3.52112e-09	1.92057	Rfc4	3.17042e-07	0.740684	Gm12854	0.0122932	1.73518	Uqcr10	6.98e-06	0.229105	Adipor1	0.000554933	0.615535	Anapc5	7.87696e-06	0.422447	Mrps12	0.0182349	0.34348	Gnpda2	0.0119983	1.0161	Coro1b	3.23233e-10	0.67081	Exosc7	0.00221431	0.636764	Rgs3	4.19909e-26	3.52925	Tmem159	1.47517e-14	2.07768	Hoxa9
564	Id3	3.13736e-58	0.372147	Ncl	5.34181e-15	0.296966	Dstn	1.10912e-16	0.693382	Gtf2f1	0.0107455	0.702158	Gbp2	3.85412e-09	2.4932	Rdx	3.18503e-07	0.617016	Son	0.0123511	0.043257	Atp6v1e1	7.03948e-06	0.582299	Ebf2	0.000561734	1.55539	Rala	8.07026e-06	0.52642	Rpl35a	0.0186982	0.0927513	Scarb2	0.0121478	0.975777	Hexb	3.29456e-10	1.31983	Rps4l	0.00223325	0.376447	Myh10	4.366e-26	1.99041	Rrbp1	1.57824e-14	0.906364	Cpz
565	Dnajc19	4.46191e-58	0.695634	Fam92a	5.34814e-15	0.512648	Medag	1.96264e-16	1.72868	Naa50	0.0110517	0.532747	Lsamp	3.92075e-09	2.25355	Id1	3.26102e-07	0.442371	Retnla	0.0124753	1.8748	Colec11	7.46178e-06	3.32551	Ppp1r14b	0.000608971	1.08508	Srek1ip1	8.07467e-06	0.774254	Tspan8	0.0188201	1.94648	Hp	0.0122821	2.27173	Herpud1	3.29685e-10	0.725811	Parm1	0.0023379	1.5276	Kdelr2	5.91545e-26	1.20125	Tpm2	1.64487e-14	0.664306	Lix1l
566	Sfpq	4.53585e-58	0.958882	Oxct1	5.8141e-15	0.444107	Fam19a5	2.77608e-16	3.34859	Ralbp1	0.011174	0.552424	Casp12	4.17782e-09	2.06455	Aurkaip1	3.80943e-07	0.550707	Golim4	0.0125076	0.733307	Dhrs7	7.55544e-06	1.01914	Bnip3	0.000636482	0.704428	Med10	8.33317e-06	0.496463	Meis1	0.0192708	0.781648	Arhgap42	0.013157	1.79225	Sfrp4	3.51729e-10	2.80121	Pgm2	0.00237312	1.11175	Zeb2	7.39415e-26	2.47052	Serinc1	1.75605e-14	1.02457	Dennd5a
567	Pcbp4	5.72675e-58	1.40841	Gmnn	5.90792e-15	0.667758	Srrm2	3.02444e-16	0.782735	Ano4	0.0115627	3.66967	Acvrl1	4.2242e-09	2.03711	Emc4	3.86221e-07	0.949646	Casp12	0.0125853	1.35756	Tmem140	7.72178e-06	1.91765	Prrc2c	0.000640259	0.949105	Rpn2	8.3467e-06	0.396443	Macrod2	0.0195725	1.42523	Lclat1	0.0131721	2.17068	Scg3	3.56373e-10	5.35546	Lrp2	0.00243408	6.28902	Npdc1	1.14122e-25	1.97196	Tspan4	1.89545e-14	1.43339	RP23-135A22.4
568	Gins2	1.18477e-57	1.43981	C1qbp	6.17455e-15	0.349869	Plec	3.63981e-16	2.60897	Elf3	0.011843	2.94361	Twsg1	4.58729e-09	1.05738	Camkk2	3.8957e-07	1.93629	Adgre5	0.013159	1.2766	Hey1	7.93026e-06	2.33408	Cir1	0.000654297	0.827231	Bet1l	8.35663e-06	0.937433	Reg3b	0.0196314	7.18491	Plscr3	0.013318	0.526718	Ano6	3.6519e-10	1.26692	Cebpzos	0.0024479	0.618726	Gm12346	2.76409e-25	3.69307	Gm8292	1.96357e-14	1.40837	Spon1
569	Aurkb	1.28801e-57	2.02874	Fbn2	6.79131e-15	0.878976	Trabd2b	4.4136e-16	2.46057	Epdr1	0.0122813	1.20154	Sdpr	6.43152e-09	1.11255	Thyn1	3.96064e-07	0.63542	Olfml1	0.013188	1.18519	Nr1d1	8.0586e-06	1.9194	Grina	0.000669447	0.740245	Psma4	8.38447e-06	0.386446	Fuca2	0.0197333	1.23891	Psenen	0.0134855	0.443326	Dnajc1	4.04525e-10	1.46889	Plat	0.00248876	0.783377	Lrrc59	3.06146e-25	1.59654	Pitx2	2.05993e-14	2.89972	Nfic
570	Cbx5	1.98306e-57	1.11252	Igf2bp3	7.32392e-15	0.930105	Pxn	4.54647e-16	1.70063	Rbm24	0.0126291	3.70375	Gm6977	6.68317e-09	2.8577	Rnaseh2a	4.09851e-07	1.33431	Frmd6	0.0132505	0.987631	Pnkd	8.35967e-06	0.679023	Htra1	0.000684231	0.487059	Qpct	8.42326e-06	0.99905	Rasgrp2	0.0202026	1.00048	Kcne4	0.0134914	1.76046	Tram1	4.79287e-10	1.3127	Chchd10	0.00255062	0.575321	Rps20	3.22806e-25	1.12301	Lrrc32	2.08645e-14	3.16258	Plekho1
571	Bsg	2.38184e-57	0.389136	Cnih1	7.51291e-15	0.40614	Purb	5.13971e-16	1.24742	Gm20481	0.0136958	5.61718	C1qtnf9	6.69585e-09	3.7663	Krtcap2	4.41208e-07	0.27921	Lrrn4cl	0.013881	1.39408	S100a4	8.4306e-06	1.44098	Wap	0.000684927	3.66785	Map1lc3b	8.51952e-06	0.31106	Cxx1b	0.0204842	0.487293	Cerk	0.0135341	2.22293	Rnf13	4.80846e-10	1.26722	Rps12	0.00258264	0.3105	Retnlg	3.81364e-25	2.91037	Ctbp1	2.0922e-14	1.49662	Fcer1g
572	Ssrp1	3.23022e-57	0.808326	Cct7	7.64835e-15	0.295264	Tra2b	8.27172e-16	0.411689	Tshz3	0.0138003	1.7137	Cmklr1	6.95635e-09	2.85141	Ndufb7	4.57749e-07	0.335988	Iah1	0.0139929	0.526139	Wdr1	8.49862e-06	0.738499	Rnf10	0.000694041	0.523494	Ppia	8.66841e-06	0.374584	Chek2	0.0206212	1.92601	Cstb	0.0139647	0.272169	Mrc2	5.08135e-10	1.61488	Nhp2	0.00258639	0.337948	Pink1	4.62271e-25	2.09081	3632451O06Rik	2.27429e-14	3.43882	Rnf213
573	2810004N23Rik	9.5587e-57	1.31785	Rpl10	8.38285e-15	0.306139	Peg3	1.03487e-15	0.506195	Gal	0.0139468	1.72166	Svep1	7.63844e-09	1.72681	Tmem205	4.60124e-07	1.14117	Hs3st1	0.0147433	1.77329	Crispld2	8.56757e-06	0.649763	Mmp23	0.000736742	0.680765	Nectin2	8.75287e-06	1.11403	Folr1	0.0208487	2.44242	Peak1	0.0140411	2.58982	Smap1	5.12079e-10	1.02186	Arl2	0.00259986	0.607174	Tmed10	5.53833e-25	0.94984	Nr4a1	2.32723e-14	1.26655	Bptf
574	Col26a1	1.0958e-56	1.69672	Pabpc4	8.93252e-15	0.497958	Tmem30a	1.12786e-15	0.959452	Slc26a7	0.0139972	2.85557	Fmo1	7.77502e-09	1.4667	Gm15427	4.75744e-07	0.304143	Csrp2	0.0148322	0.282334	Wfdc1	8.6506e-06	1.14882	Apoe	0.000755414	0.308312	Psmd1	9.31362e-06	0.537167	Syndig1	0.0214687	2.88024	Mef2a	0.01416	1.25077	Tmem30a	5.25297e-10	0.955777	Calr	0.00262901	0.282815	Emilin2	5.85056e-25	3.02185	Apod	2.43053e-14	1.76254	Plin3
575	Mcm4	1.55309e-56	1.42694	Ncbp2	9.05669e-15	0.533024	Gpc6	1.16566e-15	1.66025	Bmp7	0.0141095	1.36443	Mrpl33	7.80607e-09	0.368243	Fcgrt	5.00364e-07	0.646661	Pkd2	0.0148434	0.90384	Tpm4	8.72694e-06	0.267488	Pbxip1	0.000774328	0.833815	Rab14	9.4922e-06	0.391208	Mrvi1	0.021577	2.22116	S1pr1	0.0141984	1.80229	Ergic3	5.35225e-10	0.600153	Myl3	0.00266143	2.11474	Ier3	7.26681e-25	1.01832	Rpl37rt	2.46488e-14	0.888561	Wdr26
576	Wbscr22	1.69033e-56	1.15152	Timm10b	9.37246e-15	0.549793	Zfp385b	1.32791e-15	4.87325	Cyba	0.0143862	0.299356	Atp5g2	8.37447e-09	0.973631	Pbk	5.01658e-07	1.00029	Fxyd6	0.0150672	0.362739	Elovl1	8.93225e-06	0.811346	Sult1a1	0.000827113	1.2727	Rsu1	9.58284e-06	0.526179	Ptgr1	0.0224685	0.735326	H2-Eb1	0.014317	1.66687	Ptpn18	5.80281e-10	2.55973	Bnip3l	0.00266233	0.438748	Saraf	7.98989e-25	1.24916	Adprh	2.79895e-14	0.880501	Cd47
577	Cops4	1.99339e-56	0.740771	Suclg1	9.98602e-15	0.35762	Osmr	1.50416e-15	3.01783	Esf1	0.014542	0.495391	Insig2	8.59162e-09	1.27525	Mrps12	5.1281e-07	0.555441	Nav1	0.0154536	0.891453	Cox6b1	9.27762e-06	0.15955	Scara5	0.000857236	1.08534	Pde6d	9.95202e-06	0.801966	Cldn3	0.0230001	2.1914	Fam26e	0.0143675	2.1894	Clu	5.87668e-10	1.08378	Prnp	0.00277239	0.527421	Rpl38-ps2	1.12946e-24	1.76005	Steap3	2.82576e-14	2.68223	Tpp1
578	Tomm22	2.23221e-56	0.614048	Mrps15	1.03379e-14	0.539897	Fasn	1.63368e-15	1.74957	Plet1	0.0147688	2.09555	Gm13588	8.69703e-09	1.11934	Supt4a	5.47038e-07	0.572504	Rab1a	0.0157389	0.250868	Bcar3	1.05872e-05	3.24374	Hdlbp	0.000871359	0.609856	Rab24	1.01713e-05	0.798231	Emilin3	0.0240869	3.2378	Sntg2	0.0144593	2.14181	Ift20	6.03393e-10	0.504855	Rsrp1	0.00277568	0.3204	Gm10320	1.15346e-24	4.1418	Tspan18	2.94132e-14	2.601	Mir99ahg
579	Ctxn1	2.26103e-56	1.16245	Naa38	1.15874e-14	0.368533	Rpn2	2.01961e-15	0.496319	Prdm1	0.0154864	3.3817	Plscr4	9.56953e-09	1.91195	Fopnl	5.81168e-07	0.67285	Creb5	0.0160466	1.32905	Spop	1.11709e-05	0.777585	Tmem100	0.000891929	0.740082	Uqcrc1	1.01914e-05	0.366837	Hsp25-ps1	0.0241907	0.956468	Prkacb	0.0145989	0.991525	Hdac7	6.0666e-10	2.03262	Arl6ip1	0.00278263	0.363455	Gm3511	1.86441e-24	1.36627	Tpt1	3.07798e-14	0.581687	Smarca2
580	Elof1	2.7102e-56	0.769372	Slc38a4	1.19762e-14	1.19538	Pim3	2.54391e-15	1.2344	Casp12	0.0155594	1.26011	Cox16	9.78137e-09	1.50383	Pnkd	5.98299e-07	0.685878	Rab11a	0.0165679	0.266388	Leprot	1.15819e-05	0.497444	Tnfrsf1a	0.000908071	0.657954	Rab11b	1.02045e-05	0.451393	Cotl1	0.0245497	0.342069	Tmem178	0.0147746	3.10747	Myd88	6.23287e-10	1.94585	Aplp2	0.00278918	0.583374	Gm12254	1.92515e-24	2.08734	Gm6136	3.16769e-14	1.52163	Efemp1
581	Lsm3	3.0767e-56	1.24498	Smarce1	1.33219e-14	0.460404	Bdkrb1	6.45064e-15	5.26693	Trib1	0.0156827	0.937953	Cav2	1.06114e-08	1.90482	Atraid	6.14035e-07	0.539116	Itgb1	0.0166884	0.367565	Ndrg1	1.17045e-05	1.44877	Sdf4	0.000947321	0.396857	Tmed1	1.06695e-05	0.607764	Il13ra1	0.0247945	1.77191	Sarnp	0.0147755	0.314564	Efemp2	6.46828e-10	0.804185	Slpi	0.00279322	3.14735	Gm10123	1.92549e-24	1.99185	Ctsf	3.35968e-14	2.34643	Sh3bp5
582	Tomm40	3.18045e-56	1.07987	Acat1	1.33615e-14	0.51793	Slc7a5	6.52318e-15	3.10912	Rccd1	0.0158545	2.51528	Tm7sf3	1.11807e-08	1.3786	1700037H04Rik	6.20583e-07	1.12314	Lrrc17	0.0169937	0.542399	Slfn5	1.18541e-05	1.69588	Emc10	0.00101291	0.542058	Mrpl42	1.08816e-05	0.340362	Ms4a10	0.0261374	5.18088	Scgb3a2	0.0149009	3.46255	Saraf	7.62507e-10	0.687948	Sumo3	0.00288155	0.31486	Ddx3x	2.66108e-24	1.34662	Ssr3	3.72931e-14	0.765123	Lima1
583	Nol7	3.67921e-56	0.787443	Sdhb	1.44433e-14	0.293804	Nfkbia	7.3493e-15	0.581626	Gm6265	0.0159781	1.01805	Kdelr3	1.29263e-08	0.61493	Jkamp	6.29289e-07	0.606077	Rgs10	0.0177707	0.820301	Ephx3	1.18553e-05	6.7536	Dnajc25	0.00103943	1.30147	Pdia6	1.18312e-05	0.289117	Wrb	0.0268546	1.23072	Irf2bp2	0.0149175	1.41912	Rcn1	7.77369e-10	0.546866	Atp6v0b	0.00289821	0.449243	Chmp4b	3.1487e-24	1.85732	Pla2g16	3.84333e-14	2.29852	Srgap1
584	Skp2	7.46606e-56	2.14357	Ndufv2	1.46991e-14	0.292354	Scin	7.47202e-15	4.97983	Cldn5	0.0160063	1.34697	Aga	1.30966e-08	1.01667	Cnpy2	6.35212e-07	0.330396	Itgb5	0.0178967	0.947235	Ndufa2	1.20788e-05	0.229242	Mir703	0.0010487	0.571837	Slc38a5	1.19069e-05	2.25077	Rala	0.0275073	0.289209	Arrdc3	0.0152781	0.877737	Iah1	8.00704e-10	0.973347	Skp1a	0.00290947	0.26817	Spty2d1	3.49518e-24	3.04857	Rexo2	4.88604e-14	1.02723	Fam134a
585	Nt5c3b	8.90601e-56	0.979686	Rdh10	1.55944e-14	1.23598	Dnajc25	8.19331e-15	1.90793	Kdm7a	0.0164576	1.10957	Pmepa1	1.4339e-08	1.23188	Wt1	7.03399e-07	1.83822	Cd151	0.0181288	0.591473	Cyba	1.24228e-05	0.434894	Clk1	0.00110061	0.353801	Pkig	1.22214e-05	0.819587	Cck	0.0278317	2.73003	Sftpc	0.0160574	3.60723	Cd55	8.54482e-10	1.56846	Ube2l3	0.0029435	0.33991	Rcn1	3.72382e-24	0.985472	Wipi1	5.98924e-14	1.54701	Atp6v0d1
586	Cenph	1.22987e-55	1.90926	Cops4	1.61453e-14	0.405045	Tsc22d3	9.05369e-15	1.04718	Fam102b	0.0168219	1.10905	Igkc	2.00483e-08	2.58884	Cxxc5	7.45517e-07	1.31617	Nptn	0.0183935	0.485662	S1pr3	1.25486e-05	0.731466	Ak3	0.00113588	0.828004	Sox9	1.23942e-05	0.782011	Fxyd1	0.0280654	0.217486	Srp14	0.0162588	0.237371	Ptprcap	9.07565e-10	3.60954	Rbms1	0.00294591	0.439411	Krt8	4.64929e-24	2.77981	C2	6.10055e-14	3.7796	Phf11d
587	Ddx1	3.28448e-55	0.994366	Rpl29	1.87188e-14	0.268254	Erf	9.35366e-15	2.32922	Akap8l	0.0168661	0.904232	Srpx2	2.04303e-08	1.67839	Rpl10a	7.57368e-07	0.224286	Myadm	0.0184151	0.734817	Ddit4	1.26287e-05	0.844086	Gm10275	0.00114523	0.48457	Tmem50a	1.26073e-05	0.324472	Pik3r1	0.028181	1.06589	Tmem123	0.0164205	0.67437	Fgl2	9.82128e-10	1.68606	Esam	0.00294863	1.16498	Ccdc80	4.82442e-24	1.31137	Add1	6.15569e-14	1.46433	Plppr3
588	Pfdn4	6.12085e-55	0.928403	Tgfbi	2.26718e-14	0.298961	Arl5b	9.42618e-15	2.109	Tshz1	0.0173095	0.884572	Sln	2.46619e-08	2.39555	Plekhj1	7.96911e-07	0.775499	Dram2	0.0184376	0.739624	Stbd1	1.29078e-05	1.71236	2310039H08Rik	0.00116311	0.594855	Myl1	1.29664e-05	2.56464	Manbal	0.0283009	0.420108	Phactr1	0.0167361	1.38511	Camk2n1	9.83144e-10	1.88411	Sap18	0.00297862	0.316191	Tax1bp1	5.74598e-24	1.36152	Dner	6.23162e-14	5.35244	Brd9
589	Hddc2	7.91728e-55	1.08366	Mrpl21	2.50169e-14	0.454043	Nedd9	9.65294e-15	2.50998	Akap1	0.0173455	1.74315	Hist1h2bc	2.6296e-08	0.742661	Fibp	9.00945e-07	0.789904	Rhog	0.0186577	0.779069	Pdgfd	1.29481e-05	2.12502	Calm1	0.00116697	0.210146	Cox6a2	1.3009e-05	3.38076	2300009A05Rik	0.0284114	0.96534	Adamts1	0.0172236	0.422429	Il4ra	9.91815e-10	3.10909	Vamp5	0.00298479	1.24845	Gm8292	9.62594e-24	1.64253	Cmtm3	6.27692e-14	0.900528	BC005537
590	Rpl19	1.09456e-54	0.261329	Rps13-ps2	2.54477e-14	0.619757	Rpl17	9.91626e-15	0.193889	Atp1b1	0.0173815	0.917262	Gm6204	2.72273e-08	1.24153	Dut	9.60917e-07	0.468311	Uap1	0.0192262	0.545756	Nov	1.33534e-05	2.15969	Stxbp6	0.00118387	1.70929	Trmt112	1.34181e-05	0.368293	Btg2	0.0284567	0.248164	Mrps36	0.01772	1.04213	Add3	9.9433e-10	1.22172	Glo1	0.00307726	0.579536	F3	1.04734e-23	2.03426	Dctn2	6.52988e-14	1.01392	Emx2
591	Eif3h	1.29694e-54	0.436043	Gpx8	2.62016e-14	0.311162	Nop14	1.05176e-14	1.56995	Smad1	0.017475	1.33032	Golim4	2.78662e-08	1.13201	Ebpl	9.67276e-07	0.877205	Klf3	0.0193894	0.768647	2810025M15Rik	1.34919e-05	0.885363	Cdkn1a	0.0011918	0.282165	Rnaset2b	1.38915e-05	0.911231	Fam118a	0.0293492	1.38663	Dazap2	0.0178555	0.57566	Sec61a1	1.03843e-09	0.774085	Atp5k	0.00307792	0.292424	RP23-58B7.2	1.56948e-23	2.76662	Pink1	6.59942e-14	1.69498	Cebpb
592	Gtf2e2	1.44647e-54	1.05642	Hist3h2ba	2.67686e-14	0.898058	Tiam2	1.3346e-14	3.88016	Bcl10	0.0176788	0.825761	Il33	2.83927e-08	2.18927	Rabac1	9.8027e-07	0.368536	Car4	0.0196244	1.95804	Sox18	1.36632e-05	4.6259	Tmem119	0.00120527	0.589374	Cotl1	1.42503e-05	0.572863	Chchd7	0.0294814	0.344695	Ap3s1	0.0178584	0.62932	Kctd11	1.13825e-09	2.6037	Ppic	0.00315419	0.285159	Tcf21	1.5813e-23	1.09514	mt-Nd4	7.20498e-14	0.76871	Fnip1
593	Mcm6	2.06195e-54	1.00166	Idh3b	2.76491e-14	0.463696	Sox5	1.40324e-14	2.76779	Pcf11	0.0178431	1.33688	Pecam1	4.31514e-08	2.39114	Hells	9.81695e-07	1.52765	Sh3kbp1	0.0198118	1.15294	Rps16	1.44198e-05	0.179136	Gm15772	0.00125426	0.509446	Myl2	1.46231e-05	3.05005	Eef1b2	0.0297055	0.133405	Ctnnd1	0.0180779	1.23907	Thra	1.14093e-09	1.02561	Creb3	0.00316378	0.860641	Rpl13-ps3	1.65525e-23	4.67673	Nfib	7.29364e-14	1.47033	Coro1b
594	Rae1	3.09734e-54	1.26856	Ppp2r1a	2.77179e-14	0.434482	Rin2	1.53788e-14	1.84058	Dcn	0.0181856	0.107262	Sash1	4.43432e-08	1.76623	Csrp1	1.08803e-06	0.496028	Tmod3	0.0200967	0.574774	Rergl	1.4638e-05	7.05822	Ndel1	0.00129053	0.683379	Lsm2	1.51152e-05	0.455893	Cbx6	0.0298189	0.524945	Dynlrb1	0.0181726	0.0812988	Neat1	1.14584e-09	1.44573	Dctpp1	0.0031879	0.33556	Sec61b	2.01834e-23	0.973128	S100a4	7.78772e-14	2.35795	Sat1
595	Mrps17	4.82598e-54	0.68871	Abracl	2.86834e-14	0.353318	Skil	1.65838e-14	2.20304	Cdkn2aip	0.0182939	1.28089	Pkd1	4.44715e-08	1.8456	Brix1	1.13135e-06	0.521044	Stc2	0.0205964	2.03045	Dusp3	1.60449e-05	2.22807	Rtn4	0.00135236	0.397144	Fkbp3	1.61015e-05	0.304335	Hdgf	0.0298935	0.419715	Lrrc58	0.0182092	1.31169	Rtp4	1.15604e-09	2.61573	Ptov1	0.00322232	0.374548	Eif1a	2.07266e-23	1.30355	Map1lc3b	8.11063e-14	0.731425	Fxr2
596	Osgep	5.93071e-54	0.946184	H2afx	2.96214e-14	0.368281	Ndrg2	2.04392e-14	0.945276	Rsbn1	0.0186242	1.12549	Rps24-ps3	4.69934e-08	1.35079	Fam195b	1.14001e-06	0.420939	Mrps21	0.0211399	0.250494	Camk2g	1.68513e-05	1.22352	Anxa6	0.00142508	0.371606	Cops4	1.6129e-05	0.44368	Foxp2	0.0301399	1.15673	Gucy1b3	0.0183293	1.0568	Spry1	1.2265e-09	1.41188	Rpl31	0.00332234	0.285993	Selenom	2.42862e-23	0.944227	Fzd7	8.47254e-14	2.37292	Pum2
597	Npm1	8.36369e-54	0.225711	Commd1	3.05539e-14	0.435461	Bcat1	2.13947e-14	2.84794	Gspt1	0.0194621	0.857164	Csf1	4.75636e-08	1.7701	Pla2g5	1.20308e-06	3.17741	Aamdc	0.021827	0.574738	Rgcc	1.75753e-05	0.735377	Vapb	0.00145581	0.603715	Dap	1.62596e-05	0.434946	Tm6sf1	0.0301668	3.14464	Angpt1	0.0183427	2.02476	Tmem159	1.42334e-09	1.57875	Ndufaf8	0.00334212	0.59656	Nab2	2.90486e-23	2.47539	Hic1	1.141e-13	2.16379	Sirt2
598	Rbm39	8.3768e-54	0.427419	Mrps12	3.35758e-14	0.47367	Gem	2.5554e-14	1.25557	Dnttip2	0.0196762	0.61474	Ndufb3	4.95414e-08	0.37818	Mrpl24	1.22384e-06	0.570697	Ptrf	0.0222632	0.605413	AU021092	1.75916e-05	4.40971	Sln	0.00175628	1.79616	Apoa1bp	1.62946e-05	0.476031	Pmf1	0.0306546	0.455959	Fgfr4	0.0183957	4.1438	Heg1	1.47342e-09	1.74018	Nagk	0.00342304	0.83101	Prlr	3.02393e-23	4.44043	Slc43a3	1.25545e-13	1.71586	Sash1
599	Mpped2	1.29178e-53	2.05762	Shisa3	3.87716e-14	1.98255	Aars	2.82553e-14	1.44089	Tpst1	0.0200346	0.511891	Ntan1	5.21426e-08	0.633923	mt-Nd3	1.25167e-06	0.309125	Tmem88	0.0222769	1.10687	Gm14005	1.86965e-05	3.03986	Fhl1	0.0018083	0.434677	Dctn2	1.67052e-05	0.527672	Gpsm2	0.0308783	0.781553	P4ha3	0.0187031	1.71477	Akap12	1.48504e-09	1.18762	Elob	0.00346775	0.306132	Rdx	3.74362e-23	1.29532	Gbp2	1.37277e-13	3.22042	Smap1
600	Psmd8	3.17798e-53	0.593615	Adh5	3.92399e-14	0.367662	Zc3h15	2.8678e-14	0.699151	Rell1	0.0200821	0.971787	Ptrf	5.58725e-08	1.00764	Mtfr1l	1.27083e-06	0.699881	Kcnk2	0.0224032	1.57755	Chp1	1.90779e-05	0.896188	Epb41l4aos	0.00181601	0.740396	Pfdn1	1.79717e-05	0.351878	Ints6l	0.0319412	0.659282	Selenot	0.01902	0.773771	Nfe2l2	1.55556e-09	1.56282	Ostc	0.00347894	0.27647	Rpl35a-ps2	4.19814e-23	2.14045	Sfn	1.38405e-13	3.20575	Fmo1
601	Bola3	3.28502e-53	0.852331	Thyn1	5.42347e-14	0.503783	Mirg	3.06009e-14	1.87833	Cnot4	0.0213826	1.11471	Itih5	5.76313e-08	1.1315	Selenoh	1.27298e-06	0.304707	Zfp385a	0.0224198	1.154	Casp12	2.04653e-05	1.79776	Crtap	0.00184131	0.52889	Mrpl20	1.80966e-05	0.386686	Ccdc106	0.0324924	1.57844	Ly6d	0.0190758	3.17249	Pbxip1	1.5969e-09	1.26454	Dut	0.00349368	0.375054	Ube2g2	4.44799e-23	1.85351	Slc44a1	1.38843e-13	2.39466	Picalm
602	Emc8	5.39081e-53	1.14924	Hic1	5.53048e-14	1.31531	Rnh1	3.12087e-14	0.649328	1700086L19Rik	0.021687	3.15866	Nck1	6.25681e-08	1.14707	Tmed9	1.35166e-06	0.33147	Emp2	0.0224649	0.627227	Asb2	2.3363e-05	3.17841	Ehd2	0.00186431	0.693818	Spc24	1.82289e-05	0.583715	Cenpw	0.032977	0.413415	Mdk	0.019459	0.181747	Nfic	1.62952e-09	1.19004	Snrpd3	0.00352083	0.269721	Nfil3	5.30634e-23	2.73636	9530068E07Rik	1.42551e-13	1.06873	Plbd2
603	Polr2h	1.07098e-52	1.20268	Lsm7	6.27165e-14	0.288283	Fhl2	4.15144e-14	1.09872	Mmd	0.0217941	0.911938	Gm6136	6.63285e-08	0.982445	Anapc15	1.40317e-06	1.19827	Car8	0.0225745	1.78813	Rbm3	2.40428e-05	0.594352	Cidec	0.0018932	5.96869	Mrpl51	1.91526e-05	0.420997	Mrpl55	0.0331698	0.37863	Golim4	0.0194946	0.785338	Prr13	1.69394e-09	1.03596	Arxes1	0.00353149	0.97488	Sh3glb1	6.02273e-23	1.16807	Pbxip1	1.4747e-13	1.65033	Dync1i2
604	Ndufs4	1.38005e-52	0.582179	Mcm2	6.34352e-14	0.693758	Rassf1	4.54734e-14	0.8749	Penk	0.0224667	0.24444	Ecscr	6.79372e-08	1.65458	Mtx2	1.4143e-06	0.514629	Srpx	0.0228145	0.703861	Psmb10	2.41691e-05	0.983748	Prelid1	0.00191378	0.302272	Ube2b	1.91685e-05	0.326581	Rpl5	0.0334387	0.117349	Stc1	0.0204446	1.64876	C1qtnf2	1.91402e-09	1.36103	Txnip	0.00358929	0.543328	Rps24-ps3	6.94492e-23	2.27187	Hspa12b	1.70515e-13	3.00592	Nudt9
605	Wdr18	2.13902e-52	1.31443	Ndufa13	6.60656e-14	0.264315	Twistnb	4.61694e-14	1.16366	Rbm27	0.0225165	1.3342	Pdia3	7.90037e-08	0.240815	Mrpl35	1.49226e-06	0.671768	Pf4	0.0242557	0.799218	Rpl15	2.43006e-05	0.192617	Nucb2	0.0019734	0.846411	Tyrobp	1.92699e-05	1.08318	Eif3f	0.033514	0.177869	Slc44a1	0.020508	1.20681	Igf1	2.07231e-09	0.639881	Mid1ip1	0.00370832	1.03192	Tiparp	7.0032e-23	2.45455	Rab2a	1.72881e-13	0.882954	Hba-a2
606	Atp5d	3.84533e-52	0.385064	Cops5	6.63653e-14	0.444536	Tars	4.65051e-14	1.11062	Mrvi1	0.0227096	2.13064	Kdr	7.91253e-08	2.38594	Smpdl3b	1.57853e-06	3.74413	Adamtsl4	0.0250533	1.78195	Chmp3	2.43259e-05	0.849366	Cmtm7	0.00199195	0.524405	Ctsa	1.94886e-05	0.602695	Psme1	0.0336302	0.275166	Slitrk6	0.0205101	2.63411	Scarb2	2.09801e-09	1.51993	Ogfod3	0.00376072	1.54264	Bcap31	8.89668e-23	0.976202	Cpz	2.20528e-13	3.15203	Hdgf
607	Cycs	5.77386e-52	0.535256	Stoml2	7.63368e-14	0.459263	Lyz2	4.71779e-14	1.14995	Phf13	0.0228521	1.10653	Ang	8.40832e-08	1.89101	Gm2044	1.68305e-06	8.58855	Hebp1	0.0252141	0.702454	Fmc1	2.52246e-05	0.600031	Itga5	0.0020158	0.524767	P3h4	1.95724e-05	0.705218	Il17b	0.0339095	3.85898	Tgfbr2	0.0208602	0.793549	Gm8369	2.11176e-09	5.86398	Ptgds	0.00378174	2.43332	Gm10169	1.1047e-22	2.40597	Glmp	2.36339e-13	1.55312	Cyr61
608	Ccdc58	7.95256e-52	1.31984	Impdh2	7.90873e-14	0.390925	Eif1ad	6.33978e-14	1.06296	Gm28592	0.023057	5.07485	Tgoln1	8.57868e-08	1.00587	Mrpl55	1.72287e-06	0.633556	Gimap4	0.0254057	1.83104	Osbpl9	2.56933e-05	1.03208	Akap13	0.00203604	1.45645	Snrnp27	2.04e-05	0.406517	Kcnd3	0.0354048	3.5464	Npc2	0.0209161	0.157244	Bet1l	2.20942e-09	1.17017	Pygb	0.003826	1.13007	Pmepa1	1.12541e-22	2.1384	Erp29	2.46028e-13	0.836511	Aup1
609	Sgta	1.07056e-51	0.939274	Fam162a	8.26146e-14	0.325777	Rpl12	6.83867e-14	0.252861	Nfix	0.0230977	0.706863	Bnip3l	8.61525e-08	0.548164	Myl6	1.7676e-06	0.216245	Calr	0.0257345	0.151791	Adgrg1	2.82785e-05	2.12935	Stx5a	0.00206733	0.613267	Psmd12	2.05414e-05	0.459151	Mrps36	0.0354501	0.851331	Atraid	0.0213353	0.378169	Pkd2	2.60621e-09	1.55976	Apoa1bp	0.00383828	0.391772	Qpct	1.32187e-22	1.96357	Dirc2	2.5126e-13	1.74493	Ccnl2
610	Ptma	1.1857e-51	0.159779	Nap1l4	9.83146e-14	0.440719	Abhd1	7.22374e-14	4.79284	Pgf	0.023164	1.05244	Arhgdia	9.04395e-08	0.315456	Smc6	1.86989e-06	0.981405	Ptgfrn	0.0258227	1.09795	Reep5	2.8388e-05	0.345339	Gm5416	0.00212832	3.74117	Chmp2a	2.1088e-05	0.395927	Bend5	0.035681	1.18167	Fth1	0.0216625	0.160089	Capn2	2.65153e-09	0.878648	Rab2a	0.00385848	0.390582	Gm10221	1.40448e-22	2.5485	Txndc17	2.68975e-13	0.725381	Hoxd11
611	Nsmce2	1.84098e-51	1.07807	Ywhaq	1.00051e-13	0.267449	Sox6	7.65181e-14	3.74292	Efr3a	0.0232898	0.728791	Fgfr1	9.46501e-08	0.739047	Ufd1l	1.87134e-06	0.703492	Ccdc28b	0.0262677	0.601812	Lyz2	2.91114e-05	0.984092	Rpl36	0.00226068	0.130906	Timm23	2.21248e-05	1.14685	Mlf2	0.0363992	0.208649	Sept7	0.0217	0.214086	Anxa4	2.69724e-09	1.75309	Nol7	0.00394131	0.382269	Rpl32	1.4931e-22	1.08106	Ramp2	2.75352e-13	1.02408	Scand1
612	Tia1	2.68579e-51	1.20211	Mrps24	1.10328e-13	0.382443	Sorbs2	8.17212e-14	2.73856	Ddit4	0.0236773	0.535376	Rpl17-ps10	9.5633e-08	1.84459	Mien1	1.91578e-06	0.692284	Dusp1	0.0262761	0.222783	Cd52	2.9278e-05	1.49876	Rps19	0.00234349	0.189048	Pxdn	2.21588e-05	0.86386	Pigyl	0.0371976	0.430667	Neo1	0.0219021	1.19393	Cltc	2.70918e-09	1.06521	Mtx2	0.00406014	0.407044	Ar	1.53289e-22	3.20146	Rtn3	2.85856e-13	1.05564	Fam198b
613	Idh2	4.38558e-51	0.519582	Tmpo	1.1315e-13	0.693824	Sdc3	9.0982e-14	1.77528	Prrc2c	0.024305	0.690403	Cyp2d22	9.65378e-08	2.34679	Chrac1	1.9891e-06	0.774977	Art4	0.0263618	1.84747	Thra	2.95096e-05	0.804167	Marc2	0.00238417	0.532347	Lgals7	2.32804e-05	1.72702	Mpp1	0.0377716	0.687663	Cass4	0.0224636	7.54592	Tnfsf12	3.14295e-09	2.23845	Eif4e2	0.00408522	0.388774	Gnai2	1.53622e-22	1.1833	Tm2d2	2.86388e-13	0.895282	Hist1h1c
614	Tagln3	1.37725e-50	3.03707	Cdc7	1.153e-13	1.04422	Zfp703	1.05378e-13	2.03394	Mef2a	0.0253879	0.977698	Rps15a-ps7	9.85823e-08	0.895551	Sostdc1	2.00206e-06	2.01674	Sema3d	0.026398	2.01342	Rps7	3.09216e-05	0.225404	Socs2	0.00248413	0.565848	Tspan18	2.38882e-05	1.67544	Zfp580	0.0379281	0.707662	Col5a1	0.0226729	0.489686	Litaf	3.1574e-09	0.849612	Aurkaip1	0.00412346	0.410498	Cox17	1.87592e-22	1.1883	Nkain4	3.04886e-13	1.75033	Smo
615	Brix1	1.49011e-50	0.768649	Naa10	1.18186e-13	0.554778	Arid5a	1.07549e-13	2.5539	Gnb2	0.0254789	0.229761	Fam114a1	9.90863e-08	0.945413	Ap3s1	2.04248e-06	0.781617	Islr	0.0264127	0.395464	Rnf167	3.25467e-05	0.761812	Tmbim1	0.00260237	0.751681	Nono	2.39444e-05	0.377798	Aldh1a7	0.0380885	2.79934	Rps11	0.0245801	0.0882221	Nrp1	3.35843e-09	1.30604	St3gal5	0.00415603	1.45878	Srm	1.97003e-22	1.08861	Spop	3.19846e-13	1.34471	Lrrc32
616	Drg1	2.00061e-50	0.952007	Gm5805	1.52649e-13	0.518454	Emb	1.2367e-13	1.95768	Add3	0.0255157	0.656761	Mcfd2	1.03761e-07	0.643248	Wdr61	2.10858e-06	0.512275	Vstm4	0.027221	1.40333	Ace	3.28939e-05	1.78754	Gaa	0.00264229	0.710356	Rps11-ps1	2.43077e-05	0.819497	Egr1	0.0388259	0.183137	Tcp11l2	0.0249575	1.40573	Bag3	3.50538e-09	1.15188	Dpm3	0.00415996	0.325761	Capn2	2.45366e-22	1.44376	Tspan8	3.20059e-13	3.72738	Vsir
617	Eif3l	2.28289e-50	0.738812	Hypk	1.5467e-13	0.490395	Cd44	1.34262e-13	1.71616	Hsd11b2	0.0256309	0.779478	Txn1	1.12933e-07	0.165588	Blvrb	2.18126e-06	0.624915	Bvht	0.0272473	1.64148	Son	3.29244e-05	0.163174	Lgals9	0.00264849	0.672197	Nnat	2.43943e-05	0.31539	Hhip	0.0388307	1.62079	Qk	0.0250427	0.82277	Ikbip	3.81725e-09	1.01749	Id3	0.00416548	0.254782	Hif1a	3.70006e-22	2.02799	Sec61a1	3.23308e-13	1.06304	Fgl2
618	Esd	2.60907e-50	0.572754	Rp9	1.55e-13	0.475439	Srsf2	1.37251e-13	0.481611	Dhx15	0.0262172	0.437746	Glul	1.26684e-07	0.777773	Gsta3	2.21949e-06	2.50021	Itpr1	0.0274841	1.4072	Rpl21	3.30879e-05	0.187552	Ythdc1	0.00270683	0.693008	Mageh1	2.50985e-05	0.70701	Nrtn	0.0389511	1.95267	Hbp1	0.0251382	0.603829	Ifi47	3.93773e-09	3.93817	Zyx	0.00422897	0.370773	Socs1	3.78516e-22	2.46794	H2afj	3.32041e-13	1.02769	Trp53inp1
619	Smc4	3.02403e-50	0.981415	Apex1	1.70927e-13	0.358552	Gba	1.44821e-13	1.65067	Appbp2	0.0267477	0.706162	Lrrc58	1.28679e-07	1.78963	Eif4a1	2.41908e-06	0.236044	Capn2	0.0277009	0.478486	Sh3bgrl3	3.37853e-05	0.30918	Ntrk2	0.00270981	1.10068	Cd59a	2.6143e-05	1.26379	Csnk2b	0.0389725	0.210864	Gstk1	0.0252364	0.888622	Tusc3	4.25852e-09	0.95618	Arhgap18	0.0043065	2.53625	Gm12191	5.17542e-22	2.93548	Plbd2	3.51106e-13	2.10684	Mbd2
620	Mcm5	3.75222e-50	1.51902	Cenpw	1.72036e-13	0.580219	Scara3	1.53807e-13	2.04652	Moxd1	0.0282122	1.25846	BC004004	1.38245e-07	0.847868	Gtf2e2	2.53361e-06	0.619669	Lims2	0.0278908	1.095	Cd82	3.41262e-05	1.16909	Gm10076	0.00279499	0.250238	Acer2	2.69607e-05	2.14371	Tinagl1	0.0391412	1.1524	Trim67	0.025557	6.24923	Snhg18	4.62817e-09	0.556912	Stard3nl	0.00456411	0.617688	Ybx1	5.24063e-22	0.898834	Cyp20a1	3.93718e-13	1.91733	Wbscr17
621	Nup85	5.68444e-50	1.35877	Arhgdia	1.86465e-13	0.284569	Myd88	1.67646e-13	1.8473	Kdm5a	0.0283176	1.22935	Tcf4	1.44139e-07	0.601245	Ormdl3	2.57257e-06	0.866834	1500009L16Rik	0.028209	0.646726	Ehd4	3.54114e-05	1.75483	Qsox1	0.00299085	0.843184	Tspan7	2.71971e-05	0.858118	Bves	0.0395754	2.58576	Clic3	0.0256874	4.3869	Pink1	5.9818e-09	1.26809	Lsm8	0.00459413	0.322873	Emc10	7.12257e-22	1.35077	Ephx1	4.07655e-13	2.4768	Rev3l
622	Rhno1	8.70792e-50	1.41877	Cenpm	1.97283e-13	0.878201	Tmem251	1.74097e-13	1.76802	Lamp2	0.0287112	0.30828	Sec11c	1.44278e-07	1.08528	Mrps6	2.67293e-06	0.53337	Rhox5	0.0283106	2.06626	Dram2	3.81459e-05	1.04126	Cald1	0.00300025	0.219225	Commd4	2.72745e-05	0.654203	Flnc	0.0401022	1.11537	Adra1b	0.0257089	3.12521	Chpf	6.29234e-09	1.25174	Tcea3	0.00467907	1.56872	Rps29	7.77505e-22	1.18775	Gm15772	4.20102e-13	1.19107	Gpm6b
623	Snhg6	1.28212e-49	0.84595	Uqcrc2	2.14592e-13	0.379628	Mgat2	1.90179e-13	1.21325	Ehd4	0.0288077	1.1742	Ngf	1.47535e-07	1.92932	Cald1	2.77146e-06	0.324548	Pmepa1	0.0283127	0.710107	Pfdn5	3.84208e-05	0.211681	Socs3	0.00320396	0.551252	Mrpl36	2.78144e-05	0.518737	Phyh	0.0406947	0.622131	Kcnk3	0.0260001	2.44775	P4ha1	6.30439e-09	1.14262	Fkbp2	0.0046879	0.421313	H13	9.14158e-22	1.25603	Rab3d	4.70086e-13	2.9669	Klhl24
624	Ilkap	2.35602e-49	1.12946	Top2a	2.15866e-13	0.844815	Piezo1	2.49923e-13	2.88205	Ahnak	0.0292263	0.523919	Plat	1.4771e-07	0.938966	mt-Rnr2	2.85197e-06	0.194017	Sec11a	0.0284248	0.189494	Ptk2	3.88888e-05	1.56776	Glt8d2	0.00320998	1.67848	Mob4	2.7928e-05	0.450918	Srsf1	0.0410344	0.456188	Rpl38	0.0260887	0.0526153	Vwa5a	6.80337e-09	1.90412	Serp1	0.0046906	0.299302	Lamb1	9.4395e-22	1.42832	Cox6b2	4.71947e-13	1.38727	Pmm1
625	Adprh	2.71776e-49	0.663731	Emg1	2.17354e-13	0.358053	Jak2	2.54383e-13	2.84202	1810011O10Rik	0.0299644	0.970076	Zfp385a	1.67965e-07	1.75441	Tmem9	2.85924e-06	0.527956	Ndrg4	0.0286103	1.38284	Blmh	4.00249e-05	0.566822	Pf4	0.00337943	0.865694	Vamp8	2.83197e-05	0.452426	Nog	0.0417089	2.02293	Abracl	0.0265453	0.299297	Ccr7	7.16679e-09	6.25098	Igf1	0.0047818	0.452919	mt-Nd3	1.17379e-21	0.849769	Angptl2	5.84703e-13	1.23841	Mbnl1
626	Ndufa10	4.59886e-49	0.678423	Eif3g	2.18687e-13	0.295135	Pfkfb3	2.96612e-13	2.6145	Gli1	0.0301339	1.07653	Gm3531	1.74403e-07	1.74199	2610524H06Rik	3.03791e-06	0.914536	Cercam	0.0295594	1.38328	Gamt	4.03679e-05	1.11197	Dnajc1	0.00350284	0.874083	Serp1	2.83214e-05	0.354878	Mrpl52	0.0418593	0.164964	9430020K01Rik	0.0278783	1.97277	Zcchc24	7.19999e-09	1.86095	Minos1	0.00481287	0.274124	Lima1	1.232e-21	2.22876	Arf1	6.40765e-13	0.704719	Psmb8
627	Aldoa	6.37866e-49	0.416936	Gm11478	2.19903e-13	0.493513	Fem1b	4.20552e-13	2.11155	Lzts2	0.0308521	0.662983	Gm13680	1.82994e-07	1.67577	Scap	3.10137e-06	2.06	Col8a1	0.0297559	0.99727	Sqstm1	4.07197e-05	0.363879	Dclk1	0.00355158	1.20736	Bnip3l	2.84165e-05	0.4927	Naa10	0.0418801	0.362319	Cdc42ep1	0.0284873	1.28969	Sned1	7.91389e-09	2.2361	Maf1	0.00481965	0.475389	Rps7	1.23899e-21	1.13737	Use1	6.46954e-13	0.791668	Ccl5
628	Ap2s1	9.23917e-49	0.615815	Cops9	2.47452e-13	0.266592	Tsr1	4.20793e-13	1.76559	Ly6e	0.0313058	0.232566	Cxcl16	1.87255e-07	1.74723	Mpzl1	3.18346e-06	0.569205	Fibin	0.0301505	0.464244	Angpt2	4.11751e-05	2.8152	Scara3	0.00355369	1.27206	Aldoa	2.93056e-05	0.297115	Carmn	0.04224	3.1775	Txndc12	0.0288038	0.422695	Rsrp1	8.09106e-09	0.474065	Pcsk5	0.00494049	1.45775	Aldoa	1.65009e-21	0.865451	Mettl7a1	6.59553e-13	2.04438	Atp11a
629	Mrpl27	1.44719e-48	0.91634	Srm	2.68638e-13	0.40287	Tiparp	4.59881e-13	1.56057	Nfic	0.0314333	0.582245	Lynx1	2.17519e-07	3.1193	Esd	3.32987e-06	0.379459	Fyn	0.031043	1.03267	Car4	4.22797e-05	2.76153	P3h1	0.00357036	0.672706	Med28	2.94865e-05	0.33688	Tspan1	0.0424633	4.11015	Cyp2f2	0.0290168	4.52955	Rtn4	8.46468e-09	0.632253	Tgfb2	0.00494828	0.665065	Rps15a	1.98661e-21	1.20318	Vsir	6.61399e-13	3.84387	Ak3
630	Cdc37	1.45939e-48	0.606718	Mrpl58	2.73846e-13	0.492191	Chic2	5.5689e-13	1.39389	Slc24a3	0.0320046	2.21971	Scd1	2.19015e-07	1.90566	D630033O11Rik	3.33323e-06	2.31263	Slfn5	0.031378	1.08371	Cyb5a	4.23929e-05	0.285004	Csn1s2a	0.00360166	3.21818	Mrpl14	3.00575e-05	0.464229	Parm1	0.0431845	1.0344	Vcan	0.0290529	0.587016	Ppp1r15a	9.23725e-09	0.82574	Tmem208	0.00495308	0.406775	Hnrnpu	2.15942e-21	1.07328	Ifnar2	6.61795e-13	2.14673	Pear1
631	Acp1	1.71491e-48	0.880822	Psmc1	2.8718e-13	0.336189	Msi2	5.62121e-13	2.54323	Sbds	0.0321945	0.615178	Cytl1	2.47899e-07	0.957557	Tspan3	3.55819e-06	0.285188	Tceal8	0.0314477	0.186418	Il13ra1	4.2909e-05	2.37648	Hdac7	0.00366324	1.21711	Uchl5	3.04153e-05	0.767568	Zfp827	0.0433871	0.845986	Pbx1	0.0292394	0.545871	Lrp10	9.26117e-09	1.55413	Hat1	0.00498633	0.496862	Ppp3ca	2.20739e-21	1.96864	Ppp1r2	6.90505e-13	1.21249	Emc10
632	Ebna1bp2	1.77081e-48	0.924366	Gtf2i	2.88911e-13	0.43374	Serp1	6.12375e-13	0.431342	Tceal1	0.0326643	0.842508	Lbp	2.49167e-07	2.08621	Prdx2	3.58002e-06	0.260927	Elovl1	0.0314578	0.569791	Ccrl2	4.39154e-05	3.08624	Tns1	0.00371625	0.927448	Dctpp1	3.15915e-05	0.401715	Slc51a	0.0435097	6.5891	St8sia2	0.0292538	1.9092	Ptx3	9.4245e-09	2.61577	Rhou	0.00502562	1.43902	Mesdc1	2.88347e-21	2.7496	Ccng1	7.58634e-13	2.20669	G0s2
633	Txndc9	3.42021e-48	0.728416	Ppp4c	3.31474e-13	0.446589	Slc41a1	6.69039e-13	2.22164	Grasp	0.0330101	1.33236	Abca6	2.51692e-07	3.93691	Psmd7	3.58917e-06	0.353341	App	0.0316897	0.32399	Klf6	4.47818e-05	0.552575	Phactr2	0.00372468	1.74703	Txndc5	3.20463e-05	0.649525	Ace2	0.0441362	2.67881	Stom	0.0300154	1.03701	Ifit3	9.89583e-09	2.68929	Bcap31	0.00505695	0.312045	Lgr6	3.26987e-21	5.11748	Plin3	7.63296e-13	1.28601	Renbp
634	Ttr	3.52427e-48	2.18542	Coq7	3.51565e-13	0.595787	App	6.72056e-13	0.591857	Pdcd11	0.0332283	1.25108	Camk2n1	2.62928e-07	1.59104	Ak2	3.64793e-06	0.527731	Camk2n1	0.0325502	0.990768	Lgals3bp	4.56079e-05	0.963119	Cnppd1	0.00374128	0.868683	C430049B03Rik	3.21241e-05	1.5002	Tcp1	0.0449649	0.19767	Pde4b	0.0305251	1.05044	Sfxn1	1.18582e-08	0.84986	Fos	0.00508835	0.277136	Fcer1g	4.1195e-21	2.0003	Vcan	8.54596e-13	1.36199	Pianp
635	Ube2e1	3.84929e-48	0.798376	Ssr3	3.97053e-13	0.310111	Rpl22l1	6.7449e-13	0.188593	Cyp27a1	0.0335296	1.43519	Efhd1	2.64322e-07	2.73909	Itih5	4.06258e-06	1.08572	Plxdc2	0.0335036	0.587627	Sp100	4.61779e-05	2.23044	Cish	0.00382949	1.73212	Med8	3.2449e-05	0.723967	Pdha1	0.0451151	0.391097	Itgav	0.0307147	1.13421	Wfdc18	1.2432e-08	5.46438	Cox7a2	0.00511214	0.265955	Rps5	5.0993e-21	1.08125	Pmm1	9.18906e-13	1.5995	Dhrs3
636	Afp	4.68748e-48	3.09438	Fblim1	4.84903e-13	0.71193	Dcun1d5	6.76224e-13	0.748168	Cldn3	0.0335353	1.99143	1500011K16Rik	2.72793e-07	0.985701	Arx	4.15634e-06	6.24015	Copa	0.0341151	0.425807	Arhgef17	4.89563e-05	1.26866	Bfar	0.00390416	0.471558	Gm15536	3.25177e-05	0.459938	Cdh17	0.0457179	5.5587	Tacc1	0.0313446	1.37927	Igtp	1.25283e-08	3.16986	Rad23b	0.00512838	0.566804	Sox4	5.14948e-21	1.50199	Slc38a10	9.98857e-13	1.85739	Hexim1
637	Med30	6.1894e-48	1.60997	Fubp1	5.87369e-13	0.500315	Ccnl2	7.20241e-13	0.724974	Ppp1r12c	0.0346358	0.785469	Ssh2	2.73623e-07	2.31509	Rsu1	4.20266e-06	0.534671	Cdc42ep1	0.0343741	1.19228	Csrnp1	5.05655e-05	0.929184	mt-Ta	0.00390447	2.08174	Ankrd1	3.25856e-05	3.9013	Efr3a	0.0457828	0.672696	Slco3a1	0.0316313	2.07535	Sel1l	1.26937e-08	1.39561	Hist3h2a	0.00516624	0.977345	Amotl1	8.88446e-21	2.40922	Camk1	1.22689e-12	1.17204	Fzd1
638	Mrpl17	8.5412e-48	0.674444	Eif4e2	6.00032e-13	0.416993	Ctsa	8.09847e-13	0.716208	Homer1	0.0346942	1.66275	Pla1a	2.76929e-07	1.51143	Nudt19	4.22702e-06	1.07823	Gnpda2	0.0356832	0.77473	RP23-269H21.1	5.10176e-05	0.72119	Spock2	0.00393374	1.65528	Ift43	3.35618e-05	0.628695	Tpi1	0.0467398	0.15873	Atp5g2	0.0316364	0.613779	H2-Q6	1.33039e-08	4.45996	Swi5	0.00518743	0.268153	Add3	9.29135e-21	1.84206	Lman2	1.31678e-12	1.07223	Galnt16
639	Nup37	9.42048e-48	1.4972	Oaz2	6.03274e-13	0.382017	Mras	8.63103e-13	2.5803	1810032O08Rik	0.0349961	0.997502	Cst6	2.77093e-07	4.58942	Hoxd9	4.43417e-06	2.76986	Vat1	0.0357276	0.485179	Gm7536	5.17206e-05	0.646631	Col11a1	0.00396553	0.35019	Rab5c	3.3653e-05	0.56569	Hoxa7	0.0468106	0.898683	Bcas3os2	0.0316792	5.47006	Sycn	1.36256e-08	7.61766	Pkia	0.00521811	1.55977	Ptpn5	9.66377e-21	5.93284	Tnc	1.34118e-12	2.15956	Myoc
640	Cdkn2aipnl	1.19792e-47	1.37022	Ccna2	6.19598e-13	0.65807	Zim1	1.05563e-12	2.44228	Gnaq	0.0352174	0.907965	Antxr1	2.77505e-07	1.05184	Adcy7	4.46968e-06	2.2756	Hspb1	0.0372884	0.227935	Klf7	5.21485e-05	1.18444	Gadd45g	0.00404503	0.221228	Dnaja1	3.50064e-05	0.282449	Moxd1	0.0473256	1.32845	Tmem50a	0.0321358	0.188255	Hdlbp	1.43495e-08	0.870407	Znhit1	0.00524064	0.488595	Socs3	1.27749e-20	1.64749	Rpl18-ps1	1.34415e-12	2.25867	Cacnb3
641	Sumo3	1.49086e-47	0.550817	H2afy	6.86152e-13	0.595308	Tspan3	1.0991e-12	0.322459	Tnrc6b	0.0354079	0.949168	Itgb5	3.57575e-07	1.38668	Apoa1bp	4.4882e-06	0.473984	Ngf	0.03893	1.1526	Ecm2	5.21777e-05	1.07574	Zyx	0.00414112	0.317192	Mrpl28	3.57007e-05	0.451523	Gm13889	0.0477898	1.38473	Gm10076	0.0326324	0.215143	Iglc1	1.57434e-08	3.79751	Atp5d	0.00529564	0.25834	Gm11539	1.31925e-20	3.17305	Tmod3	1.39166e-12	1.47274	Ramp3
642	Tk1	1.5661e-47	1.49241	Mrpl42	8.07784e-13	0.279952	Ehd4	1.15434e-12	2.14818	Col6a2	0.0354655	0.163852	Lrrn4cl	3.79197e-07	1.954	BC028528	4.89847e-06	1.65456	Dclk1	0.0397696	0.976026	Bri3	5.23782e-05	0.846758	Cdc42ep2	0.00417941	1.13617	Rheb	3.67716e-05	0.337503	Plagl1	0.0483374	0.27179	Dip2a	0.0331885	2.0487	Ifnar2	1.61868e-08	1.62866	Grcc10	0.00533646	0.447767	Rap1b	1.77835e-20	1.21576	Olfml2b	1.3927e-12	1.97169	Os9
643	Gap43	2.00645e-47	1.80526	Wbp1	8.2295e-13	0.586337	Pnp	1.2963e-12	0.909483	Hoxa11os	0.0359397	0.934109	Cdkn2c	4.07342e-07	2.09045	Cox7b2	4.95877e-06	6.68464	Sdc3	0.039822	0.91999	Atp2b4	5.33894e-05	1.67178	Snhg18	0.00423196	0.306659	Nagk	3.70809e-05	0.920383	Pole4	0.0483713	0.28633	Epb41l2	0.0337115	0.891695	Hc	1.63257e-08	4.93752	Haghl	0.00539547	1.05386	Selenok	2.30736e-20	0.84179	Akr1b3	1.52621e-12	1.8102	Epdr1
644	Prim1	2.47727e-47	1.42374	Snhg8	8.7681e-13	0.461367	Xylt1	1.3081e-12	4.32257	A230050P20Rik	0.036444	1.54434	Rhob	4.66068e-07	0.602837	2410002F23Rik	4.97946e-06	0.809651	Cxcl16	0.0402002	1.07332	Tbx2	5.39472e-05	1.83116	Pacs2	0.00423906	1.68583	Idh3g	3.81196e-05	0.446284	Fam213a	0.0487148	0.634908	Epas1	0.0337632	1.13445	Dapk1	1.64324e-08	2.46497	Psenen	0.00547857	0.404492	Vcl	2.41641e-20	2.17041	Clmp	2.0222e-12	1.15496	Fuca1
645	Ncbp2	2.72918e-47	0.894687	Cox5b	9.24098e-13	0.256832	Wwtr1	1.34985e-12	1.50105	Rgmb	0.0369352	1.62901	Mien1	5.29021e-07	0.732993	Cox6b1	4.9859e-06	0.237135	Arf1	0.0405456	0.113347	Rgs10	5.42999e-05	1.186	Adgrg2	0.00425939	1.58577	Marcksl1	4.0467e-05	0.320335	Col4a1	0.0490474	0.186697	Plk2	0.0341791	0.504753	C1qa	1.64538e-08	2.38446	Uba52	0.00553023	0.268056	Copb2	2.57224e-20	1.31452	Ltbr	2.13564e-12	2.01832	Rnf150
646	Mrpl14	3.28403e-47	0.723301	Eif3d	1.03764e-12	0.39956	Pink1	1.92029e-12	1.16724	Gm26532	0.0373985	1.43996	Sptan1	5.47378e-07	1.26784	Txnip	5.06468e-06	0.5744	Fkbp14	0.0410319	0.728197	Grn	5.46871e-05	0.480891	Clic1	0.00431981	0.183926	Maged1	4.13283e-05	0.295701	Abhd11os	0.0492759	1.89257	Iglc1	0.0341949	2.44206	Clptm1l	1.74857e-08	1.23121	Nsmce1	0.00563659	0.377729	Sap18	3.05058e-20	0.925024	Mmp19	2.20758e-12	2.92204	Sphk1
647	U2af2	3.97419e-47	0.886688	Esd	1.15296e-12	0.319694	Snhg12	2.23892e-12	1.07924	1110038B12Rik	0.0388083	0.322122	Sh3bgrl	5.83816e-07	0.445921	Rab11b	5.40425e-06	0.432769	Smarca2	0.0418126	0.48677	Plcb4	5.53147e-05	2.82829	Agt	0.00435172	1.67978	Mrps33	4.23568e-05	0.625333	Pecr	0.0512613	0.797845	Amph	0.0343794	3.87748	Srgn	1.76098e-08	0.788751	Ahcy	0.0056934	1.52197	Rps9	3.14226e-20	1.04842	Fblim1	2.31832e-12	1.42684	Tspan11
648	Cwc15	4.10932e-47	0.610696	Mcm5	1.21927e-12	0.793287	Lman1	2.36394e-12	0.752605	Psd	0.0399037	2.03782	Ctsk	6.24171e-07	0.783875	Clec12b	5.65936e-06	7.90873	Erp44	0.0418232	0.400746	Ctsb	5.67065e-05	0.265916	Snhg8	0.0045074	0.373702	Med21	4.24239e-05	0.502996	Muc2	0.0515373	5.97414	Selenos	0.0344309	0.303192	Rgs10	1.80025e-08	1.41657	Krt14	0.00577157	4.80837	Nova1	4.86313e-20	3.16833	Fosb	2.34017e-12	1.00533	Fndc3a
649	Tkt	4.16435e-47	0.750734	Ndufs2	1.3299e-12	0.369881	Appbp2	2.39208e-12	1.26086	Klhl21	0.0399605	0.955538	Rn7sk	6.35288e-07	1.55412	Itm2c	5.71267e-06	0.388488	Tmem256	0.0428035	0.103766	2810428I15Rik	5.69788e-05	0.432354	Olfml2b	0.00452735	0.883429	Ndufa10	4.52134e-05	0.416077	Rdh10	0.0518706	0.678029	Rasgrp2	0.0347323	0.975886	Rhbdf1	1.80852e-08	1.75439	Uqcrq	0.00583986	0.251825	Foxo1	5.31302e-20	2.44394	Pfdn5	2.5052e-12	0.735117	Grasp
650	Dnajc15	4.47061e-47	0.890544	Ubxn1	1.35825e-12	0.390631	Cdkn1c	2.3979e-12	0.28324	Bptf	0.0400131	0.679809	Wfdc1	6.46411e-07	1.0793	Rbm39	5.73506e-06	0.278389	BC004004	0.0430112	0.4905	Itpk1	5.76101e-05	2.78161	S100b	0.00456762	0.635807	Ldhb	4.76346e-05	0.325213	Casz1	0.0519675	3.51523	Eif4a2	0.0349591	0.292128	Sh3pxd2b	1.89378e-08	2.23132	Lrrc42	0.00589431	0.786554	Pofut2	5.95965e-20	1.14402	Hoxa11os	2.77725e-12	2.31367	Pdgfrl
651	Apoa1	1.04542e-46	2.80273	Rrm1	1.38062e-12	0.642433	Eprs	2.51294e-12	0.79823	Rin2	0.0403485	0.909728	Hba-a2	6.55657e-07	1.31607	Psmb4	5.78692e-06	0.332492	Stmn4	0.043249	1.39436	Mxd4	5.81876e-05	0.527612	Sdc2	0.00458602	0.369305	Abracl	4.81916e-05	0.365418	Vbp1	0.0521934	0.26746	Mxd4	0.0355941	0.391721	Reep3	1.90306e-08	1.33164	Mbp	0.00601268	3.46085	Oaf	6.08572e-20	1.08817	Cyp27a1	2.80505e-12	3.12535	Tspan4
652	Pbdc1	1.37259e-46	0.683979	Sec11a	1.70775e-12	0.281813	Timp4	2.65969e-12	2.82573	Ier5	0.0407167	0.625083	Npc2	6.88197e-07	0.248209	Hacd2	5.8121e-06	1.05047	Ypel3	0.0436257	0.404944	mt-Co1	5.8756e-05	0.208443	Rflnb	0.00465281	0.961446	Pafah1b3	4.98879e-05	0.466676	Bmpr1a	0.0522577	0.738089	Arhgef17	0.0358245	0.977689	Cd52	1.91389e-08	1.90264	Rnf7	0.0061758	0.293467	Antxr1	8.18491e-20	1.89122	Ablim1	2.8419e-12	2.39371	Dnajb9
653	Snrnp25	1.79074e-46	1.529	Gtf3c6	1.71133e-12	0.388263	Eif4a1	2.68176e-12	0.253786	Rab26os	0.0412163	0.814439	Dhrs3	6.99208e-07	1.7169	Pafah1b3	5.82851e-06	0.466414	Tspan9	0.0436369	0.743471	Gm16089	6.2219e-05	1.87058	Tspan4	0.00465452	0.553902	Yipf5	5.07907e-05	0.506896	Arhgap1	0.0526492	0.616693	Maml2	0.0362323	1.81559	Fbln5	1.96313e-08	0.68178	Fam96a	0.00620037	0.374554	Dyrk2	8.31771e-20	3.21025	Gm973	2.93496e-12	6.14976	Robo2
654	Mrpl50	2.8229e-46	1.03092	Tsn	1.73517e-12	0.32546	Pla2g5	2.70235e-12	4.00276	Tspan13	0.0421797	0.591659	Rpl19-ps11	7.04067e-07	1.20846	Psmd12	6.37047e-06	0.445291	Prr13	0.0436437	0.499142	Utrn	6.25445e-05	1.98918	Ikbip	0.00480293	0.586621	Snhg5	5.09215e-05	0.450665	Dnajc19	0.0538485	0.226247	Mtmr6	0.0365129	1.14844	Nmb	2.03984e-08	3.28996	Mrpl30	0.00624451	0.305337	Gm8451	9.38657e-20	1.96335	Neat1	3.4372e-12	1.88452	Metap1d
655	Mrps25	3.65903e-46	1.17845	Kdelr2	1.77461e-12	0.397011	Ube2b	3.514e-12	0.36342	Trmt10c	0.0421963	0.943915	Rpl36a	7.34737e-07	0.218883	Lrpap1	6.69722e-06	0.562768	1600012H06Rik	0.0444589	0.821412	Iah1	6.67113e-05	0.680076	Rac2	0.00487289	1.54943	Cct6a	5.1181e-05	0.321038	Atp2a2	0.0546907	0.519481	Rhoq	0.0371578	1.1324	Atp6v0b	2.1896e-08	0.645433	Myl12a	0.00627056	0.276699	Actr3	1.11231e-19	1.10005	Adamtsl4	3.72284e-12	3.48698	Rtp4
656	Hist1h2ae	3.75226e-46	2.52378	2410015M20Rik	1.78809e-12	0.281839	Fkbp11	3.56837e-12	0.892433	Pthlh	0.0423423	2.12354	Heyl	8.35255e-07	2.0782	Slc25a39	6.84353e-06	0.534228	5033428I22Rik	0.0446674	1.11417	Dctn6	6.83275e-05	0.562082	Lama2	0.00496732	0.808207	Zfp207	5.1995e-05	0.476369	Atp6v1f	0.0551113	0.174939	Vegfa	0.0381311	0.974385	Ptp4a2	2.39676e-08	0.820039	Slc25a39	0.00638513	0.41991	Ctsl	1.57672e-19	0.883812	Selenof	3.88357e-12	0.739589	Fam102b
657	Pfn2	7.01901e-46	0.982934	1110038F14Rik	1.82651e-12	0.537594	Cd200	3.67229e-12	0.752036	Cbr3	0.0427963	1.84658	Fam26e	8.65853e-07	2.8416	Tmem114	6.9672e-06	8.69878	Ssc5d	0.0449146	1.54788	Gabarapl2	6.85587e-05	0.604864	Arf6	0.00498102	0.801159	Fkbp10	5.23313e-05	0.53005	Mrpl13	0.0554032	0.238296	Tcf7	0.0384598	2.74788	Aida	2.56578e-08	1.30429	Ufc1	0.00638779	0.392965	Adcy5	1.67914e-19	4.6001	Scn7a	3.92389e-12	2.98694	Tle3
658	Fabp7	7.41382e-46	2.26765	Srp19	1.83116e-12	0.325065	Qsox1	3.82162e-12	1.29994	Pvt1	0.0436677	1.94795	Ltbp1	8.66469e-07	1.56307	Rpl14-ps1	7.34394e-06	0.528843	Cgrrf1	0.0449394	0.777882	9430020K01Rik	7.15391e-05	2.46584	Shisa5	0.00506768	0.433366	Sec61b	5.35365e-05	0.266722	Hspa2	0.0568974	1.65922	Pkd2	0.0388396	0.833068	Reck	2.69375e-08	1.81526	B2m	0.00643504	0.231083	Ifi204	1.71343e-19	4.00619	Anxa6	4.39557e-12	0.812806	4933437G19Rik
659	Ip6k2	8.46318e-46	1.09849	Sec13	1.89724e-12	0.308416	Lrp6	4.68579e-12	2.05885	Aldh2	0.0447188	0.25992	Olfr1033	9.60482e-07	3.20135	Ifitm2	7.36908e-06	0.18934	Timp3	0.0456803	0.260237	Emc2	7.23087e-05	0.639955	Hivep2	0.00514628	1.59859	Rnaseh2c	5.3648e-05	0.437766	Pbx1	0.0569411	0.421569	Gmfg	0.0389081	1.91451	Anxa7	2.99199e-08	1.26528	Plin3	0.00646306	0.609547	Sap18b	1.7191e-19	2.80043	Rps13-ps2	5.06953e-12	1.07296	Aff4
660	Tssc4	8.94989e-46	1.17027	Kcne1l	1.94956e-12	1.6741	Itih5l-ps	6.47988e-12	8.34928	Tjp1	0.0465324	1.09857	Mbnl2	9.83328e-07	0.747862	Dnajb6	7.618e-06	0.703844	Tmem106b	0.0457515	0.722043	Nmi	7.38496e-05	1.52484	Zfp945	0.00527578	0.688974	Sh3glb1	5.38552e-05	0.496853	Aadac	0.0573975	3.95927	Enah	0.039579	0.843646	mt-Rnr1	3.03864e-08	0.370797	Htra2	0.00646327	0.921555	Tmem39a	1.87989e-19	1.82722	Sel1l	5.36176e-12	1.79546	Rpl30
661	Polr2c	1.09852e-45	0.708211	Rian	2.03291e-12	0.887281	Tnnt3	6.6288e-12	3.47044	Gng12	0.0468086	0.407631	Ptgfrn	1.06585e-06	1.64022	Lrrc42	7.64945e-06	0.90737	Phactr1	0.0459684	1.12602	Olfr1033	7.54676e-05	2.88327	Ccnl1	0.00533147	0.341607	Fkbp8	5.6423e-05	0.5968	Gm10132	0.0576405	0.538003	Bcas3	0.040003	1.35316	Irgm1	3.25526e-08	2.91289	Fkbp8	0.00649665	0.522338	Tmed9	2.65975e-19	0.814954	Tmem45a	5.46651e-12	1.395	Pgr
662	Mrps15	1.17441e-45	0.886316	Mrpl14	2.03359e-12	0.388317	Gm22	7.03264e-12	4.22627	Btbd10	0.0470097	0.980244	Podn	1.12515e-06	2.51772	Bloc1s1	7.67285e-06	0.848613	Trim47	0.0465297	0.696156	Fstl3	7.76913e-05	1.55533	Trip6	0.00556495	0.527782	Eva1b	5.74206e-05	0.430093	Fbp2	0.0577959	4.7126	Lats2	0.0403556	1.33242	Tspan4	3.43366e-08	0.914564	Kdelr1	0.00651512	0.322198	Derl1	2.74141e-19	1.49147	Slc50a1	5.99003e-12	1.18458	Zzef1
663	Dnajc7	1.41412e-45	0.831898	Rpl39-ps	2.13064e-12	0.582933	Dap	7.84174e-12	0.486465	2700046A07Rik	0.0470464	3.19711	Fndc3b	1.16549e-06	1.33201	Get4	7.68723e-06	1.34195	Acadl	0.0468816	0.481616	Ppp1r18	8.11115e-05	1.22082	Tmem158	0.00558703	1.725	Cox20	5.75743e-05	0.324536	Eva1a	0.0588745	1.20133	Cacna1c	0.0407242	2.25638	Nfia	3.5822e-08	1.3201	B3gnt9	0.00654761	1.41287	Maff	3.14824e-19	1.56619	Psmb10	5.99701e-12	1.67948	Rtn4
664	Mrps16	2.07559e-45	0.708118	Snx6	2.22124e-12	0.387787	Frzb	8.37147e-12	1.72336	Osgin1	0.047061	1.89532	Acot9	1.22828e-06	1.07977	Nudt21	7.79634e-06	0.547395	Mrpl23	0.047276	0.386644	Mpc1	8.39248e-05	0.8957	Ckm	0.00565684	2.76312	Atp6v0b	5.88309e-05	0.482561	Tnnt1	0.0594342	0.881185	Fgf10	0.0419155	2.56557	Arhgdib	4.50082e-08	1.22953	Canx	0.00655741	0.357293	Pla1a	3.30551e-19	2.62507	Tmem123	6.38518e-12	1.38211	Ttyh3
665	Atxn10	2.22796e-45	0.583128	Ncam1	2.24437e-12	1.02399	Gpd2	9.17222e-12	2.63932	Degs1	0.0471026	0.258484	Ptprb	1.39201e-06	2.69738	Trappc3	7.80111e-06	0.634083	Glt8d2	0.0476089	1.41527	Serpinb6a	8.58185e-05	0.454512	Ppp2r3a	0.00578141	0.901358	Suclg1	5.90453e-05	0.370445	Hsd17b4	0.0594888	0.624574	Gm6563	0.0419341	1.03629	Dclk1	4.55212e-08	1.84248	Gm11361	0.00662955	0.275704	Ube2d3	3.36214e-19	0.816589	Col4a5	6.6465e-12	2.09092	Pla2g7
666	Snx6	2.36267e-45	0.683443	Pja1	2.38707e-12	0.458887	Ecm2	1.00467e-11	1.26919	Bcl2	0.0471127	1.01379	Tmx3	1.41571e-06	1.35368	mt-Nd5	8.03083e-06	0.245009	Antxr2	0.0477527	0.844033	Psenen	8.69793e-05	0.488622	Cdo1	0.00580589	0.633271	Csf2ra	5.97343e-05	1.15139	Taldo1	0.0600302	0.217949	Gpx4	0.042032	0.206342	Kdelr2	4.62673e-08	0.563798	B3gnt7	0.00663016	3.86164	Fam189a2	3.88624e-19	5.51763	Nadk	6.81491e-12	1.7151	Kank2
667	Ndufs2	2.6964e-45	0.65849	Ndufb4	2.39705e-12	0.319614	C4b	1.04876e-11	2.54266	Wdfy1	0.0473677	1.49217	Nrp1	1.43985e-06	1.02117	Upf2	8.09648e-06	1.04372	Mob1a	0.0480906	0.692929	Mdh1	8.81112e-05	0.284852	Sesn1	0.0058697	0.989215	Ndufa8	6.19251e-05	0.374993	Rpl10a	0.0608776	0.112967	Arhgap29	0.0430597	1.14527	Myh9	5.14607e-08	1.75572	Fam84b	0.00673447	3.28617	Gm6977	3.91371e-19	3.76038	Ctdsp2	7.90478e-12	1.38918	Lpin1
668	Pantr1	3.52025e-45	3.17872	Tcf19	2.56998e-12	1.14999	Zfp131	1.10933e-11	1.76085	Echdc2	0.0478668	0.678496	Gm13835	1.47349e-06	1.40225	Uqcr11	8.15393e-06	0.262388	Rpl38	0.0483606	0.0452159	Crim1	9.05788e-05	2.15828	Purb	0.00610077	0.643141	Ndufb2	6.20732e-05	0.294652	Txndc17	0.0614415	0.176437	Pnkd	0.0439271	0.473956	Aoc3	5.46582e-08	2.21235	Ccdc167	0.00677122	0.924086	Gna13	4.60229e-19	2.61457	Pros1	8.23052e-12	1.97973	Ranbp9
669	Cdo1	8.03136e-45	1.43546	Larp7	2.8025e-12	0.401207	Pcbp1	1.26397e-11	0.400383	Rbms3	0.04852	0.699184	Adamtsl4	1.73969e-06	2.4903	Ift43	8.3519e-06	0.628412	Lrp1	0.0504701	0.401534	Tpt1	9.22197e-05	0.148473	P4ha3	0.00624675	1.69484	Fam212a	6.29775e-05	0.91836	Hspb2	0.0619766	1.19939	Vamp8	0.0443505	0.324174	Aldh7a1	5.5484e-08	0.903068	Paics	0.00677909	0.29696	Serinc1	4.87707e-19	1.12006	Dag1	8.46992e-12	1.89209	Ssc5d
670	Eif3d	1.12213e-44	0.706082	Cxcl13	2.95259e-12	2.89696	Trib3	1.32646e-11	4.84416	Sall1	0.0485461	2.6263	Gm10288	1.77113e-06	0.537187	Mrpl48	8.95623e-06	0.711429	Nab1	0.0510771	1.03189	Cbfa2t3	9.25329e-05	2.37622	Pcsk5	0.00627992	1.23788	Arf4	6.50552e-05	0.267256	Arl4d	0.0621554	1.5356	Myo6	0.0448462	1.81819	Slc38a2	5.80075e-08	0.569675	Prpf19	0.00700977	0.31483	mt-Nd5	5.70598e-19	0.882553	Abhd4	8.4847e-12	1.90557	Hnrnpul2
671	Rps10	1.97455e-44	0.274297	Rab11b	3.16635e-12	0.365491	BC005537	1.36538e-11	1.17118	Ldah	0.048562	0.965803	Angptl7	1.85793e-06	3.26309	Mrpl41	8.98341e-06	0.599379	Gpm6b	0.0520438	0.544104	Ccl6	9.5895e-05	1.77921	Tpt1-ps3	0.00631599	0.433766	Yif1b	6.60251e-05	0.625987	Ten1	0.0626894	0.466565	Txndc17	0.0450355	0.224738	Tnfaip2	6.22364e-08	3.26456	Bri3	0.00704916	0.713756	Fkbp1a	6.12227e-19	0.84599	Acaa1a	8.58574e-12	1.2586	Mbd6
672	Txnl1	3.18996e-44	0.575828	Chchd7	3.52135e-12	0.482088	Pmvk	1.65069e-11	1.05738	Gla	0.0488312	1.6685	Ube2l6	1.86073e-06	1.14556	Ddrgk1	9.0605e-06	0.794271	Sgpp1	0.0523811	1.42765	Socs3	0.000100145	0.736552	Gli1	0.00634304	1.21422	Mtx2	6.65545e-05	0.458263	Ttc28	0.0629772	0.799375	Ift20	0.0450998	0.244177	Lrrc17	6.22427e-08	0.824926	Ucp2	0.00705029	0.665705	Frmd6	6.20537e-19	2.39769	Vapb	9.72197e-12	1.22572	Ccl4
673	Psmg1	3.3183e-44	1.31977	Asb4	3.59975e-12	1.10888	Ctsb	1.69841e-11	0.313275	Zfp36l2	0.0490379	1.27875	Bace2	1.8646e-06	1.78903	Asah1	9.1005e-06	0.758709	Cpt1a	0.0525397	1.14065	Ccdc28b	0.000103599	0.853293	Klf5	0.00646763	2.22534	Pde1a	6.72723e-05	1.72274	Plgrkt	0.0630056	0.375835	Iscu	0.0451011	0.582721	Ostf1	6.27798e-08	0.948717	Mif4gd	0.00712269	1.50847	Nisch	7.68572e-19	1.14067	Pdgfrb	1.05749e-11	1.61593	Fads1
674	2610318N02Rik	1.31238e-43	2.93721	Mrps14	3.90973e-12	0.286956	Camk2g	1.73064e-11	1.47241	Rrbp1	0.0497616	0.286633	Mxra7	1.94138e-06	1.06352	Rab10	9.22988e-06	0.697464	Gm14005	0.0534101	2.03692	Idh3g	0.000104409	0.42984	Csad	0.00669275	1.07712	Tbrg1	6.77461e-05	0.439546	Ccl27a	0.0631132	0.634123	Ubl3	0.0452338	0.844322	Pcsk5	6.51628e-08	1.81051	Rac1	0.00712564	0.383844	Hsp90b1	8.72734e-19	0.849908	Tm9sf2	1.10862e-11	1.31462	Aldh2
675	Srsf9	1.33733e-43	1.48665	Ebpl	4.04583e-12	0.703894	Ccdc86	1.87695e-11	1.27903	Wdr89	0.0498104	0.274541	Il10rb	2.04762e-06	1.70869	Nudt9	9.34004e-06	0.901208	Acadm	0.0534604	0.577383	Bnip3l	0.000104982	0.458328	Coro1b	0.00673562	0.337558	Mea1	6.94796e-05	0.5765	0610009L18Rik	0.06319	1.4335	Rasa3	0.0457228	1.49167	Rbms3	6.98486e-08	1.38867	Tmem160	0.00719645	0.573267	Pcbp1	1.04363e-18	0.826601	Laptm4b	1.4157e-11	0.993354	Dpp7
676	Cenpm	1.88736e-43	1.519	Aes	4.18864e-12	0.402542	Tjp2	1.99141e-11	2.2822	Rabac1	0.0499375	0.187796	Dpysl2	2.21423e-06	1.81361	Med9	9.51526e-06	0.845104	Psma4	0.0538749	0.221936	Fgl2	0.000106067	1.11394	Msc	0.0067458	2.19446	Ubald2	7.22682e-05	0.995839	Samd4	0.0632249	1.14432	Pdzrn3	0.0460066	1.79861	H2-Eb1	7.31078e-08	2.50362	Vamp3	0.00720894	0.543503	Plin2	1.0668e-18	1.41919	Sfrp4	1.44591e-11	3.15176	Zeb2
677	Brd3	1.91228e-43	0.956803	Tk1	4.58851e-12	0.785064	Sdf4	2.7052e-11	0.514077	Pqlc1	0.0510209	0.871497	Adcy7	2.22063e-06	2.19546	Ergic2	9.96864e-06	0.619221	Ms4a4d	0.053882	0.711983	Dnajb4	0.000108476	0.911337	Gas6	0.00685999	0.576533	Ahsa1	7.4246e-05	0.471745	Romo1	0.0633983	0.131003	Hlf	0.0463267	2.75666	Vldlr	8.06926e-08	2.24049	Rhpn2	0.00731866	4.31245	Krt19	1.36449e-18	2.65948	Rps4x	1.64046e-11	0.782103	Klhl22
678	Ssu72	2.95785e-43	0.672428	Cct2	4.6408e-12	0.358358	Fgf2	2.76573e-11	3.03196	Anxa7	0.0514299	0.682036	Ghr	2.30096e-06	1.05317	Hint3	1.02425e-05	1.39289	1810011O10Rik	0.0539749	0.888348	Sln	0.000110725	2.06179	Mfsd10	0.00693428	0.695356	Ergic1	7.48637e-05	0.572509	Krt17	0.0635715	3.48071	Iglc3	0.0464044	3.68442	Zfp385a	8.45952e-08	1.86518	Slc38a4	0.00735951	0.916271	Ech1	1.64224e-18	0.942996	Rab34	1.85686e-11	0.912274	Zcchc14
679	Prpf31	4.03185e-43	1.45602	Pa2g4	5.20085e-12	0.358859	Nucb2	2.82763e-11	1.12691	Fbxl22	0.0529579	0.952849	H2-Aa	2.42434e-06	2.13135	Ddx4	1.0304e-05	5.57324	Tnfaip1	0.0541778	0.422551	Il2rg	0.000115241	2.63489	Litaf	0.00696035	0.446584	Tmem258	7.57056e-05	0.267185	Hist3h2ba	0.0642187	0.49189	Snapc5	0.0465757	0.466266	Dync1h1	9.47317e-08	1.32278	Psma2	0.00737421	0.251279	Cltc	2.35142e-18	1.55197	Emc7	1.89027e-11	1.14716	Plpp1
680	Etfa	4.17355e-43	0.687934	Polr3k	5.35354e-12	0.42354	Srpx2	2.97986e-11	1.66518	Mmp19	0.0534453	1.26074	H2-T23	2.43207e-06	3.12804	Papola	1.05144e-05	0.480187	Egr1	0.0550837	0.160752	Rab11b	0.000124286	0.404488	Smim19	0.00703663	1.22075	Tsn	7.92422e-05	0.353267	Insc	0.064235	3.44646	Chia1	0.0469997	6.10765	Hic1	9.90858e-08	1.43905	Gmpr	0.00762018	1.50371	Atp6v0e	2.55048e-18	0.819935	Adam23	2.25257e-11	4.83816	Arf6
681	Zfp637	8.99217e-43	1.00461	Anp32e	5.52901e-12	0.322291	M1ap	3.08711e-11	4.71326	Ccdc85b	0.0536875	0.760587	Trip10	2.55647e-06	1.87387	Slc22a17	1.05605e-05	1.4	Txndc12	0.0555269	0.352944	Pon2	0.000130148	1.23425	Dnajc3	0.00714155	0.632888	Psmc2	8.05413e-05	0.383078	Slc51b	0.0645276	7.63738	Sorl1	0.0476229	2.60892	Ltbr	1.03161e-07	1.42526	Fam32a	0.0079054	0.485288	Erp44	2.67699e-18	1.23295	Cntn4	2.28948e-11	6.85002	Ssbp3
682	Plk1	1.29457e-42	2.18327	Mrpl51	5.91203e-12	0.342208	Mef2a	3.14077e-11	1.72301	Rbbp6	0.0540456	0.701476	Cebpd	2.6378e-06	0.734176	Mrps33	1.07344e-05	0.631366	Rnf13	0.0556816	0.587055	Hist1h1c	0.000134372	1.29651	Hcar2	0.00737802	3.03605	Arl6ip4	8.18712e-05	0.653108	Rad21	0.0657632	0.345849	Mr1	0.047718	1.91443	Mcfd2	1.05302e-07	0.66441	Sypl	0.00797701	0.592495	Fkbp7	2.81786e-18	0.941523	Thra	2.54631e-11	1.2809	Maml2
683	Hdac3	1.54505e-42	0.981746	Psmc4	6.0131e-12	0.303727	Glg1	3.16677e-11	1.15598	Clock	0.054466	1.26309	Cyp27a1	2.66353e-06	2.17142	Ndufaf8	1.09109e-05	0.619032	Decr1	0.0560105	0.578012	Cyp4b1	0.000147692	3.12907	Arhgdib	0.00750693	0.733375	Mmrn2	8.23465e-05	2.86942	Dgcr6	0.0669366	0.368726	Churc1	0.0479871	0.509172	Adamtsl1	1.08472e-07	2.42866	Lsm2	0.00799333	0.325187	Ugp2	3.67337e-18	1.26013	Stmn2	2.57858e-11	1.91432	Arhgef12
684	Pmf1	1.5483e-42	1.09708	Arl2	6.08799e-12	0.567956	Plekhf1	3.20569e-11	2.22814	Tef	0.0558888	1.30678	Gm5905	2.77197e-06	0.677279	Mrpl28	1.09723e-05	0.469999	Daam1	0.0566279	1.56345	Git1	0.000147802	1.84725	Adipoq	0.00753671	5.7122	Snrpc	8.50107e-05	0.329359	Myocd	0.0670442	4.08866	Mamdc2	0.0480176	1.64224	Lpar1	1.10122e-07	0.948489	Dtx2	0.00799517	1.88303	Copz2	4.31405e-18	1.04748	Rps3a2	2.63982e-11	1.38285	Arid5b
685	Ndufs8	1.9254e-42	0.550737	Gtf2h5	6.53177e-12	0.278127	Furin	3.43096e-11	2.31345	Ptger4	0.0564508	2.35369	1700019D03Rik	2.78317e-06	2.87403	Angptl4	1.10958e-05	0.873642	Dpp4	0.0575016	1.72584	Mrps6	0.000152107	0.509401	Ndrg1	0.00760369	1.01629	Klhdc3	8.69311e-05	0.763296	Tmem47	0.0675142	0.777531	Tmco1	0.0481498	0.336247	Vgll3	1.173e-07	2.66613	Acp1	0.00817747	0.452011	Tceal8	4.42239e-18	0.787077	Pam	2.94794e-11	2.28221	Ecm1
686	Trim59	1.99363e-42	2.04254	Cmc2	6.73167e-12	0.697611	Pde4dip	3.79142e-11	2.77401	Rhoj	0.0575574	0.459456	Tnfsf12	3.10735e-06	1.83636	Chchd7	1.11757e-05	0.534669	Rab2a	0.0577374	0.283742	Mrps36	0.000153096	1.2104	Tgfbr3	0.00763422	1.21635	Polr2c	8.82448e-05	0.418454	Msrb3	0.0677213	1.42945	Hoxb3	0.0483094	2.39997	Glycam1	1.1822e-07	7.69796	C430049B03Rik	0.0082068	1.24208	Fnip1	4.53107e-18	3.06384	Tgfb1i1	3.009e-11	1.07083	H2-Q6
687	Wdr61	2.19024e-42	0.718356	Tfpi	7.02342e-12	0.630539	Mir703	4.27077e-11	0.75002	Rorb	0.0577261	4.13944	Cdh5	3.14959e-06	2.172	Snrpc	1.12225e-05	0.3427	Gls	0.0577962	0.883394	Cbr2	0.000155642	2.27554	Ngp	0.00794	2.32517	Tmem59	9.04631e-05	0.300403	Gm5915	0.0677246	2.07319	Aqp5	0.0486051	3.80411	Sh3d19	1.40619e-07	2.2499	Atp5b	0.00842038	0.257538	Arl6ip5	4.63871e-18	1.01784	Klf4	3.42096e-11	1.15246	Adam19
688	Scand1	2.86109e-42	0.713133	Tma7	7.5889e-12	0.250674	1810055G02Rik	4.6047e-11	1.47431	Zfand2a	0.0581896	1.47724	Ces1d	3.18957e-06	2.24849	Tnrc6a	1.15549e-05	0.638434	Sec14l1	0.0579023	0.812647	Abr	0.0001561	1.7239	Cryab	0.00827145	0.296276	Cst3	9.25693e-05	0.250021	Nxn	0.0685762	0.894513	Fbxl3	0.0486439	1.35848	Adprh	1.40783e-07	0.509143	Kdelr2	0.00844892	0.350371	Psmd8	4.90325e-18	0.837173	Gm13436	3.50699e-11	1.80844	Ppp1r14a
689	Khdrbs1	2.976e-42	0.72831	Rfc4	7.63049e-12	0.568558	Rac1	4.64004e-11	0.525181	Metrnl	0.0584001	1.42218	Hexa	3.21505e-06	0.674737	Pink1	1.19188e-05	0.911397	Ccser2	0.0585472	0.868334	2310022B05Rik	0.000156895	0.715527	Phldb1	0.00828846	0.983692	Gtf2h5	9.52305e-05	0.311382	Hoxa5	0.0700127	0.795994	Fndc3b	0.0491768	0.924407	Pcsk6	1.41318e-07	1.77383	Tmem41a	0.00845815	1.21297	Ube2j1	5.20233e-18	1.79131	Pkd2	3.59561e-11	1.86758	Cemip
690	Fam212a	3.45706e-42	1.53573	Surf4	7.76651e-12	0.319582	Plet1	4.70774e-11	3.57246	E330013P04Rik	0.0590065	2.05911	Sept4	3.32388e-06	1.01889	Hk2	1.22726e-05	0.946955	Slc44a1	0.0601039	0.950995	Cobll1	0.000160586	3.42578	S100a4	0.00838189	1.01253	Nsmce1	9.6073e-05	0.437357	Fam8a1	0.0716375	1.03936	Bach2	0.0502498	2.69821	Eln	1.44626e-07	0.375612	Clca3a1	0.00851527	2.41031	Rab31	5.36075e-18	2.67217	Dtx3	3.74318e-11	1.05534	Cdk2ap2
691	1110038F14Rik	4.06288e-42	0.934143	Anapc5	8.3787e-12	0.329094	BC005561	5.09403e-11	1.96007	Lmod1	0.0590358	1.09876	Atp2a2	3.55296e-06	0.903346	Exosc5	1.22769e-05	0.959808	Il10rb	0.0601302	1.05965	H2-Ab1	0.000161308	1.50912	Prg4	0.00884466	1.7836	Rad23b	9.67488e-05	0.651301	2200002D01Rik	0.0716722	1.58658	Kitl	0.0503932	1.32219	Tbc1d2b	1.47324e-07	2.45601	Ndufb3	0.00857024	0.2605	Copg1	5.83061e-18	1.3762	Epb41l2	4.11892e-11	1.90559	Lrp6
692	Ska3	5.62004e-42	2.09067	Eno1	8.47072e-12	0.274513	Ppp2ca	6.45195e-11	0.839425	Aldh1a3	0.0593928	1.57971	Gm7536	3.57893e-06	0.699721	Ndufb2	1.28655e-05	0.287263	Mxra7	0.0602336	0.635766	Lamtor5	0.00016367	0.357114	Tsc22d3	0.00885383	0.605481	Hist3h2a	9.86733e-05	1.07547	Timm13	0.0722552	0.150686	Zmynd11	0.0506701	0.692122	Brd2	1.47583e-07	0.79083	Tmed4	0.0085842	0.647725	Fam114a1	7.1295e-18	1.56955	Fkbp10	4.50231e-11	0.917777	Klf4
693	Psmb4	6.39038e-42	0.455525	Syce2	9.24606e-12	0.659516	Ptges	6.85454e-11	1.76587	Zcchc7	0.0610057	1.17221	Adgrl4	3.82989e-06	3.1569	Tpst1	1.28796e-05	0.700902	Hprt	0.0603014	0.527443	Xaf1	0.00016498	2.29989	Elane	0.00894723	3.54489	Maf1	9.96969e-05	0.536311	Fbn2	0.0731007	0.492291	Chpt1	0.0507119	1.17047	Dnaja1	1.5161e-07	0.367512	Ap1s1	0.00864885	0.406185	Ppia	7.13369e-18	1.06313	Serpinb1a	4.80799e-11	1.98732	Sel1l
694	Nudt16l1	7.6671e-42	0.962866	Rala	9.85943e-12	0.404949	Nfat5	6.91156e-11	1.68188	Vps13b	0.0622391	1.87877	Spon1	3.84476e-06	1.26676	0610007P14Rik	1.33725e-05	0.737794	Cd40	0.0605805	2.21964	Lims1	0.000165086	0.954635	Prelp	0.00896669	0.528198	C1qb	0.000101157	1.41377	Tmem141	0.0731126	1.14523	Sdhc	0.0507134	0.244643	Fam102b	1.59331e-07	1.90201	Uchl5	0.0086491	0.604257	Gm42418	9.36569e-18	1.74886	Arl6ip5	5.14906e-11	0.819637	Mrpl34
695	Isca2	8.18155e-42	1.1145	Nans	1.01745e-11	0.532452	Mak16	7.62902e-11	1.03721	Rps19-ps6	0.0632809	0.393992	Ikbip	3.92151e-06	0.791253	Rbx1	1.34136e-05	0.244982	Colec11	0.0611807	2.10314	Ubc	0.0001676	0.199789	Ifngr1	0.00910236	0.608163	Lamtor4	0.000101647	0.529101	2310039H08Rik	0.0731489	0.381579	Dpysl2	0.0509498	1.25865	Bscl2	1.59888e-07	1.33069	Tmem14c	0.00870647	0.286984	Ssr1	1.01252e-17	1.08028	Rnft1	5.69326e-11	1.63748	Akap12
696	Pnn	1.30507e-41	0.943164	Gm9385	1.03323e-11	0.529334	Rlim	9.48181e-11	1.99386	Acaa2	0.0642918	0.341792	Malat1	4.03762e-06	0.393819	Nsmce2	1.3752e-05	0.623657	Ube2b	0.0615856	0.154496	Hprt	0.000168585	0.727749	Rhog	0.00912529	0.802889	2210013O21Rik	0.000102254	0.497626	Celf1	0.0732535	0.769444	Pdlim1	0.0512027	0.5578	Elovl1	1.65499e-07	0.940824	Stt3a	0.00884427	0.487497	Gm9493	1.08955e-17	3.15559	Rpl10a-ps1	5.84641e-11	0.783295	Ctsh
697	Sssca1	1.49542e-41	1.1418	Fbln1	1.11528e-11	0.262759	Fam83g	9.90361e-11	6.2834	Pkib	0.0650961	3.41212	Fcer1g	4.20439e-06	1.02604	Rpp30	1.45494e-05	0.794263	Sec24d	0.0623315	0.6484	Ogdh	0.000174257	0.919763	Fst	0.00923292	1.33653	Mydgf	0.0001081	0.446905	Meltf	0.0744337	1.02433	Prdx6	0.0519535	0.201566	Tmem123	1.68671e-07	0.936358	Atp5a1	0.00887681	0.251078	Nfkbiz	1.33344e-17	2.57213	Plscr4	6.72444e-11	2.45355	Cybb
698	Ndufa9	1.58193e-41	0.691903	Mageh1	1.12612e-11	0.582837	Fam25c	9.97224e-11	5.51665	St6galnac6	0.0668683	1.11944	Nfe2l2	4.23715e-06	1.19662	Mrpl15	1.53957e-05	0.46746	Higd1a	0.0623382	0.204361	Rab7	0.000176686	0.412844	Ablim1	0.00936643	1.13909	Trappc6a	0.000109809	0.843409	Isoc1	0.0746019	1.16685	Rasl11a	0.0524982	0.809824	C1qb	1.74295e-07	1.63323	Actn4	0.00888718	0.316928	Sdcbp	1.515e-17	0.839751	Nagk	6.7789e-11	1.49222	Rasd2
699	Ncapd2	1.85433e-41	1.65466	Osgep	1.20348e-11	0.46084	Tmem45a	1.23788e-10	0.881912	Tsc22d2	0.0676936	1.08311	Ebf2	4.24456e-06	1.69772	Immp1l	1.55219e-05	0.426305	Cilp	0.0624119	1.14739	S100a6	0.00018135	0.241644	Ramp1	0.00946912	0.944341	Commd8	0.000113277	0.676858	Pkig	0.0762449	0.411693	Unc5c	0.0527425	1.34127	Pcdh19	1.80858e-07	2.96096	Pebp1	0.00908411	0.237143	Ctsz	1.59183e-17	1.02006	Adamts10	6.81173e-11	1.80676	Afap1
700	Id2	4.80719e-41	0.401118	Hsp90b1	1.21282e-11	0.238861	Rora	1.24619e-10	1.57651	Pdxk	0.0677205	1.60589	Flt1	4.27603e-06	2.46858	Aamdc	1.57402e-05	0.770415	Rnf11	0.0629828	0.750159	Itga1	0.000185349	2.76904	Adamtsl4	0.00958342	1.8193	Aes	0.00011481	0.442787	Pbx3	0.076295	1.03332	Nisch	0.0528041	0.402666	Selenon	1.8282e-07	1.97663	Lcp1	0.00909842	2.28366	Shisa5	1.63893e-17	1.20906	Gm9385	6.87996e-11	0.948699	Axin2
701	Polr2l	5.92538e-41	0.659042	Nek6	1.46427e-11	0.794056	Fbxw11	1.37095e-10	1.35718	Focad	0.0678794	1.29543	Trim47	4.62008e-06	1.0164	Ssna1	1.65616e-05	0.365555	Map4	0.0641574	0.742666	Ddx3x	0.000187594	0.53016	Marveld1	0.00962853	1.17779	Cox17	0.000123631	0.472232	Rab3c	0.0771182	3.23354	Smim14	0.0528699	0.362509	Emc7	1.85939e-07	0.73877	Ctxn1	0.00917591	0.524869	Stt3a	1.65402e-17	1.21222	Txndc15	7.50213e-11	1.16905	Brd4
702	Rsl1d1	8.58557e-41	0.691657	Hspa5	1.53058e-11	0.237116	Clec11a	1.71316e-10	1.97181	Dapk2	0.0684004	2.6956	Slc48a1	4.67866e-06	1.13332	Coprs	1.67468e-05	0.918799	Atp6ap2	0.0642008	0.468188	Ube2l6	0.000193531	1.05884	Klf13	0.00965613	1.18336	Dcun1d5	0.000135108	0.534066	Cideb	0.0776614	4.43098	Fut8	0.052874	1.23693	Sgce	1.94006e-07	0.793118	Crb2	0.00919503	5.48162	Epdr1	1.89059e-17	2.70662	Rps27rt	7.6116e-11	0.810898	P2rx7
703	Ormdl1	9.69029e-41	1.53048	Ska2	1.54233e-11	0.607446	Nolc1	1.84169e-10	1.18832	Unc45a	0.0690392	1.04479	Slc9a3r2	4.81025e-06	0.822858	Sil1	1.69392e-05	1.18954	Tmem123	0.0642841	0.500213	Gpcpd1	0.000196919	1.29698	Leprot	0.00977041	0.325557	Egln3	0.000136547	2.62991	Sh3bgrl	0.0779578	0.199867	Serinc5	0.0528978	1.69728	Metrnl	1.9905e-07	2.51533	Ndufs2	0.00922451	0.289027	Itgb3	1.90786e-17	4.63502	Os9	1.05179e-10	1.40027	Idua
704	Bzw1	1.09061e-40	0.5506	Cyr61	1.54748e-11	0.265274	1600020E01Rik	1.98045e-10	1.22069	Sh2b3	0.0697214	0.992061	Dpm3	5.04379e-06	0.39884	Celf2	1.69935e-05	0.64375	Thbd	0.0647631	0.636808	Cisd3	0.000203186	1.28447	Brd4	0.00977062	1.02602	Rac2	0.000137293	1.82194	Mob4	0.0782672	0.220093	Trf	0.0533445	0.794078	Ms4a4b	2.07853e-07	5.02391	Ubb	0.00930904	0.187655	Chsy1	1.94011e-17	3.1493	Smim7	1.05647e-10	0.738516	Slc6a8
705	Plcg1	1.17943e-40	1.45579	Actn1	1.65219e-11	0.438385	Wisp3	2.32e-10	8.01628	Atg101	0.07019	0.607038	Plekho2	5.38352e-06	1.75849	Med19	1.83972e-05	0.846991	Bace2	0.0654828	1.11755	Btbd3	0.000203373	1.85773	Rpl38-ps2	0.00988023	0.561564	Esam	0.000138613	1.26184	1110065P20Rik	0.0789203	0.526303	Prom1	0.0542957	1.24658	Chmp4b	2.2152e-07	0.958576	Smim4	0.00933461	0.675992	Cped1	2.3264e-17	1.91699	Lasp1	1.13703e-10	1.15364	Pura
706	Fbxo5	2.11875e-40	1.95495	Hpf1	1.70004e-11	0.447002	Mustn1	2.44201e-10	0.89749	Nr3c1	0.0702144	0.689836	Car8	6.15723e-06	2.47168	Metap2	1.85291e-05	0.341074	Tspan7	0.0660876	0.520183	Ktn1	0.000205109	0.817841	Actc1	0.0102327	0.80595	Pmm1	0.000145748	0.888023	Akap1	0.0799116	1.55801	Gm14305	0.0544669	1.28561	Fbln1	2.30344e-07	0.493339	Tmem59	0.00933507	0.245493	Limd1	2.64128e-17	1.59739	Cald1	1.15005e-10	0.611926	Hspb8
707	Ciapin1	2.66939e-40	1.16328	Emilin1	1.80922e-11	0.567908	Pla2g7	2.52769e-10	2.26863	Dusp2	0.0717115	0.882242	Selenow	6.49706e-06	0.143906	Fblim1	1.88524e-05	0.804722	Bcap31	0.0681468	0.226393	Cpe	0.000205867	0.311672	Prpf38b	0.0102841	0.618517	Psmd4	0.000147161	0.331019	Itih5	0.0799468	0.624911	Sema6d	0.0545479	2.08251	Il1r2	2.32114e-07	4.33284	Rps16-ps2	0.00943118	0.257955	Asap1	2.83903e-17	2.53618	Grem2	1.22279e-10	3.68281	Hdac7
708	Hmbs	4.01561e-40	1.23866	Psmg4	1.86415e-11	0.430137	Adk	3.23937e-10	0.617371	Fbxo33	0.0731049	1.74771	Tmem159	6.64094e-06	1.17522	Cyct	1.88835e-05	6.83595	Ptp4a3	0.0691103	0.616865	Acot9	0.000207064	0.940932	Tpst1	0.0104955	0.486808	Mrpl13	0.00014983	0.393598	Spag7	0.0804077	0.231989	Anxa4	0.054634	0.981817	Wipf1	2.4707e-07	1.75961	Ppa2	0.00946868	0.73376	App	3.20763e-17	0.930853	Ostf1	1.25639e-10	1.31466	Dtnbp1
709	Impdh2	4.82884e-40	0.61924	Lamtor2	1.97206e-11	0.298707	Tbc1d10a	3.45287e-10	1.75365	Mybpc1	0.0732665	2.79527	Gm10076	7.26996e-06	0.296288	Sod1	1.90462e-05	0.320969	Rnh1	0.0698903	0.317876	Gm12338	0.000210705	0.846264	Plxdc2	0.0106263	0.600428	Vkorc1	0.000150021	0.460108	Ktn1	0.0805386	0.433131	Stfa2l1	0.0548875	2.39829	Tmem59	2.48945e-07	0.380907	Hnrnpa3	0.0097807	0.332249	Ift20	3.29244e-17	0.789398	Dkk2	1.27297e-10	2.14505	Ier2
710	Kif20a	5.12761e-40	2.10508	Cenpx	2.13671e-11	0.451083	Efnb1	3.56728e-10	1.18503	Gm12254	0.073457	0.590072	Gstp-ps	7.30786e-06	1.24331	Lsm4	1.90649e-05	0.328389	Tmcc3	0.0703494	1.39272	Fam129a	0.000217151	1.67611	Fam102b	0.0107757	1.19892	Ndufa9	0.000153829	0.412513	Gm9790	0.0806458	1.18344	Prr5l	0.0549753	1.72447	Il1r1	2.55096e-07	2.83544	Pard6b	0.00981636	3.77686	Ctsd	3.69206e-17	0.817805	Rps15-ps2	1.28048e-10	2.27472	March2
711	Phgdh	5.30969e-40	1.25729	Ndufv3	2.18179e-11	0.259372	Prg4	3.80013e-10	2.98827	Gm44691	0.0760749	3.64081	Plekha6	7.31152e-06	2.57406	Grpel1	2.04805e-05	0.460124	Rbms2	0.0711162	0.732646	Zfp467	0.000217999	1.50037	Pgm2	0.0108028	0.867356	Hsd17b10	0.000157542	0.329986	Plac8	0.08137	0.334807	Msrb1	0.0557349	0.485685	Zfp36l1	2.60768e-07	0.493491	Cltc	0.00991989	0.636609	Rpn2	3.87744e-17	0.819156	Glt8d2	1.48575e-10	2.93038	Rbfox2
712	Fis1	7.67565e-40	0.456015	Fkbp8	2.21301e-11	0.532137	Copz2	3.96997e-10	0.523789	Hacd1	0.0776078	0.398638	Rab7	7.6429e-06	0.440926	Klhl23	2.09152e-05	1.7888	Hdlbp	0.0712328	0.433513	Mrvi1	0.00022711	2.76785	Dapk1	0.0108164	1.51451	Kdelr1	0.000157767	0.35819	Tmem131	0.0827018	1.25655	Pum2	0.0561152	0.646714	Clcn4	2.76989e-07	1.06231	Add1	0.00996434	0.653895	Fbxo30	4.02579e-17	2.15203	Fkbp2	1.56926e-10	0.828324	Ptrf
713	Mrps24	8.53253e-40	0.597447	Psmd4	2.46037e-11	0.306114	Aacs	4.66517e-10	2.27803	Tnfrsf19	0.0776882	1.01443	Cdk2ap2	7.66406e-06	0.665445	Fam32a	2.12884e-05	0.581155	Add1	0.0723449	0.482467	Jund	0.000235167	0.482785	Ttc3	0.0108714	0.398265	Ccnd2	0.000171444	0.329202	Arl4a	0.0834051	0.331798	Clcn4	0.0567819	0.644778	Tmem204	2.98168e-07	1.57911	Mageh1	0.0101238	0.494432	Nfic	4.04156e-17	1.68295	Gas7	1.57371e-10	3.75344	Ptgfrn
714	Rpa2	1.18918e-39	1.06172	Ppid	2.5444e-11	0.368653	Mrps6	4.72271e-10	0.590732	Cpne3	0.0780479	0.732967	Gm6563	7.72471e-06	1.43771	Sdhc	2.18507e-05	0.344147	Fzd4	0.0736489	1.37952	Rflnb	0.000236578	1.12205	Keap1	0.0108717	0.619265	Mrps6	0.000181395	0.479933	Got2	0.0835803	0.392049	1810022K09Rik	0.056987	0.144088	Samhd1	3.01607e-07	1.69021	Tmem246	0.0101262	1.6246	Gm11249	4.11392e-17	2.82128	Gfpt2	1.63467e-10	1.50246	Mitf
715	Tsen15	1.24706e-39	1.15323	Tpm2	2.63371e-11	0.158359	Picalm	4.86431e-10	1.06218	Naalad2	0.0784487	0.955376	Gimap4	8.48105e-06	2.58066	Mrpl40	2.21041e-05	0.565666	Sept11	0.0753803	0.534655	Il10rb	0.000237883	1.56782	Sec31a	0.0111154	0.511226	Cd151	0.000181589	0.731994	Gdnf	0.0838267	1.75909	Ube2l3	0.0575439	0.277849	Smim14	3.19322e-07	0.538121	Coro1b	0.0101653	0.359079	Fxyd1	4.12256e-17	0.746014	Saraf	2.25629e-10	0.844457	Adamts7
716	Zranb2	1.56577e-39	0.890948	Mrpl54	2.76566e-11	0.330092	Samd4	4.96996e-10	2.01615	Nsmce3	0.0786271	0.598151	Icam2	8.53094e-06	1.82345	Sdhaf4	2.21736e-05	0.588469	Pdlim5	0.0758986	1.14159	Mgp	0.000247289	0.186116	Bag1	0.0111343	0.422059	Cox5b	0.000185635	0.257816	Chrac1	0.0840268	0.376789	Sap18	0.0578565	0.261825	Krt8	3.49262e-07	1.7627	Col5a2	0.0102439	0.335259	Serinc3	4.54267e-17	0.965822	Paqr5	2.32069e-10	6.52432	Tgoln1
717	Clpp	1.57238e-39	0.789515	Arxes1	2.92321e-11	0.965974	Cdk11b	5.27539e-10	0.698732	Eif4g2	0.0787551	0.0847799	Kazald1	8.9644e-06	1.60285	Pdcd6	2.21837e-05	0.41911	Insig2	0.0760648	0.636876	Rock1	0.000248873	1.5338	Camp	0.0113129	1.89467	Imp3	0.000185699	0.560201	Traf5	0.0842978	1.63689	Rpl27	0.0581093	0.0422594	Gngt2	3.56698e-07	1.87422	Psma5	0.0104286	0.24042	Rhoa	4.85871e-17	0.763089	Bst2	2.56152e-10	1.23228	Csnk1e
718	Gm16286	1.7272e-39	0.894598	Pole4	3.26969e-11	0.424305	Fbxo30	5.29609e-10	1.39521	Tsr1	0.0789425	0.844721	Sbds	9.1877e-06	0.864721	Amer1	2.22018e-05	1.58601	S100a4	0.0763199	0.76517	Crem	0.000249482	1.28806	Pik3ip1	0.0115414	1.30427	Klhdc2	0.000189003	0.530261	Wdr1	0.0845516	0.359243	Kcns3	0.0585054	2.55457	Cadm3	3.93269e-07	2.77568	Slc44a1	0.0104562	1.32752	Srpr	4.91436e-17	1.67398	Arsb	2.86228e-10	2.69343	Tmem55b
719	Zcchc17	1.92289e-39	0.822476	Ldb2	3.33953e-11	1.00804	Abtb2	5.55275e-10	3.37753	P2rx7	0.0805601	2.82235	Rps24	9.24845e-06	0.180526	Med21	2.22136e-05	0.476887	Zbtb4	0.0776462	1.28593	St6galnac2	0.000251793	2.59642	Gm14303	0.0116462	0.228921	Dync1i2	0.000191983	0.333125	Gfra1	0.084832	1.42013	Akr1b3	0.0590254	0.771492	Bhlhe40	3.99787e-07	1.30454	Mydgf	0.0104595	0.329152	Gm43712	5.05548e-17	3.22995	Gstp-ps	2.90021e-10	1.93893	Clec4d
720	Vps29	2.74173e-39	0.54558	Hmox2	3.34899e-11	0.532863	Zdhhc20	5.94339e-10	0.801501	Clcf1	0.0817893	1.79425	Tmem30a	9.26115e-06	0.713113	Snrnp27	2.25129e-05	0.383562	Adcy7	0.0780887	1.27846	Ociad1	0.000258168	0.305734	Mxra7	0.0116681	0.732739	Smarce1	0.000195742	0.438873	Cux1	0.0854993	0.759108	Rpl19	0.059136	0.0103449	Snhg12	4.15298e-07	1.09562	Prkar1a	0.0105094	0.270796	Rpl10a	6.47674e-17	0.921545	Yif1a	2.94089e-10	0.900923	Fbxo6
721	Haus7	3.4932e-39	1.21148	Bsg	3.50057e-11	0.239931	Oat	6.04655e-10	0.467106	Rrp15	0.0822815	0.465528	Sgcb	9.35969e-06	1.11453	Tm2d3	2.26103e-05	0.727093	Cttn	0.0794197	0.443288	Pdlim5	0.000261976	1.73777	Numbl	0.0118641	1.58672	Gucy1b3	0.000196031	1.15513	Tead1	0.0855582	1.00192	Acot9	0.059864	0.714186	Ralbp1	4.25225e-07	0.812189	Gm8186	0.0105512	0.292939	Tnfaip8l3	6.56703e-17	6.6584	Eml1	3.05785e-10	2.39047	Phlda3
722	Pet100	3.50888e-39	0.779619	Mrps16	3.60956e-11	0.362462	Synpo	6.13615e-10	1.71656	Rem2	0.0840361	3.12966	Gm7600	9.55464e-06	0.997755	Atg101	2.34621e-05	0.893702	Pkd1	0.0795697	0.99535	Myo1b	0.000264824	1.32816	Cygb	0.0120772	0.395807	Ppdpf	0.000197558	0.355294	Wbp2	0.0859175	0.501768	Ncstn	0.0606713	0.861491	Dlc1	4.39632e-07	1.5685	Timm10b	0.0105554	0.415067	Sec22b	6.74846e-17	1.03264	Ddost	3.09329e-10	0.632409	Ubxn4
723	Nipsnap1	4.98949e-39	1.8764	Hnrnph3	4.41225e-11	0.343937	Nrk	6.62488e-10	1.52074	Nmi	0.0844315	0.905931	Ctla2a	9.74157e-06	0.965363	Gltscr2	2.37943e-05	0.444433	Cdc42ep3	0.0801529	0.544613	Map1b	0.000267735	1.5979	Arf5	0.0121976	0.233425	Car3	0.000199223	1.79615	Esd	0.0866467	0.171133	Tceal1	0.060768	0.904922	Laptm5	4.41123e-07	2.8626	Arpp19	0.0106373	0.23728	Pxdn	6.8305e-17	1.56498	Rps15a-ps7	3.16673e-10	1.19376	Lilr4b
724	Psmd12	5.02665e-39	0.632335	Nt5dc2	4.76673e-11	0.863492	Prkcsh	6.70863e-10	0.72347	Dpyd	0.0846941	2.4349	Rps15-ps2	1.01631e-05	1.4725	Ddx24	2.56535e-05	0.580323	Ephx1	0.0805919	0.904846	Cirbp	0.000279081	0.502209	Chchd10	0.0122474	0.469873	Racgap1	0.000199392	0.94886	Cript	0.0872103	0.260797	Higd1b	0.0608285	1.8818	Parp14	4.43392e-07	3.54061	Csrp2	0.0107331	0.328747	Adgra2	7.41361e-17	2.27059	Stt3a	3.29891e-10	0.964686	Med13l
725	Maged1	5.6003e-39	0.383517	Dkc1	5.45355e-11	0.568492	Pxdc1	7.29857e-10	2.84434	Pappa	0.0852706	2.4715	Enpp2	1.03011e-05	0.924141	Smim11	2.65502e-05	0.430219	Reg3g	0.0828621	4.07198	Gabarap	0.00028011	0.182447	Srsf2	0.0122874	0.252695	Psmb4	0.000205449	0.292324	Reep6	0.0875643	3.06538	Gm12338	0.0609034	0.632606	Zeb2	4.453e-07	1.25025	Plxnb2	0.0107331	1.0513	Rhoj	8.7325e-17	1.38039	mt-Tm	3.43305e-10	1.68077	Eif5
726	Dgcr6	7.22474e-39	1.01657	Zcchc3	5.58527e-11	0.82524	Jmjd1c	7.44121e-10	2.01369	Slc6a13	0.0867941	2.02512	Snord13	1.0877e-05	3.02537	Acot13	2.66068e-05	0.689307	Sspn	0.083132	1.01498	Bcr	0.000286401	2.15224	Kcnj8	0.012346	0.919893	Spr	0.000209541	0.855931	Ubald1	0.0884494	0.603466	Ralb	0.0610113	0.763083	Slc48a1	4.612e-07	1.36589	Zdhhc12	0.0113844	1.43953	Tgfb2	8.83093e-17	1.45375	Phldb1	3.46751e-10	1.99249	Preb
727	H2afy	2.73459e-38	0.973924	Ptbp1	5.60395e-11	0.368768	Lgalsl	7.75126e-10	1.46767	Uspl1	0.0869264	1.00687	Tnnt2	1.10022e-05	1.42985	Sccpdh	2.66457e-05	0.932233	Apoe	0.0843637	0.309894	Acvrl1	0.000286766	1.57189	Chp1	0.012429	0.598969	Fbn2	0.000209639	0.849064	Inpp5a	0.0886646	1.37808	Pon2	0.061637	0.88756	Phldb1	4.68599e-07	1.49255	Acot7	0.0114848	0.939647	Ap2m1	9.36958e-17	0.967348	Tax1bp1	3.58342e-10	0.937195	Trim44
728	Naa10	2.78283e-38	0.865713	Arf1	5.60969e-11	0.238067	Kctd11	7.92693e-10	2.3028	Hspb6	0.0870318	0.822786	Rab7b	1.12263e-05	1.49766	Grb14	2.67194e-05	2.88441	Nckap1	0.0868663	0.623919	Olfml2b	0.000290709	1.05174	Ubxn4	0.0124452	0.446242	Nusap1	0.000211417	0.804001	Rgs1	0.0891151	2.95857	Tead1	0.0638862	1.17078	Vwa1	4.85266e-07	1.97404	Stxbp2	0.0115761	2.20914	Cxcl1	1.05172e-16	2.18792	Rps15a-ps6	3.81234e-10	1.21331	Cnppd1
729	Eif4e	3.23117e-38	0.555331	Psip1	5.82447e-11	0.589654	Slc7a1	8.12183e-10	3.23057	mt-Nd5	0.0874808	-0.0351151	mt-Rnr2	1.1488e-05	0.128788	Exosc8	2.79805e-05	0.541139	Arfgap3	0.0869773	0.741832	Prr13	0.000298878	0.71479	Wasl	0.0126318	0.85828	Ten1	0.000213803	0.768079	Eml1	0.0892158	0.95527	Reg3g	0.0640153	4.35321	Mia3	5.12536e-07	1.26257	Pdk3	0.0116788	0.828579	Krt7	1.13539e-16	3.82137	Sept2	3.87098e-10	1.16771	Mfge8
730	Larp7	3.60848e-38	0.655522	Cops3	5.89473e-11	0.482036	Perp	8.47149e-10	2.20238	Sox17	0.0875523	2.10413	Phlda3	1.15052e-05	0.771008	Tbata	2.89473e-05	7.51695	Olfml2a	0.0871055	1.64469	Grip2	0.000300591	6.56191	Fam195b	0.0130335	0.249354	Rrad	0.00021842	1.12707	Aco2	0.0895005	0.340087	Arhgap24	0.0642765	1.9034	H2-Ab1	5.25682e-07	1.924	Rtn3	0.0116888	0.390747	Myl12a	1.23064e-16	0.90981	mt-Ta	3.89447e-10	3.38904	Phactr1
731	St13	3.72946e-38	0.642271	Psma2	6.05804e-11	0.240434	Pold4	9.11305e-10	1.24592	Taf4b	0.0880712	2.39159	Rpl34-ps1	1.17753e-05	0.781658	Tmem206	2.90036e-05	2.56032	Ahsg	0.0880366	1.99095	Ngf	0.000304966	1.67184	Rpl9	0.0131505	0.107563	2310039H08Rik	0.000218614	0.627439	Snapc2	0.0902921	0.607754	Tmtc1	0.065085	2.7688	Ces2g	5.37088e-07	3.46469	Sox4	0.0117192	0.534526	Gm5879	1.45662e-16	3.64891	Dnajc10	4.35791e-10	1.34813	Arf3
732	Ndufb4	4.65062e-38	0.51476	Set	6.54065e-11	0.38866	Npy	9.76025e-10	2.65139	Plekhs1	0.0892922	5.62682	Capns1	1.22385e-05	0.342813	G3bp2	2.90236e-05	0.505336	Cav2	0.0880582	0.888457	Emc7	0.000315631	0.598169	Msn	0.0131845	0.518439	Cenpa	0.000226839	0.430302	Akr1b10	0.0906228	0.94087	Arrb1	0.0685216	1.67933	Rhoc	5.62187e-07	0.398467	Ndufb11	0.0117319	0.239194	Mast2	1.59442e-16	3.58314	Gnai2	4.7038e-10	0.833708	Rassf2
733	Frg1	4.9863e-38	0.989964	Mrpl20	6.79716e-11	0.292133	Rack1	9.91042e-10	0.197261	Spint2	0.0895321	0.679645	Gabarapl2	1.24823e-05	0.624098	Ormdl2	2.94552e-05	1.15115	Alg5	0.0881067	0.494467	Abcc9	0.000331661	2.30562	Meox2	0.013506	1.01116	Emc6	0.000245593	0.500212	Sdha	0.0911469	0.229509	Mbtps1	0.0687865	0.655137	Ppp1r18	5.68527e-07	1.42045	Hacd3	0.0118008	0.926416	Gltscr2	1.62559e-16	0.920887	Fam129a	4.77095e-10	2.50829	Col15a1
734	1700123O20Rik	5.20212e-38	0.955732	Ndufb7	7.53309e-11	0.249239	Ahnak	9.99578e-10	0.91936	Sik1	0.0900233	2.49391	Raph1	1.27005e-05	1.46201	Pmf1	3.02549e-05	0.666676	1110012L19Rik	0.088392	0.728928	Hspa8	0.000332857	0.212976	Retn	0.0135071	4.93308	Guk1	0.000254852	0.541014	1700011H14Rik	0.0919291	4.59996	Sgcg	0.0701692	3.61465	Gimap6	5.70804e-07	1.90071	Jtb	0.0118489	0.434483	Phf21b	1.73194e-16	5.74814	Cnpy3	4.95539e-10	1.74401	Spg21
735	Pold2	6.89098e-38	1.26471	Prim1	8.15879e-11	0.714422	Colgalt2	1.02114e-09	3.49946	Tor1aip2	0.0911675	0.449246	Socs2	1.31273e-05	0.668845	Vamp8	3.06963e-05	0.422009	Coro1b	0.0886531	0.288653	Pdcl3	0.000341371	0.464792	C1s1	0.0135184	0.409569	Mrpl30	0.000257411	0.33521	Kctd10	0.0921073	0.52796	Copz2	0.0706832	0.340589	Chp1	5.96851e-07	0.958251	RP23-269H21.1	0.0118566	0.532098	Bcl10	1.74615e-16	2.00731	Mapk3	5.74672e-10	1.71605	St3gal5
736	Alb	7.08697e-38	3.10408	Utp11	8.73691e-11	0.408662	Emilin1	1.02238e-09	0.747688	Luc7l2	0.0914694	0.417872	Atp6v1f	1.39656e-05	0.27761	Klf2	3.08793e-05	0.700202	Lats2	0.089232	1.07215	Vamp5	0.000344192	1.22265	Pea15a	0.0136175	0.372144	Ssrp1	0.00025926	0.40209	Slc38a1	0.0942023	1.10287	Dennd5a	0.07302	1.05486	Slc9a3r2	6.39304e-07	0.952374	Fundc2	0.0118613	0.319319	Bmp2	1.9409e-16	3.07108	R3hdm4	6.0806e-10	1.14251	Gramd1a
737	Kif22	8.10431e-38	1.81224	Lta4h	8.84252e-11	0.496638	Gale	1.07277e-09	2.00749	Pecr	0.0918671	0.72053	Hmgcs2	1.42564e-05	1.27776	1110065P20Rik	3.13113e-05	0.934977	Tpd52l2	0.0897647	0.271782	Nfkbiz	0.000348079	1.38094	Npdc1	0.0140503	0.631438	Cdca8	0.000267845	0.596483	Psmd6	0.0963586	0.192949	Rps21	0.073198	0.0960922	Il3ra	6.44102e-07	3.13202	Gm1821	0.0119347	0.280158	Gnl3	2.07264e-16	1.17236	Lipa	6.18626e-10	1.83651	Plekho2
738	Mrpl57	8.92233e-38	0.746018	Rcn2	1.01488e-10	0.286794	Hivep3	1.10927e-09	2.53429	Mxd1	0.0921308	1.68267	Pon3	1.43567e-05	1.9392	Tmem60	3.15301e-05	0.700291	Kctd12	0.0905063	0.575669	Dtx3	0.000354431	0.522491	Trim47	0.014066	0.699468	Elk3	0.000270143	1.12556	Slc25a11	0.0967243	0.32195	Casc4	0.0736492	1.36262	Has1	6.50976e-07	2.27523	AV026068	0.0120161	0.834454	Gnb2	2.29733e-16	0.783927	Aup1	6.45e-10	0.982278	Trappc6a
739	Fh1	9.97697e-38	1.00422	Cox7a2	1.01851e-10	0.252298	Crispld1	1.18944e-09	1.75053	Actn1	0.0929971	0.317049	Htra4	1.51635e-05	3.12426	Mpdu1	3.20098e-05	0.826226	Mgat1	0.0908979	0.731074	Edn1	0.000354935	2.84802	Zmynd11	0.014192	0.633457	Rab13	0.000282686	0.932169	Eps8l3	0.097113	7.25449	Ddx5	0.073775	-0.0227137	Pdlim1	6.56557e-07	0.906918	Il11ra1	0.0120248	0.318424	Rpl13a	2.47425e-16	0.764205	Col18a1	6.94833e-10	1.52041	Arhgef1
740	Cenpk	9.98253e-38	1.56981	Timm8b	1.09531e-10	0.253136	Baiap2l1	1.2552e-09	3.95184	Nipbl	0.0932394	0.747506	Reep3	1.52317e-05	1.06159	Gng13	3.25734e-05	3.58628	Tmem9b	0.0910211	0.508751	Myadm	0.000370178	0.888379	Dag1	0.0146131	0.818946	Erh	0.000283994	0.256102	Sdhb	0.0975746	0.136763	Igsf10	0.0740507	0.806188	Rere	6.59303e-07	1.65472	Pycard	0.0121155	1.26984	Stmn4	2.57657e-16	3.34653	Mpv17	7.22475e-10	1.21714	Dyrk2
741	Rrp1	1.30857e-37	0.692448	Gm10288	1.12242e-10	0.427903	2810001G20Rik	1.57964e-09	1.27493	Pde12	0.0933729	1.08508	Anpep	1.57361e-05	2.05187	Appl2	3.32841e-05	1.56465	Pqlc3	0.0913259	1.47311	Klf13	0.000377279	1.46361	BC029214	0.0146434	0.947973	Polr2g	0.000287942	0.378095	Gpx1	0.0978914	0.162641	Ccdc141	0.0742382	2.60277	Tmem9b	7.5965e-07	0.966123	Gm10288	0.0122361	0.354363	Rpl17-ps10	2.90676e-16	2.60641	Herpud1	7.29867e-10	0.818511	Ctr9
742	Cdc7	1.38648e-37	1.65301	Igf1	1.14783e-10	0.377942	Erlec1	1.62549e-09	0.964263	Tpr	0.0939801	0.502085	Angptl2	1.7098e-05	0.609534	Bace2	3.4068e-05	1.77335	Dact1	0.0917395	1.03911	Fez2	0.000378835	1.01045	Shox2	0.0147897	1.62747	Cct5	0.000293108	0.262273	Uri1	0.098453	0.834939	Chil3	0.0748679	2.20262	Aplp2	7.9435e-07	0.650551	Hsp25-ps1	0.0123242	1.15804	Icam1	3.30611e-16	2.06081	B4galt1	7.33605e-10	2.17447	Pink1
743	Edf1	1.49436e-37	0.440713	Rps27rt	1.187e-10	0.401211	Timp3	1.70264e-09	0.505672	Agpat5	0.0951681	0.893648	Col5a1	1.76466e-05	0.596029	Prpsap1	3.42223e-05	0.595166	Limch1	0.0918812	0.692918	Itih4	0.000385259	6.2497	Ndrg2	0.0148764	0.483306	Camta1	0.000295681	0.668252	Stx3	0.0991577	1.56932	2010005H15Rik	0.0753346	2.26347	Chic2	8.02452e-07	1.24372	Fnta	0.0123504	0.500029	Cyba	4.01044e-16	0.842289	Atp6v0d1	8.53356e-10	0.870091	Ssh2
744	Casp3	1.5576e-37	1.35245	U2af2	1.21575e-10	0.44155	Cxcl2	1.97899e-09	2.55176	Akap9	0.0960212	1.06954	Tmem219	1.82603e-05	1.08731	Hmgn1	3.49166e-05	0.264244	Krcc1	0.0923054	0.527366	Ptgis	0.000393566	0.671965	Scarf2	0.0148803	1.15477	Tonsl	0.000298081	0.388931	Chrdl1	0.099763	1.71251	Gm10250	0.0758151	0.473515	Tsc22d3	8.34104e-07	0.954996	Rpl5	0.0123999	0.251903	Rab6a	4.26531e-16	0.987487	Bet1l	8.72167e-10	1.37232	Huwe1
745	Basp1	3.90188e-37	1.06202	Hnrnpa3	1.32678e-10	0.353893	Fcgrt	2.27727e-09	0.560711	Tap2	0.0979166	1.83473	Tmem9b	1.8383e-05	0.832048	Poldip2	3.52286e-05	0.643782	Adamtsl2	0.0925448	1.76894	Arhgdib	0.000404016	0.915654	Rpl39l	0.0149145	2.14234	Eri3	0.000302756	0.595427	Ddx3x	0.0998963	0.313685	Grcc10	0.0763719	0.354433	Pxdn	8.49555e-07	0.947549	Mtch2	0.0124429	0.289669	Prdx5	4.34067e-16	0.753721	Iqgap1	8.76191e-10	1.62187	Cir1
746	Gipc1	4.72275e-37	1.03172	Gm266	1.34541e-10	1.95346	Gm5483	2.29705e-09	2.66893	Cacna2d1	0.0980317	1.07274	Gpx8	1.89394e-05	0.284881	Snx6	3.53544e-05	0.421613	Qk	0.0944638	0.583221	Cspg4	0.000407452	1.48994	Adamts1	0.0152354	0.307423	Romo1	0.00030773	0.251818	Cap2	0.100569	2.1182	Ncoa1	0.0773277	1.58458	Rab1a	8.98335e-07	0.392693	Agrn	0.0125432	1.2023	Fgl2	4.71695e-16	2.42725	Plxdc1	9.56739e-10	4.89899	Tmem259
747	Plppr3	8.30555e-37	2.24778	Zranb2	1.36656e-10	0.481318	Foxa3	2.47725e-09	6.49159	1700028P14Rik	0.0988319	3.69119	Cyp1b1	1.90197e-05	2.33119	Gmpr	3.63759e-05	1.59682	Bbip1	0.0947988	0.345478	Lama5	0.000407735	2.88388	BC003331	0.0156507	0.680927	Mrpl41	0.000308571	0.512836	Leap2	0.100945	5.78747	Adcy2	0.0784216	2.20131	Igkc	8.99077e-07	2.76093	Hdgf	0.0125588	0.486202	Gstp1	5.19508e-16	0.827652	Ctnna1	9.93504e-10	0.983444	Selenon
748	Lsm1	8.47005e-37	0.931179	Mydgf	1.40316e-10	0.366787	Mpzl2	2.74716e-09	4.09545	Upf2	0.0992374	0.565165	Lamtor5	1.95434e-05	0.367949	Pabpn1	3.67142e-05	2.06641	Borcs7	0.0952533	0.407797	Gnb4	0.000408497	0.959021	Smoc2	0.0161162	0.279878	Capn6	0.000309667	0.659167	Exosc7	0.101045	0.324855	Sumo1	0.0789985	0.197938	Cpt1a	9.16553e-07	1.98164	Dnaja1	0.0125867	0.226532	Rab5c	7.83736e-16	1.03924	Akt2	1.04139e-09	1.86788	Mcl1
749	Nup93	8.5021e-37	1.66826	Glipr2	1.45112e-10	0.757912	Fgfr2	2.98982e-09	1.99599	Zbtb11	0.100705	1.63136	Selenot	1.96787e-05	0.905959	Exosc1	3.7836e-05	0.820831	Ap1s2	0.0958308	0.915163	Rpl24	0.00041109	0.198213	Btg1	0.016398	0.667937	Sfxn1	0.000311134	0.558223	Fgfr2	0.101061	0.992094	Arhgef7	0.0796384	1.09649	Agtr1a	9.69671e-07	3.14587	Ndufs6	0.0127805	0.238406	Iqgap1	7.91359e-16	1.83202	1110008P14Rik	1.05672e-09	1.44055	Cpxm1
750	Nelfcd	9.2975e-37	1.49171	Rbm17	1.52961e-10	0.348714	Arfgap3	3.45603e-09	1.28742	Bex1	0.10192	0.476119	Vwa1	1.97636e-05	1.64234	Scrn2	3.94221e-05	1.79458	Cpd	0.096316	0.94103	Cracr2b	0.000416028	3.09211	Rab22a	0.016587	1.14211	Smpx	0.00031267	2.78832	Rab3b	0.101569	1.75518	Sar1b	0.0797044	0.406622	Zfand5	1.04732e-06	0.690363	Ndufa9	0.0129716	0.333437	Gm3699	8.15188e-16	2.20249	2310022B05Rik	1.06421e-09	1.18319	Snord104
751	Dhfr	1.12522e-36	1.3905	Krtcap2	1.58289e-10	0.232558	A2m	3.46253e-09	2.16545	Sfrp2	0.102265	0.255619	Omd	1.98097e-05	1.27322	Pmp22	4.02345e-05	0.39556	Hdac7	0.0980467	0.899708	Churc1	0.00042057	0.642237	Csn1s2b	0.0170623	3.95143	Nrp1	0.000315719	0.917256	Mrpl57	0.103061	0.257381	Pam	0.0813419	0.967043	Irf9	1.07172e-06	2.30386	Rab32	0.0130265	1.54782	Rhou	1.1565e-15	2.59754	Rpl39-ps	1.16114e-09	0.908254	Parp3
752	Nxt1	1.42989e-36	1.08817	Brk1	1.59241e-10	0.25558	Itm2c	4.34122e-09	0.40788	Tagap	0.102788	3.31982	Mrps21	2.15081e-05	0.328242	Sdf4	4.14753e-05	0.426142	Sesn1	0.0993433	0.737602	Ltbp3	0.000430902	0.997254	Timp1	0.0172113	0.216925	Hacd1	0.000320294	0.54909	Mrpl14	0.104363	0.23034	1810011O10Rik	0.0816097	0.93458	Ube2r2	1.09039e-06	0.60695	Pkig	0.0130844	0.578574	Klf2	1.21865e-15	1.37077	Stt3b	1.16622e-09	1.57207	Fam49a
753	Cuedc2	3.14067e-36	0.7822	Hn1l	1.59521e-10	0.601818	Homer1	5.00041e-09	2.86433	Plekha5	0.102941	1.03664	Ece1	2.16715e-05	1.09995	Vcp	4.18402e-05	0.298865	Aplp2	0.100002	0.342794	Cygb	0.000441934	0.505071	Ehd1	0.0172236	0.609959	Mrpl58	0.000322413	0.481463	Lad1	0.104867	3.56868	Fads3	0.0818353	1.9024	Sema3c	1.11338e-06	1.33065	Fxn	0.0130911	0.642663	Selenop	1.25175e-15	0.790245	AI413582	1.23212e-09	1.90971	Smad5
754	Rala	4.20852e-36	0.667896	Tra2b	1.88461e-10	0.240551	Fdps	5.5845e-09	0.639191	Dusp8	0.103268	2.05112	Mustn1	2.17049e-05	0.65232	1700018B24Rik	4.29166e-05	8.63342	Csgalnact2	0.101552	1.03911	Avpi1	0.000462186	1.19995	Dhrs7	0.0174572	0.609823	Limd2	0.000325717	0.343225	Hoxb8	0.105755	1.9782	Rgs16	0.082179	1.7794	Dpysl3	1.12664e-06	0.965939	Csrp3	0.013116	2.17956	Cope	1.26308e-15	0.72639	Nr3c1	1.28988e-09	1.78613	Ulk2
755	Ssbp2	6.5202e-36	0.868344	Srsf1	2.18747e-10	0.605248	Dlc1	5.74332e-09	1.52262	Tfrc	0.10512	0.667389	Klf4	2.17278e-05	0.641948	Cox7a1	4.32138e-05	2.30401	Klhl6	0.102159	2.07371	Tmod3	0.000472872	0.726323	Atp6v1a	0.0178609	0.481749	Shisa5	0.000326174	0.534354	Ndufv1	0.106072	0.259756	Homer3	0.082222	1.05732	Efhd1	1.17039e-06	2.83069	Eny2	0.013172	0.248089	Acot9	1.38345e-15	1.77882	Mrfap1	1.30159e-09	0.588321	Tmem86a
756	Psma4	8.3521e-36	0.478572	Klhdc2	2.45279e-10	0.466039	Acsl3	6.09141e-09	1.21975	Cwc25	0.105455	0.856599	Frzb	2.1759e-05	1.37588	Zfp706	4.37059e-05	0.292737	Gmfg	0.102364	1.52696	Limd1	0.000478771	0.746666	Ier3ip1	0.0179511	0.180016	Actn1	0.000339499	0.483015	Gm266	0.106168	1.03867	Cdc42ep3	0.0825342	0.608616	Arpc3	1.19489e-06	0.367104	Cd1d1	0.0132047	1.3849	Rhoc	1.39309e-15	0.758672	Sec24d	1.31734e-09	1.54183	Aph1c
757	Ahsa2	1.20273e-35	1.1566	Mrpl28	2.5014e-10	0.363847	Zswim6	6.14357e-09	2.91144	AI838599	0.107148	1.75163	Tmbim4	2.3595e-05	0.62089	Trim26	4.55885e-05	1.48738	Myh10	0.103214	0.49024	Ece1	0.000488076	1.02888	Fuca2	0.0183613	1.10812	Mrpl57	0.000366224	0.448347	2010204K13Rik	0.106189	0.805047	Gm42418	0.0826484	0.494503	Nisch	1.30731e-06	0.576305	Zfyve21	0.0133038	0.621238	Gm11273	2.08948e-15	2.39159	Elovl5	1.34795e-09	1.19726	Ctdsp1
758	Coprs	2.21857e-35	1.44781	Hmbs	2.61751e-10	0.654179	Rap1b	6.63373e-09	0.588297	Nabp1	0.108058	1.89141	Col4a4	2.62645e-05	2.64175	Dnaja2	4.57144e-05	0.436175	Man2a1	0.103607	1.08155	Cap1	0.000489528	1.30266	Rbms3	0.0190798	0.757672	Afap1l1	0.000366564	3.01528	Kcnip3	0.107167	2.55733	Ptger2	0.0829315	4.45554	Igsf8	1.34615e-06	1.38747	2610001J05Rik	0.0133321	0.358768	Nid1	2.16508e-15	0.990248	Tm7sf3	1.34912e-09	1.74116	Tmem127
759	Kars	3.16874e-35	1.1443	H1f0	2.62066e-10	0.244855	Dst	8.57805e-09	1.73807	Map1lc3a	0.109148	0.163624	Emp2	2.65293e-05	0.786962	Tmem50b	4.6081e-05	1.34459	Lpar4	0.104232	0.814696	Npy1r	0.000496251	3.16291	Tbx15	0.0192	1.96244	Txndc15	0.000366954	0.658183	Trps1	0.108948	0.969462	Ypel5	0.0843012	0.609071	Tuba1a	1.36977e-06	0.340421	Lsm4	0.0133371	0.261566	B4galt5	2.29467e-15	4.39644	Copa	1.40162e-09	0.950892	Sytl2
760	Car2	3.34763e-35	1.26542	Sept7	2.72319e-10	0.247076	Dnajc3	8.73547e-09	0.865659	Irgm1	0.109762	1.4539	Ybx3	2.9046e-05	1.03773	Axl	4.79765e-05	0.542616	Ankrd1	0.104695	2.41862	Iscu	0.000500115	0.691825	Kcnq1ot1	0.0192004	1.28325	Mtch2	0.000379236	0.343522	Timm17a	0.109643	0.22178	Gm29521	0.0846824	5.43781	Pld3	1.45396e-06	0.961909	Myl4	0.0133912	1.39498	Zfp703	2.43455e-15	2.53969	Abhd16a	1.45671e-09	1.56268	Acox3
761	Srp19	3.68328e-35	0.497995	Edf1	2.7979e-10	0.256113	Gch1	8.96295e-09	3.5393	Fosl1	0.109794	0.77526	Rnf167	2.93654e-05	0.718908	Wdr83os	4.82563e-05	0.402934	Tmem219	0.10529	0.637544	Tmem176a	0.00052671	0.701685	Glud1	0.0192768	0.508645	Cops6	0.00039845	0.305844	Pls1	0.110183	3.55128	Tjp2	0.0852427	1.23123	Retnla	1.46274e-06	2.54487	Tmem165	0.0134921	0.672313	Sh3pxd2b	2.49014e-15	2.81318	Kazald1	1.46359e-09	2.40499	0610009L18Rik
762	Igf2bp3	5.27769e-35	1.37473	Dnaja1	2.79876e-10	0.228087	Fosl2	9.21158e-09	1.56414	Clk4	0.110107	0.417401	S100a9	3.01712e-05	1.6524	Sohlh1	4.88565e-05	8.46569	Cmtm7	0.105913	0.366468	Ginm1	0.000545102	0.554535	Rsrc1	0.0197213	0.689567	Yaf2	0.000398852	0.796453	Csde1	0.110452	0.352398	Cox16	0.0852943	0.813622	BC005537	1.52084e-06	1.05089	Clic3	0.0135217	4.52973	Npr2	3.48635e-15	3.21691	Olfm1	1.51712e-09	2.38592	4930402H24Rik
763	Sdhaf4	5.34515e-35	0.863003	Psmd13	3.14029e-10	0.378864	Elk3	9.48319e-09	1.1843	Edn1	0.110483	1.74906	Lmbrd1	3.05043e-05	1.31818	Phpt1	4.96175e-05	0.582883	Nr1d2	0.105943	1.13431	Plekha2	0.000548758	1.87476	Nfkbiz	0.0197245	1.03419	Phb2	0.00041219	0.295888	Rflnb	0.110662	0.604942	2510009E07Rik	0.0858472	1.556	Fam129a	1.52745e-06	1.96902	Rpl21	0.0136387	0.267652	Arl1	3.85647e-15	0.768886	Cr1l	1.52739e-09	1.17789	Rhoq
764	Mdfi	6.78499e-35	1.18115	Sf3b2	3.39897e-10	0.380393	Cxcl1	9.77414e-09	1.11483	Ppp2r5a	0.110531	1.21271	Hfe	3.05354e-05	2.33346	Srrm2	4.98667e-05	0.509539	Tnfrsf11b	0.106502	1.95102	Cdc42ep1	0.000564477	1.52591	Rhbdf1	0.0199792	1.00942	Jtb	0.000414507	0.502253	Ssfa2	0.110747	1.38705	Lrrc15	0.0863639	2.40508	Chst12	1.54346e-06	1.60215	Ier3	0.0136869	0.289165	Uck1	4.87183e-15	2.44389	Fmo1	1.55706e-09	1.89618	Thy1
765	Guk1	9.67577e-35	0.862057	U2af1	3.6267e-10	0.251996	Cbfb	1.05021e-08	1.0304	Cry1	0.112143	0.8288	Picalm	3.12121e-05	0.861499	Nol7	5.05224e-05	0.396308	Cir1	0.106755	0.496332	Ccser2	0.000593613	1.2208	Pygl	0.0200476	0.993954	Ndufv2	0.000444148	0.25907	Lsm10	0.112359	0.490218	Ndufb11	0.0893221	0.157516	Id3	1.57662e-06	0.293655	Mmadhc	0.0136983	0.383508	Lrpap1	5.0132e-15	1.00724	Aprt	1.58428e-09	0.600002	Ptk7
766	Mrpl39	1.34517e-34	1.06503	Rpl10-ps3	4.40059e-10	0.546358	Sgms1	1.12794e-08	1.88649	Nfat5	0.114228	0.723064	Ugdh	3.1267e-05	0.376484	Zswim7	5.13214e-05	1.34634	Tmed7	0.107018	0.577495	Amd1	0.000594935	1.29425	Wdr45	0.0203246	0.943305	Rrp1	0.000453203	0.405106	Chst12	0.113009	0.827988	Gnb4	0.0896178	0.704401	Serpine1	1.69815e-06	1.62999	Pfdn6	0.0137062	0.337645	Ankrd46	5.05929e-15	1.91442	Ppp1r15a	1.62686e-09	1.01576	Smpdl3a
767	Mbd3	1.606e-34	0.887155	Rbm25	4.41457e-10	0.270748	Gramd2	1.14576e-08	5.94484	Fam53c	0.11554	1.0699	Dram2	3.42579e-05	0.97628	Tomm22	5.21231e-05	0.341923	Ptgds	0.10742	1.54551	Ifi27l2a	0.000595498	0.403075	Samd4	0.0203655	1.24207	Prkcsh	0.000457732	0.563206	Mrpl32	0.113854	0.26218	Gata5	0.0896631	3.00443	Fgfr1	1.70603e-06	0.686781	Polr3k	0.0137129	0.356535	Dnajc3	5.39781e-15	1.48559	8430408G22Rik	1.66357e-09	2.7814	Tnfrsf21
768	Nxf1	1.76577e-34	0.620199	Psmd3	4.73235e-10	0.540721	Arc	1.27489e-08	2.81891	Lysmd2	0.115865	0.556941	Rpl6l	3.47805e-05	0.98822	Smarca2	5.29314e-05	0.72176	Ulk2	0.107713	1.26795	Slc44a2	0.000598235	0.963783	Uvssa	0.0204335	1.69689	Mpdu1	0.000457973	0.743694	Tmem159	0.114202	0.623675	Pygm	0.0910699	1.87165	Gm42418	1.77026e-06	0.858475	Fkbp7	0.013723	0.303873	Plp2	6.25997e-15	1.39255	Sypl	1.82588e-09	1.11892	Wnk1
769	Ube2d2a	1.78427e-34	0.606328	Hoxa7	4.73581e-10	1.33723	Ddx50	1.30337e-08	0.618246	Trio	0.116423	0.853275	Sh3kbp1	3.70894e-05	1.46432	Etfa	5.33146e-05	0.425228	Mybpc3	0.108476	3.43056	Car7	0.000599083	4.67918	Pgrmc2	0.0204598	0.830322	Igf2bp3	0.000463353	0.822728	Rpl32	0.114508	0.0462734	Gm10123	0.0914684	0.588196	Tubb6	1.87562e-06	0.525505	Glrx2	0.0138052	0.472794	Csf1	7.6866e-15	2.55481	Camk2n1	1.84481e-09	2.10648	Plce1
770	Timm22	1.87863e-34	0.994197	Snrnp27	5.39439e-10	0.297422	Bmp2	1.64661e-08	1.93203	mt-Co1	0.116811	-0.0154896	Itgb1	3.7373e-05	0.462049	Nxf2	5.38775e-05	5.58484	Glis2	0.110708	1.25344	Psme2	0.000605633	0.338098	Kera	0.020473	2.99601	Hand2	0.000464236	1.28213	Tfpi	0.115738	0.343133	Zfp704	0.092675	1.20629	Gbp7	1.96867e-06	2.6405	Hnrnpa0	0.0138479	0.473626	C1qtnf6	8.23451e-15	1.64013	Rnaset2a	1.98872e-09	1.22722	Hdac5
771	Pgrmc1	1.94437e-34	0.465488	Fh1	5.61163e-10	0.532152	Gpr3	1.67152e-08	6.33408	Syt13	0.117054	1.76284	RP23-269H21.1	3.82324e-05	0.699222	Plp1	5.40343e-05	2.78514	Chp1	0.11118	0.496417	Gcnt2	0.000616314	3.48708	Degs1	0.020625	0.251173	Srsf7	0.000466284	0.252121	Cers4	0.116084	0.928945	Taok1	0.09271	1.38257	Ssh2	2.01246e-06	2.3418	Ghr	0.0139109	0.851829	Tmco1	1.04439e-14	0.851891	Gltscr2	2.03838e-09	0.742825	Egfr
772	Naa20	2.05487e-34	1.01349	Hnrnpu	5.67401e-10	0.344046	Il17d	1.90697e-08	2.61399	Fcgrt	0.117985	0.31222	Ccdc12	3.82714e-05	0.610176	Camta1	5.43664e-05	0.682259	Phf11d	0.112795	1.01962	Tpp1	0.00062285	0.974245	Ubn1	0.0206271	1.03742	Xpnpep1	0.000469307	0.851157	Hoxb5	0.116254	1.2559	BC005537	0.0931518	0.61332	Itgbl1	2.06053e-06	2.45109	Odc1	0.0139491	0.895714	P4ha2	1.12892e-14	1.49969	mt-Nd5	2.05912e-09	0.661963	Slc43a2
773	Rad51	2.11323e-34	1.81894	Exosc7	5.887e-10	0.545942	Med13l	2.13348e-08	2.0396	Col7a1	0.118391	2.17403	Ebp	3.8497e-05	1.12932	Ndufaf2	5.66907e-05	0.486477	Ap3s1	0.114373	0.439442	Ifit3	0.000637537	2.04325	Camk2n1	0.0210994	0.977982	Snx17	0.00047003	0.55741	Tnn	0.116481	2.41909	Nckap5	0.0932426	4.07958	Lpp	2.07563e-06	1.1473	Ppp2r1a	0.0140455	0.304533	Atp2a2	1.14578e-14	1.48813	Gpi1	2.07822e-09	0.826937	Tjp2
774	Snu13	2.42421e-34	0.459839	Nhp2	5.91273e-10	0.287013	S100a4	3.02754e-08	1.30638	Sphkap	0.118799	3.84652	Bdh2	3.95176e-05	1.54244	Phb	5.7228e-05	0.563878	Rps15a	0.114725	0.0419836	Acadvl	0.000651313	0.790214	Ppig	0.0215591	0.491936	Ak2	0.000472605	0.442249	Nap1l5	0.117186	2.47639	Ublcp1	0.0937203	1.1243	Gas6	2.27443e-06	1.00992	Apoe	0.0141053	0.257014	Pdgfra	1.2852e-14	1.10442	Naa60	2.22889e-09	1.96219	Ppp3ca
775	Hdac2	2.45044e-34	0.842184	Dazap1	6.2449e-10	0.581832	Ythdf2	3.28028e-08	0.795959	Gdnf	0.118876	1.66967	Naaa	3.98065e-05	1.68849	Ndufa8	5.74829e-05	0.352133	Actn2	0.115053	2.83366	Ifitm2	0.000730499	0.159508	Ank2	0.0216759	2.03262	Eci2	0.000488183	0.506925	Prss32	0.117324	7.15275	Serinc1	0.0941329	0.333896	Itgb1	2.27724e-06	0.491626	Grb10	0.014207	0.306162	Tmem45a	1.28614e-14	1.42497	Fdx1	2.3243e-09	1.35641	Arl8b
776	Tpx2	2.5318e-34	1.78594	Gm8292	6.48192e-10	0.657254	Rnd1	3.49363e-08	3.99683	Kmt2c	0.118941	1.03005	Arl1	4.07278e-05	0.349304	Hint2	5.77972e-05	0.587115	Ets1	0.115251	0.914172	Uqcrq	0.00073407	0.200001	Tnrc6b	0.0226961	0.988678	Bax	0.000498098	0.338223	Cir1	0.117326	0.446473	Card9	0.0941857	5.81026	Ltbp1	2.4053e-06	1.59138	Zfp277	0.0144774	0.876923	Gsto1	1.40613e-14	1.07104	Uba1	2.41292e-09	0.91502	Fn1
777	Cops8	2.61917e-34	0.677767	C1d	6.51481e-10	0.289306	Irx3	4.0408e-08	2.35576	Ppp2r2d	0.119815	0.900609	Sema3c	4.07692e-05	1.0036	Mrpl45	5.88987e-05	0.696723	Aida	0.116932	0.569416	Pold4	0.000737982	0.965012	C1ra	0.0231341	0.486229	Pfdn6	0.000498871	0.369986	Nol7	0.117733	0.205449	Syf2	0.0943658	0.392482	Atraid	2.51717e-06	0.481363	Prdx1	0.0148017	0.25951	Gm15459	1.48338e-14	4.04836	Sspn	2.41309e-09	2.29841	Nrp2
778	Fam104a	2.72916e-34	0.665583	Cbx5	6.83815e-10	0.485776	Ptpn2	5.04755e-08	0.904182	Nufip2	0.122676	1.34138	Retnlg	4.27954e-05	1.46536	Trib2	6.01343e-05	1.71505	Dnajc10	0.117318	0.477033	Ifi203	0.000769154	2.20977	Stk38	0.0235396	0.707453	Cdc42ep3	0.000501261	0.851545	Stom	0.118597	0.689095	Scn7a	0.0946437	1.2998	Naaa	2.58818e-06	1.96499	Mrpl18	0.0150912	0.245228	Nrg1	1.65887e-14	5.15113	Prosc	2.55312e-09	1.22204	Akirin2
779	Dnph1	3.06705e-34	1.96454	Ndufa6	7.04551e-10	0.227789	Lmcd1	5.18026e-08	1.54938	Slc22a3	0.122892	4.2857	Plp2	4.31327e-05	0.729605	Cuta	6.06805e-05	0.397219	Msc	0.117332	1.55444	Bvht	0.000822271	2.14262	Sorcs2	0.0236821	1.72179	Ufd1l	0.000514688	0.549021	Ecsit	0.11881	0.713816	Rbpms	0.0948267	0.420785	Trim30a	2.73547e-06	4.24682	Rer1	0.0154404	0.300948	Eef1g	1.67083e-14	0.854376	Rab5c	2.58906e-09	0.838727	Hectd1
780	Znrd1	3.69765e-34	0.815625	Btf3	7.52184e-10	0.226114	Ift20	5.39876e-08	0.324414	Pvr	0.122925	1.10204	Mb	4.70661e-05	2.87015	Cidea	6.19693e-05	2.78073	Twsg1	0.117867	0.485236	Btg1	0.000827474	0.804144	Rbms2	0.0237658	0.784738	Sin3b	0.000527764	0.324851	Immp1l	0.119593	0.187464	Map3k20	0.0967484	1.65768	Gxylt2	2.97548e-06	1.73145	Mcm7	0.0154685	0.39455	Myh9	1.67377e-14	2.30777	Timp1	2.65947e-09	0.651383	Evl
781	Cenpf	3.92544e-34	2.05178	Pbx1	7.68805e-10	0.53445	Ctsf	5.60882e-08	1.39532	Flna	0.124263	0.227612	Pgf	4.8473e-05	1.42385	Psmg4	6.25225e-05	0.446616	Wnk1	0.117966	0.683352	Cript	0.000839043	0.44871	Toporsos	0.0240319	0.415508	Acot1	0.000539798	1.12067	Med21	0.119816	0.225342	Vasp	0.0974247	0.440339	Uap1l1	3.12327e-06	2.36574	Tmbim6	0.0155215	0.270882	Tgfbr3	1.71521e-14	2.51025	Ralbp1	2.68164e-09	1.06147	Epb41l2
782	Mrpl58	3.9557e-34	0.740626	Ilf2	7.7735e-10	0.351921	Akirin1	6.26393e-08	1.03468	Cnrip1	0.125494	0.580303	Ypel3	5.15161e-05	0.524005	Nae1	6.29559e-05	0.609701	Rras	0.118247	0.732759	Slc43a3	0.000844624	0.798114	Mgat1	0.024523	0.817541	Uqcrc2	0.000551693	0.351709	Sin3b	0.120118	0.165938	Arid5b	0.0979408	1.11713	Ccl5	3.15622e-06	3.0627	Megf6	0.0155598	2.00054	Gm14539	1.78021e-14	2.05383	Gsdmd	2.7085e-09	2.36599	Mesdc1
783	Smu1	4.59449e-34	0.71252	Sfxn1	8.013e-10	0.493225	Pitpna	6.49643e-08	1.34386	D10Wsu102e	0.127146	0.84512	Bmpr2	5.47065e-05	1.34648	Knop1	6.33513e-05	0.565271	Tmem65	0.118598	0.926722	Vegfc	0.000847093	2.34759	Gns	0.0246286	0.510184	Ube2l3	0.000554337	0.339148	Fam49b	0.120146	0.727778	Gm16089	0.0983282	1.18621	Atp6v0d1	3.27681e-06	0.572595	4921524J17Rik	0.0155829	0.606186	Gm6444	1.79184e-14	3.07867	Naalad2	2.75442e-09	2.29168	Ltf
784	Ccnh	4.6767e-34	1.00693	Psmd14	9.46378e-10	0.320675	Med7	6.73885e-08	0.867793	P2ry1	0.127623	1.85102	Fam129a	5.55754e-05	1.64456	Rbfa	6.36878e-05	1.1467	Erlec1	0.119344	0.517741	Myh9	0.000847892	1.21724	Sh3d19	0.0246807	1.34376	Cdca3	0.000554909	0.572466	Ndufaf8	0.120595	0.292905	Nfic	0.0992248	0.545136	Cd151	3.34752e-06	0.812929	Mcee	0.0156797	0.626492	Etf1	2.21817e-14	1.20292	Gorasp2	2.92159e-09	0.885319	Aldh9a1
785	Rpl5	7.9565e-34	0.228168	Sin3b	9.92201e-10	0.287854	Camp	6.76783e-08	2.51711	Lin7b	0.128454	3.31523	Tcp11l2	5.68017e-05	1.67028	Imp3	6.41967e-05	0.567682	Laptm4b	0.119486	0.31718	Rexo2	0.000860347	0.433462	Mpo	0.024787	2.24687	Skp1a	0.000555286	0.240386	Dhrs4	0.120755	0.374024	Cacnb3	0.0999484	0.974797	P2rx4	3.45791e-06	2.18862	Wdr86	0.0158938	1.28884	Ntrk2	2.29567e-14	2.15464	Cltc	3.05029e-09	1.22792	Igf1
786	Apip	8.9408e-34	0.942437	Nt5c3b	1.03169e-09	0.420687	Khk	7.0071e-08	1.7375	Cpeb4	0.132329	1.48486	Gm12254	6.12389e-05	0.909095	Arpc1b	6.44305e-05	0.265078	Rps3a1	0.119954	-0.0138335	Ggta1	0.000883276	2.05361	Acot9	0.0251578	0.65596	Dcakd	0.000565738	0.337994	Suclg2	0.120769	0.520926	Stfa2	0.099957	2.10512	Anpep	3.5689e-06	2.23111	Pex2	0.015914	0.697417	Copb1	2.48652e-14	1.31798	Myof	3.20158e-09	3.05148	Arrb1
787	Rcbtb2	9.1673e-34	1.17079	Dcun1d5	1.08067e-09	0.464117	Gfpt1	7.14135e-08	1.40292	Minos1	0.133497	-0.0533105	Enpp3	6.46216e-05	2.62746	Tuba1a	6.65537e-05	0.241266	Sft2d1	0.120017	0.65509	Emid1	0.000884516	1.67918	Rcn1	0.0263223	0.210748	Sf3b4	0.000580195	0.471123	Gm15920	0.122278	0.883354	Ramp1	0.0999641	0.745754	Hsp90aa1	3.64757e-06	0.33068	Gpx3	0.0159299	0.183532	Gm10051	2.48866e-14	3.00801	Scp2	3.55766e-09	0.899909	Aqp1
788	Psrc1	1.59392e-33	2.48745	Asf1a	1.1367e-09	0.405502	Ddit4	7.57462e-08	0.778457	Rgs16	0.133618	1.43494	Gm16089	6.4883e-05	1.71698	Cdkn2a	6.66527e-05	6.22158	Sgcb	0.121097	0.614818	Gm2962	0.000889719	2.38133	Arhgef25	0.0272098	0.457791	Spon2	0.000588807	0.624105	Pglyrp1	0.122435	1.64907	3830406C13Rik	0.100061	0.854152	Glg1	3.81529e-06	1.05691	Tsen34	0.015993	0.27592	Rer1	2.5046e-14	0.779168	Bace2	3.61972e-09	2.40283	2700081O15Rik
789	Atat1	1.83786e-33	1.40938	Rsrp1	1.15997e-09	0.267568	Prss35	7.79887e-08	1.12419	Hbb-bt	0.134076	0.5455	Hprt	6.97313e-05	0.740732	Adat3	6.83571e-05	0.763482	Arhgef2	0.122022	0.79847	Bcap31	0.0009182	0.308963	Eif3k	0.0272546	0.126424	Timm13	0.000591311	0.26289	Rab7	0.1227	0.212922	Cnot6	0.100216	0.818038	Nr1h3	3.84141e-06	3.55102	Fmo2	0.0160557	1.39045	Sf3b1	2.81551e-14	0.810694	Yipf4	3.67068e-09	1.07558	Tril
790	Mrpl55	2.2902e-33	0.828754	Lamtor1	1.16702e-09	0.375686	Ppan	8.30437e-08	1.09695	Egr4	0.134185	2.54828	Fam103a1	6.9965e-05	0.55705	Alpl	7.00064e-05	2.22689	Snx18	0.12326	0.95695	Heg1	0.000978996	1.15228	Tmem55b	0.0286745	0.871638	Ucp2	0.000599098	0.656752	Amer1	0.123588	0.83687	Lgalsl	0.100595	0.866704	Ski	3.91764e-06	1.00842	Emp3	0.0161368	0.21787	Cpxm1	3.46143e-14	1.33222	Psmb8	3.87426e-09	2.10348	Atp6v0e
791	Dld	2.45558e-33	0.925335	Txndc12	1.19338e-09	0.4038	Arhgef1	8.6231e-08	1.29003	Bbc3	0.135264	1.2521	Sspn	7.1983e-05	1.50012	Cops4	7.00231e-05	0.386161	Pbrm1	0.12365	0.501236	Hba-a2	0.00100184	1.22941	Gm1821	0.0286775	0.196597	Selenof	0.000605956	0.228547	Mff	0.123937	0.215858	Tollip	0.100832	0.975046	Tfpi2	4.05867e-06	3.40239	Ltbp3	0.0164681	0.915442	Gm6265	3.7556e-14	2.3032	Rab10	4.01854e-09	1.03076	Ncf2
792	Msx2	2.82268e-33	3.03999	Hmga2	1.2279e-09	0.867644	Snhg17	9.31049e-08	1.16357	Luzp1	0.136416	0.801807	Flt3l	7.21424e-05	3.15456	Emc10	7.0614e-05	0.568242	Ccng1	0.124494	0.719806	Acaa2	0.00100311	0.422159	Bin1	0.0288347	0.462114	Pbk	0.000606522	0.745118	Pnliprp1	0.127727	2.50379	4931406P16Rik	0.101033	1.47301	Slc44a1	4.15148e-06	1.53895	Ndufa2	0.0164867	0.230701	Stat3	3.92682e-14	1.7961	Pla2g7	4.30792e-09	2.7883	B130024G19Rik
793	Ndufa13	2.9659e-33	0.301268	Copz2	1.25471e-09	0.383747	2010005H15Rik	9.55253e-08	3.6599	Rpain	0.136875	0.478628	Tmem205	7.2428e-05	0.890207	Rasgrp2	7.28435e-05	1.24461	Clcn4	0.124567	0.51633	Map4	0.00101034	1.02932	Dlc1	0.0292969	0.897899	Ndufab1	0.000608873	0.258234	Gm8894	0.128277	1.51394	Me1	0.101534	0.99543	Cmah	4.29693e-06	5.16256	Lox	0.0165796	0.50937	Gm5566	3.93955e-14	3.35286	Fxyd6	4.65052e-09	0.837083	Tex264
794	Nans	5.50359e-33	0.864398	Apip	1.28969e-09	0.517121	Baz1a	9.58285e-08	2.27188	Gls	0.136904	0.718588	Adam9	7.7112e-05	1.7411	Rpl28	7.39021e-05	0.180153	Mrgprf	0.125233	1.72822	Gm9385	0.00103353	0.475787	Lhfp	0.0294737	0.257925	Capn2	0.000631163	0.560935	Ank3	0.129016	1.09002	1190002N15Rik	0.102875	1.1465	Ptger3	4.33915e-06	3.14027	Gnas	0.0167497	0.273783	Lcn2	4.09304e-14	2.80192	Acsl5	4.66416e-09	2.49087	S100a9
795	Mrto4	7.68111e-33	0.900284	Snrnp40	1.33143e-09	0.43412	Sfn	9.80266e-08	2.1655	Lrrc32	0.137084	1.06273	Pros1	8.04802e-05	1.08491	Pigp	7.83121e-05	0.485505	Trak1	0.126572	1.34024	Serpinb6b	0.00104931	2.50806	Tcf7l1	0.0296523	0.893854	Rab7	0.000636231	0.359237	Fibp	0.12932	0.325072	Muc1	0.103097	3.42723	Cyp4b1	4.54929e-06	3.48113	Meis1	0.016792	0.860477	Rab7	4.25924e-14	0.808059	Tbrg1	5.01568e-09	0.677467	Gpr153
796	Pop4	8.10617e-33	1.05206	Cetn3	1.34485e-09	0.237271	Spred1	9.83582e-08	1.59576	S100a1	0.139257	0.36662	Cyp20a1	8.40563e-05	1.00806	Txnl1	7.87811e-05	0.331115	Fndc3b	0.12715	0.698396	Sod2	0.00105315	0.525821	Galnt15	0.0300437	1.55713	Cenpx	0.000655519	0.444454	Kctd15	0.129943	0.996775	Vezf1	0.104778	0.680565	Tns2	4.7446e-06	1.55822	Ncl	0.0168693	0.223026	Hspb1	4.27523e-14	0.794495	Bsg	5.4344e-09	0.603346	Mapk3
797	Mrps12	1.29867e-32	0.686263	Txndc9	1.43262e-09	0.340098	Riox1	1.12709e-07	2.61359	Jmy	0.139428	1.5851	Ccni	8.43473e-05	1.04169	Pofut2	8.02607e-05	0.493298	Ntrk3	0.129197	2.0873	Zc2hc1a	0.00105741	1.08353	Cuedc1	0.0316989	1.2136	Bok	0.000663685	1.02381	Prkar2a	0.12999	0.835895	Stard9	0.104939	2.10758	Jtb	4.87133e-06	0.593068	Cops7a	0.0169674	0.507889	Eif4g2	4.48775e-14	0.697369	Ube2r2	5.64603e-09	0.827786	Ank2
798	Mrpl40	2.69011e-32	0.808508	Pitx2	1.46516e-09	1.675	Tmem248	1.26054e-07	1.38122	Chd6	0.140134	0.592929	Zeb1	8.4646e-05	1.4451	M6pr	8.12987e-05	0.606027	Gatsl3	0.130505	1.41574	Kank1	0.0010581	1.36851	Gpsm2	0.032111	0.741741	Cisd1	0.00066573	0.498392	Mrpl58	0.130696	0.239539	Rasl11b	0.10541	0.543248	Il2rg	4.93866e-06	2.90293	Ap1m1	0.0169869	0.471543	AW112010	4.68286e-14	1.90992	Antxr1	5.89501e-09	1.40727	Cic
799	Cebpzos	4.21184e-32	0.965687	Zfp706	1.47927e-09	0.238566	Vcl	1.29245e-07	1.17669	Ate1	0.14047	1.00069	Kcnt2	8.57358e-05	3.9274	Drg1	8.24173e-05	0.499389	Lefty1	0.131406	1.55305	Kif5b	0.00105932	0.414945	Dnajb9	0.0321499	0.386575	Tmem147	0.000668611	0.381197	Esr1	0.130996	1.18685	Gypc	0.105695	0.620012	Ifit1	4.94712e-06	3.8056	Slc2a1	0.0171634	1.13066	Mfap4	4.84576e-14	0.598221	Rpl3-ps1	6.3389e-09	0.898885	Gm23935
800	Magohb	7.98771e-32	1.00799	Rrp1	1.52164e-09	0.367425	Deptor	1.36307e-07	1.90189	Pdp2	0.141853	1.98436	Vwa5a	8.73647e-05	1.34487	Rpp25	8.24995e-05	3.01793	Rpl35a-ps6	0.132433	0.452541	Degs1	0.0010717	0.314476	Arfgap3	0.0322633	0.777621	Kdelr3	0.000672828	0.423784	Aldob	0.131096	4.10761	Cdh13	0.105787	1.42299	Scd1	5.05616e-06	1.80979	Trappc4	0.0174228	0.375953	Ppp1r15b	4.86019e-14	2.53403	Aga	6.41597e-09	1.20948	Plek
801	Vapa	9.19301e-32	0.541584	Nudcd2	1.54119e-09	0.402328	Gclm	1.68318e-07	1.39533	Efnb3	0.142847	0.885998	Tmem106b	9.23192e-05	1.00835	Emp2	8.25951e-05	0.819985	Ssfa2	0.132504	1.26188	Plscr2	0.00113069	2.99746	Adamts5	0.0324904	0.583191	Olfml3	0.000677032	0.369248	Espn	0.132636	2.38097	Cd164	0.105885	0.262324	Nr1d2	5.285e-06	2.10798	Copz2	0.0175998	0.354419	Scarf2	4.88668e-14	2.536	Nfix	6.63653e-09	1.5349	Ppp1r18
802	Taf1d	9.54644e-32	0.477174	Tenm4	1.56436e-09	1.27253	Arl2bp	1.68528e-07	0.726582	Dcxr	0.14285	1.06512	St3gal4	0.000100475	1.25047	Toporsos	8.31585e-05	0.618878	Etv1	0.132771	1.25611	Gjc1	0.00119023	1.27543	Spats2l	0.0327485	0.737072	Znhit1	0.000725532	0.481594	Pcbd2	0.133048	0.396703	Kank2	0.105987	0.903327	Gadd45g	5.48353e-06	0.411997	Ociad1	0.0176066	0.243621	Hnrnpf	5.09875e-14	0.71549	Plod1	6.93756e-09	1.41384	Tnfsf12
803	Nfu1	1.34413e-31	0.734866	Uqcrq	1.57624e-09	0.224029	Mphosph8	1.77516e-07	0.685887	Slc25a36	0.142991	0.738494	Akr1b3	0.000102983	0.938482	Leprotl1	8.34745e-05	0.806589	Ppp1r2	0.134739	0.371883	Plekho1	0.00119752	1.21953	Klf7	0.0327581	0.720993	Cuta	0.000740623	0.358831	Marc2	0.133186	0.311663	Ttyh3	0.106339	1.03876	Bcap31	5.62692e-06	0.393493	Cyp2s1	0.0177655	3.65829	Gm3531	5.23817e-14	2.4392	2810428I15Rik	6.94778e-09	0.677825	P2rx4
804	2410015M20Rik	1.43208e-31	0.387405	Eef1d	1.59919e-09	0.230936	Fam20c	1.78728e-07	2.36435	Tgoln1	0.144381	0.490151	Ppt1	0.000103853	0.662145	Lypla2	8.4997e-05	0.646757	Rab8b	0.134831	1.05944	Gja5	0.00120879	5.23051	Ptgfr	0.0327892	2.59625	Rps27	0.000748651	0.366454	Agr2	0.133477	2.83258	Adamts9	0.106516	1.79439	H2-T22	5.71781e-06	1.79301	Prkcd	0.0178617	1.1088	Ddx5	5.41822e-14	0.823098	Jtb	7.00331e-09	0.888186	Bmpr2
805	Mrpl35	1.53626e-31	0.849775	Aamp	1.7783e-09	0.350288	Pnrc1	1.79874e-07	0.50714	Ppp1r12b	0.144929	1.11473	Rcn3	0.000103913	0.196308	Bzw1	8.76445e-05	0.362772	Hmgcs2	0.136456	0.693412	Cog7	0.00121707	1.67777	Baiap2	0.0337164	0.871666	Mtap	0.000791373	0.736363	Pon2	0.13356	0.703082	Ngp	0.1075	1.90072	Prrx1	5.82385e-06	0.709422	Alcam	0.0180288	0.82742	Axin2	5.48771e-14	3.19947	Arhgef25	7.25489e-09	1.08173	Tom1l2
806	Srp9	1.60372e-31	0.528797	Fndc4	1.91557e-09	0.751211	Flnb	1.868e-07	1.77256	Peli2	0.14537	1.24989	Pi15	0.000109611	2.08682	Pdrg1	8.83305e-05	0.477472	Rftn1	0.136748	1.4584	Pygm	0.00121854	2.4785	Comp	0.0337726	0.347378	Tnnt2	0.000804764	1.61857	Psmd1	0.134078	0.246337	Tmem9b	0.10779	0.561479	Slc39a13	6.11941e-06	1.26668	Mlec	0.0180598	0.594335	Snx1	5.73773e-14	1.29453	Arpc1a	7.43538e-09	0.708973	Sun2
807	Mrpl49	2.15881e-31	1.1303	Gm8451	1.94088e-09	0.850988	Anp32b	1.9322e-07	0.297698	Bicd2	0.145571	0.885241	Rpl31	0.00011076	0.173216	Zyx	8.91044e-05	0.366646	Gprc5b	0.141013	1.03131	Cdkn1a	0.00123375	0.309362	Khk	0.0342971	1.13024	Ccna2	0.000816297	0.598269	Tbc1d1	0.134412	1.44835	Tbc1d2b	0.107795	1.41089	Nkg7	6.31823e-06	3.64617	Pgrmc1	0.0185444	0.235233	Tgfb1i1	6.11021e-14	1.08688	Sri	7.6104e-09	0.564873	Atp6v0a2
808	Caprin1	2.44536e-31	0.815007	Bub3	2.05669e-09	0.278462	Litaf	1.99769e-07	0.588425	Phf23	0.146268	0.444926	H2-M3	0.000126763	2.75095	Cnih4	9.1587e-05	0.434526	Foxs1	0.142462	1.41352	Hey2	0.001245	3.02575	Os9	0.0344173	0.506983	Uqcrb	0.000818044	0.235516	Mrps17	0.134849	0.167107	Adgra2	0.107813	0.84348	Cd8b1	6.4084e-06	6.58134	Acat1	0.0187019	0.343968	Fkbp11	6.31084e-14	1.32683	Acadsb	7.9591e-09	1.67091	Tapbp
809	Nup43	3.62669e-31	1.55426	Sys1	2.09624e-09	0.479274	Tnc	2.09268e-07	0.873399	Abt1	0.147081	0.782212	Gabra3	0.000134091	2.38181	Nit2	9.19371e-05	0.745735	Nmi	0.143008	0.836387	Speg	0.00126285	1.54754	Gm26917	0.0346618	1.23195	Tmem11	0.000819438	0.45517	Syngr2	0.136775	0.65435	Arpc3	0.10896	0.163902	Tex264	7.11035e-06	0.962504	Bmp4	0.0188321	0.596265	Larp6	7.20775e-14	3.93918	Gpx7	8.27501e-09	0.675023	Yipf1
810	Prelid3b	3.98524e-31	0.863891	Gga2	2.12925e-09	0.876766	Cd3eap	2.21666e-07	1.15376	Atp6ap2	0.147291	0.42603	Col5a3	0.000135597	1.40389	Eif5b	9.3257e-05	0.326409	Zfp260	0.143301	0.476691	Pi15	0.00132032	2.10336	Dkk2	0.0348874	0.780789	Isca1	0.000823797	0.75115	Arl2bp	0.138011	0.368101	Atp6v0d2	0.109619	5.31724	Tmem106b	7.2013e-06	1.16204	Lgals2	0.0188574	4.24791	Kif5b	7.3369e-14	0.890642	Celf2	8.36279e-09	1.06654	Rps27a
811	Drap1	4.08514e-31	0.714203	Sf3a3	2.33445e-09	0.420806	Il17ra	2.25233e-07	2.45936	Calml4	0.14787	0.810949	Gnptg	0.000141046	0.940071	Bricd5	9.34883e-05	7.0141	Tpt1	0.144939	-0.0754302	Arhgef15	0.00135377	3.29695	Dctn2	0.035547	0.293064	Cmc2	0.000828557	0.655693	Ap1s1	0.140057	0.228101	Itpripl2	0.110491	1.25257	Zbtb7a	7.44952e-06	1.77271	Erp29	0.0189122	0.289531	Mxd4	9.50445e-14	0.887952	Calcrl	8.41739e-09	3.20015	Mark2
812	Glrx5	4.20166e-31	0.618424	Skp2	2.34423e-09	0.848154	Klf5	2.27585e-07	2.81022	Plk3	0.149112	1.68153	Jade1	0.000141309	2.08959	Pdp1	9.40214e-05	2.02396	Hadha	0.146476	0.426316	Elk3	0.00135937	0.972662	Selenom	0.035578	0.190612	Cenpt	0.000831242	0.985428	Grn	0.14136	0.229006	Svil	0.112525	0.850432	Il33	7.6301e-06	2.11406	Itga3	0.0190086	3.21309	Cttn	9.512e-14	1.25594	Sbsn	8.46561e-09	5.56438	Peli2
813	Sec61g	4.89252e-31	0.310429	Timm22	2.34496e-09	0.544693	Nfatc2	2.28859e-07	4.19793	Arid4b	0.149141	0.691347	Rps10-ps2	0.000142923	0.585302	Haus1	9.78504e-05	1.00563	Ccdc12	0.146643	0.332851	Spint2	0.00137603	0.960859	Tmem65	0.0356825	1.10238	Gnb2	0.000836607	0.27446	Gsdmd	0.14194	0.921136	Tst	0.11309	1.11854	S100a4	7.8444e-06	1.33317	Trappc6a	0.0190226	0.610853	Pdlim7	1.25255e-13	0.80768	Sh3kbp1	8.67546e-09	2.22742	Timm10b
814	2700069I18Rik	5.68938e-31	3.07087	Psmb3	2.48071e-09	0.223963	Ctsh	2.46702e-07	0.913396	Tle1	0.149348	0.845391	Pla2g4a	0.000146588	1.54857	Lsm2	9.80469e-05	0.386619	Sult1a1	0.147876	0.783541	Anxa6	0.00137994	0.353865	Frmd6	0.0357212	0.851349	Commd7	0.000837799	0.647183	4833412C05Rik	0.142784	2.74966	Hs6st1	0.113734	1.76704	Trac	8.61192e-06	3.13947	BC029214	0.0191737	1.12341	Gm9294	1.39392e-13	2.40586	Pdia4	9.1357e-09	1.01638	Slpi
815	Smn1	6.89891e-31	1.18057	Ap1m1	2.60717e-09	0.529931	Yipf3	2.47508e-07	0.672674	Kmt2e	0.149385	0.361558	Art4	0.000153387	2.27295	Snx4	9.94406e-05	0.671195	Calcrl	0.148777	1.30658	Capn2	0.00140004	0.535325	Mrln	0.03589	2.45084	Spc25	0.000845718	0.526382	Rnft1	0.142895	0.52402	Epha1	0.114099	2.96083	Krt19	8.66179e-06	1.62006	Tor1aip2	0.0191826	0.528182	Rela	1.46061e-13	1.76839	Gpr153	9.39235e-09	2.6102	Cd151
816	Mrpl36	7.68884e-31	0.669728	Rbm8a	2.78638e-09	0.227848	Ndufa4l2	2.53339e-07	0.925482	Sltm	0.149918	0.419414	Cdc42	0.000160823	0.12171	Tmx2	0.000101271	0.901069	Adamts10	0.149609	0.58014	Klhl23	0.00145363	1.51956	Maf1	0.0361349	0.326622	Gusb	0.000859847	0.913826	Fahd1	0.144097	1.02387	Zmat5	0.114135	0.47169	Tmem109	9.03987e-06	0.625932	Cers4	0.0192338	1.44394	Msc	1.63791e-13	3.84781	Gm10076	1.02841e-08	0.549288	Mir7688
817	Psmd5	8.43588e-31	1.18829	Tmem126a	2.813e-09	0.453967	Ptp4a2	2.61582e-07	0.643343	Nfkbib	0.150027	0.638579	Maob	0.000167362	1.56152	Dynlt1a	0.000101879	1.42249	Art3	0.149736	1.13795	Mical1	0.00147458	1.25174	Spp1	0.0361659	0.842749	Napa	0.000874361	0.377113	Ctnnb1	0.144224	0.161952	Atox1	0.11469	0.120776	Wbp1l	9.48303e-06	1.17681	Pafah1b2	0.0194337	0.36211	Sh3gl2	1.77976e-13	4.46216	Rnf187	1.05629e-08	0.66525	Glrb
818	Mrpl2	9.19324e-31	1.00418	0610007P14Rik	2.86365e-09	0.559675	Ccnt1	2.84747e-07	1.27134	Tfap2c	0.15138	2.87884	Gng5	0.000167872	0.146884	Lsm10	0.000102121	0.870324	Qsox1	0.149971	0.548353	Picalm	0.00150363	0.778556	Sfrp4	0.036962	1.3958	Arf1	0.00088369	0.238787	Creb3l3	0.144376	3.95373	Rnf152	0.114997	3.34554	Tap1	1.00738e-05	3.00078	Tbca	0.0194349	0.216166	Prrx1	1.80161e-13	1.14362	Emp2	1.09758e-08	1.24993	Emilin1
819	Chd3	9.31766e-31	0.720398	Brd3	2.87669e-09	0.455675	Tomm20	2.96754e-07	0.627087	Arhgef3	0.152247	1.33821	0610037L13Rik	0.000173685	0.525387	Tmem242	0.000106992	0.38825	Sap18	0.150141	0.190702	Dad1	0.00151564	0.183797	Lamp1	0.0372379	0.203866	Mcm6	0.00089929	0.453863	Smim6	0.144473	3.46201	Gm14327	0.115483	1.66438	Gsdmd	1.02667e-05	1.74912	Supt4a	0.0196749	0.360144	Znhit6	1.82843e-13	1.86746	Blvrb	1.10988e-08	0.83479	Rnpepl1
820	Bloc1s2	1.01861e-30	1.24678	Orc6	2.966e-09	0.515523	Slc35a2	3.35556e-07	1.32358	Klf11	0.153142	1.19484	Gstp2	0.000176855	3.27067	Serping1	0.000112606	0.262834	Iqgap1	0.150457	0.564274	Pde1a	0.00154351	1.43838	Ldlrad4	0.0374621	1.6833	Bckdk	0.000899936	0.713907	0610012G03Rik	0.144595	0.19767	Cd79b	0.115674	2.40821	Ak3	1.11644e-05	0.97622	Vapb	0.0197768	0.497133	Clec14a	1.86548e-13	3.20015	Abca8a	1.13958e-08	1.57132	Flcn
821	Gemin7	1.08459e-30	0.74247	Emd	3.01948e-09	0.39242	Nktr	3.5552e-07	1.23355	Pnck	0.153496	1.52159	Itpr1	0.000179999	1.72224	Pin1	0.000112654	0.358033	Pcdh19	0.151457	1.49898	Itpr1	0.00157359	1.65242	Tmem43	0.037485	0.638498	Psme3	0.000902438	0.785819	Rdh14	0.144674	0.529642	Trappc6b	0.118607	0.579538	Gnas	1.15511e-05	0.334259	Ccnb2	0.0197995	0.474111	Arcn1	2.01765e-13	1.13861	Ptgfrn	1.16081e-08	2.10804	Numa1
822	Rraga	1.18714e-30	0.633733	Tomm40	3.39777e-09	0.453886	Plekhh2	3.85257e-07	2.10903	Cntln	0.154572	1.23337	Myh6	0.000183094	2.59785	Ndufb3	0.000113289	0.285468	Trio	0.151986	0.802726	Atp6v1g1	0.00158498	0.269674	Nsa2	0.0379285	0.403804	Dazap2	0.00091233	0.55109	Smc4	0.144896	0.273618	Lcp1	0.118698	1.60915	Il6	1.19012e-05	3.62523	Dpy30	0.0200003	0.234478	Tagln2	2.16081e-13	0.632869	Tcf25	1.23595e-08	0.778957	Atg3
823	Pmpca	1.8467e-30	1.26944	Ak2	4.17314e-09	0.374619	Tnfrsf23	3.85568e-07	4.38985	Med13	0.155802	0.875515	Cisd3	0.000186095	1.21851	Ndufa9	0.000115508	0.39565	Ugdh	0.15215	0.193886	Myh6	0.00163547	2.5054	Rdx	0.0382879	0.338384	Eef1b2	0.000922703	0.210934	Zfp467	0.145225	0.786784	Hotairm1	0.119389	1.66599	Galnt16	1.22447e-05	1.99279	Spcs2	0.0201804	0.223884	H2afj	2.57843e-13	0.908277	Uap1l1	1.26124e-08	2.79394	Fblim1
824	Bcl11a	2.04411e-30	2.50341	Nectin2	4.28582e-09	0.805722	Wdr43	4.14842e-07	1.11125	Id4	0.156395	1.29896	Sesn1	0.000189643	1.11867	Akr7a5	0.000118691	0.768126	Hspb7	0.152651	1.2807	Rps18	0.00163823	0.228152	Bcl2	0.0383172	1.05743	Sdf4	0.000929887	0.357676	Acss1	0.145426	1.81517	Crim1	0.120451	1.35537	Selenbp1	1.23438e-05	0.780235	Add3	0.0201813	0.607049	Gm15710	2.76949e-13	2.79851	Acaa2	1.27329e-08	0.774837	Tmem140
825	Mrps11	2.4676e-30	0.993606	Mpzl1	4.40483e-09	0.392963	Rpl11	4.21348e-07	0.153073	Abhd14b	0.158042	0.885493	Cetn3	0.000192263	0.239545	Creb3	0.000122822	0.812426	Acadsb	0.152655	0.604	Sptan1	0.00169511	0.958201	Ptprd	0.0384797	0.816624	Vps72	0.000930771	0.465661	Csf2ra	0.145613	0.500017	Lgr6	0.120658	2.36397	Scn1b	1.23851e-05	3.56722	2510002D24Rik	0.0204187	0.874313	Gm10443	2.82868e-13	1.73267	L3hypdh	1.28528e-08	2.44996	Serpinb2
826	Asf1b	2.49104e-30	1.75024	Bola2	4.62129e-09	0.258203	2010111I01Rik	4.5197e-07	0.736949	Zc3h13	0.158209	0.952738	Pdlim5	0.000192968	1.6549	Mir99ahg	0.000125706	1.51069	Chn2	0.154971	1.39442	Rps3a2	0.00174641	0.661039	Myd88	0.0385263	0.886799	Uba1	0.000933983	0.478737	Mbnl1	0.146171	0.410971	Iglc2	0.121633	2.93842	Atg3	1.33711e-05	0.763516	Dnase2a	0.020581	1.56835	Cox7a2l	2.85764e-13	0.647719	Bscl2	1.30653e-08	1.57905	Mpv17
827	Uba2	2.81392e-30	0.675887	Csf2ra	4.70101e-09	0.942107	Ptrf	5.26344e-07	0.835489	Ing2	0.158788	0.81185	Lamtor4	0.000193724	0.491133	Scpep1	0.000130053	0.588821	Cpz	0.155454	1.13107	P2rx1	0.00175559	4.95062	Bscl2	0.038587	0.649736	Ddost	0.000938544	0.285513	Glb1	0.146969	0.769723	Dtna	0.122115	2.50478	Ctsa	1.46006e-05	0.567736	Elovl1	0.0206104	0.558027	Atp5l2-ps	2.98336e-13	2.70475	Avpr1a	1.33834e-08	4.19204	Atrnl1
828	Dctn3	3.70936e-30	0.599333	Ncapd2	4.70471e-09	0.80984	Cep85	5.61962e-07	2.35504	Adgra2	0.158893	0.66193	Ushbp1	0.00019626	3.10475	Zfand6	0.000134698	0.429597	BC028528	0.155525	0.760456	Serinc1	0.00178709	0.405842	Ang	0.0388345	1.05324	Borcs7	0.000938839	0.573125	Scoc	0.146994	0.397623	Xiap	0.122263	1.12231	Map3k8	1.50103e-05	2.62279	Ube2e3	0.0206309	0.297615	Fermt2	3.15084e-13	0.931813	Zdhhc3	1.37332e-08	1.50339	Vps13b
829	Serinc2	4.02792e-30	1.9413	Eci2	4.73189e-09	0.437238	Acbd3	5.87751e-07	1.23096	Hsd17b11	0.158986	1.07779	Epyc	0.000198522	0.868947	Agpat4	0.000138387	0.867876	Tanc2	0.155704	1.39605	Cabp1	0.00178963	5.21588	Sec14l1	0.0391534	0.790126	Eif6	0.000940508	0.391465	Sucla2	0.147168	0.246108	Atrnl1	0.122579	1.25684	Slco3a1	1.50759e-05	2.71557	Rnh1	0.0206749	0.332832	Lpar1	3.31629e-13	1.29869	Eng	1.4058e-08	1.53464	Rab20
830	Dhx15	4.73283e-30	0.750077	Poldip2	4.86652e-09	0.515616	Wdr26	6.22852e-07	0.790615	Wbscr17	0.160479	1.10453	Sparc	0.000200636	0.161767	Trmt112	0.000139578	0.293817	Fam20a	0.156221	1.59073	Pfkp	0.00183782	1.62895	Prnp	0.0394001	0.289915	Ninj1	0.00094364	0.760662	Rab4a	0.147202	0.707301	Anapc10	0.122581	0.472196	Cyb5r3	1.65055e-05	0.45951	Glrx3	0.0209051	0.226559	Cdk2ap2	3.41585e-13	1.14723	Sumf1	1.42728e-08	2.36481	Zmynd11
831	Nelfb	5.14583e-30	0.921261	Dad1	5.02639e-09	0.21682	Aig1	6.26586e-07	1.28881	Nptx2	0.161625	3.62728	Jun	0.000202404	0.219201	Alg5	0.000139915	0.753685	Osbpl9	0.156775	0.488044	Atraid	0.00189655	0.355383	Acbd3	0.039865	0.848513	Sec61a1	0.000943835	0.445264	Acot13	0.148383	0.298597	Gm14322	0.124006	2.67662	Cltb	1.65543e-05	0.942178	Tmem261	0.0210084	0.276195	Slc7a8	3.65299e-13	4.18175	Gdi2	1.45912e-08	0.558219	Vldlr
832	Rtcb	5.34007e-30	0.667446	Hoxb2	5.29502e-09	1.47657	Asprv1	6.31556e-07	3.20139	Mesdc2	0.162465	0.331188	C1qa	0.000203283	1.77491	C1d	0.000141274	0.337718	Cd300lg	0.157957	1.50448	Eif4e3	0.00192953	0.91204	Csn2	0.0398913	3.19048	Gga2	0.000946854	0.887974	Bptf	0.148611	0.531317	Anxa1	0.124376	0.265061	Mvp	1.66327e-05	2.15876	2310036O22Rik	0.0212467	0.404971	Xist	3.74042e-13	0.758607	mt-Tp	1.46564e-08	2.26812	Tmem150a
833	Cdca4	7.42505e-30	0.925692	Cdc123	5.42313e-09	0.309458	Sf1	7.07091e-07	0.668041	Trmt10a	0.163323	0.852226	Smim15	0.000204811	0.785786	Ddx3y	0.000141347	1.90803	Mical2	0.159265	1.86518	Rpl17-ps10	0.00202352	1.33236	Sspn	0.0412541	1.03441	Loxl1	0.000957925	0.408428	2610528A11Rik	0.148854	4.5416	Nr1h3	0.124526	2.12795	Dsel	1.74997e-05	2.083	Ddx3x	0.0213096	0.406671	Pdia6	4.14955e-13	0.730299	Micu1	1.47214e-08	1.73874	Lpin3
834	Ube2l3	8.02154e-30	0.491009	Pcbd2	6.20642e-09	0.657901	Wisp1	7.24912e-07	0.998937	Ankrd12	0.164002	0.904558	Gpx7	0.000219716	0.380648	Srek1ip1	0.000144809	0.618601	Col4a5	0.159398	0.609438	Dlc1	0.00203615	1.14893	Zbtb7a	0.0412626	1.10318	Mlf1	0.000976089	1.38838	Pdcl3	0.149311	0.222579	Cab39	0.124757	1.11239	Dnm1	2.02374e-05	1.87543	Ninj1	0.021328	0.664658	Atp6ap1	4.28809e-13	1.00104	Tmem9b	1.61077e-08	1.29067	Gm45847
835	Psip1	8.85916e-30	0.925778	Atat1	6.33363e-09	0.726532	Bdh1	7.31926e-07	1.81347	Ncoa7	0.164502	1.15077	Ifi205	0.000228769	1.98561	Mrpl51	0.000145275	0.352851	Hspb2	0.161915	0.96094	Retnla	0.00204015	2.02639	Pth1r	0.0413741	0.602923	Wdr83os	0.000993613	0.351691	Mtss1l	0.149667	1.33935	Gm684	0.125027	2.51574	Cr1l	2.1391e-05	0.737697	Txndc17	0.0213498	0.223223	Gabarap	4.34585e-13	0.763066	Iah1	1.61516e-08	1.02854	Arid1a
836	Mad2l1	1.51997e-29	1.10639	Bag1	6.7892e-09	0.440738	Amotl2	7.43214e-07	1.41854	Rabgap1l	0.16505	1.09578	Psmb9	0.00023664	2.64535	Tmem38a	0.000154434	1.9251	Plekha2	0.164074	1.12503	Fgf1	0.00204769	3.37681	Sirt2	0.0415278	0.440548	Htra1	0.00100037	0.447024	Lgals2	0.151235	3.1551	Rassf8	0.125208	1.35513	Asap1	2.20987e-05	1.52675	5033428I22Rik	0.0213755	1.35453	Zfp655	4.46724e-13	2.29852	Fam195b	1.63325e-08	0.579895	Ogdh
837	Nde1	1.70162e-29	1.30192	Mcm3	6.80748e-09	0.773704	Sbno2	7.5976e-07	2.59469	Jmjd1c	0.166076	0.858649	Ighm	0.000238497	2.29611	Mrps10	0.00015575	0.819039	Sh3pxd2a	0.164093	0.780936	Notch1	0.00208339	1.84155	Pmm1	0.041624	0.543941	Hdac1	0.00101384	0.40858	Pja2	0.152481	0.519227	Arhgef12	0.126184	1.14577	Kctd12	2.25103e-05	1.03983	Uqcc3	0.0214382	0.474606	Selenof	4.87913e-13	0.721759	Pgghg	1.69634e-08	2.11391	Fam214a
838	Spin2c	1.77159e-29	2.31714	Acat2	7.31124e-09	0.520671	Cldn10	7.70111e-07	2.38524	Bzw2	0.166197	0.225563	Serpina3n	0.000244626	1.15639	Manbal	0.00015584	0.558348	Sec23a	0.164646	0.462295	Gm15920	0.00213609	1.30144	Kctd12	0.0416827	0.605861	Prpf19	0.00104274	0.321715	Sord	0.152673	0.798104	Fam126b	0.126291	2.07334	Yif1a	2.29854e-05	0.510997	Dtymk	0.0215263	0.25785	Gm6055	5.54245e-13	4.53081	Pcdh18	1.963e-08	1.53856	Ddx6
839	Cbr1	1.94969e-29	0.774008	Nr2f2	7.4556e-09	0.732855	Sil1	8.01172e-07	1.10491	Sox7	0.166456	2.19079	Rgcc	0.000248103	0.607392	Ndufs7	0.000164672	0.287207	Cyb5r3	0.165093	0.228467	March2	0.00213629	1.24693	Cntfr	0.0417309	1.17881	Babam1	0.00105837	0.683309	Snord118	0.153597	2.32286	Uqcr10	0.12655	0.0245242	Ybx3	2.30736e-05	1.04474	Ift20	0.0215285	0.226672	Rpl26	5.97738e-13	1.0139	S1pr2	2.00603e-08	1.72855	AW112010
840	Sf3b2	2.69945e-29	0.632372	Cdca4	7.51302e-09	0.509013	Dhcr24	8.16521e-07	1.65653	Rspo1	0.167367	1.30097	Alg5	0.000259728	0.703778	Foxs1	0.000164901	2.41608	Zeb2	0.165357	0.584081	Esyt2	0.00213865	1.16381	Hook3	0.042035	0.814763	Ppp2r1a	0.00107194	0.367114	Pak2	0.153704	0.564707	Ndufa1	0.1266	0.134711	Tmem45a	2.38912e-05	0.767062	Tmem11	0.021572	0.38384	Golph3	6.18817e-13	1.58519	Abi1	2.06882e-08	1.14492	Klf2
841	Pycrl	3.25724e-29	1.28848	Snhg1	7.52487e-09	0.355641	Ankrd11	8.55488e-07	1.79399	Pard3b	0.167783	1.69506	Rps19-ps6	0.000262749	0.539965	Gmfb	0.000173233	0.807723	Tjp1	0.167601	0.906628	Dag1	0.0021438	0.918189	Boc	0.0422893	1.02824	Phf5a	0.00107599	0.256848	Tpt1-ps3	0.1542	0.330032	Dag1	0.127277	0.738927	Pim1	2.48767e-05	0.927931	Rcn1	0.0215762	0.241023	Gm10036	6.25473e-13	1.56466	Aqp3	2.10467e-08	5.90892	Mr1
842	Cops3	3.37367e-29	0.741146	Gm9794	8.36626e-09	0.297115	Sorbs1	8.92756e-07	2.24785	Casp4	0.168707	1.54151	Tram1	0.00027131	0.825236	Gpr37	0.000176743	5.57697	Lrrc8c	0.167766	1.34761	Pck2	0.00217882	1.03782	Tango2	0.0424188	0.93843	Clptm1	0.00109503	0.805109	Impad1	0.155406	0.49904	RP24-381P6.1	0.127441	5.86877	Gm1821	2.54365e-05	0.36102	Aes	0.0216546	0.296972	Rps10-ps1	6.83167e-13	2.45582	Snx21	2.10727e-08	2.11133	AC149090.1
843	Rps19bp1	4.11538e-29	0.843591	Psmc5	8.77099e-09	0.266069	Igf1r	8.98352e-07	1.4236	Nolc1	0.169003	0.551538	Ccpg1	0.000272256	1.55793	Gm11361	0.000191953	0.301914	Itgav	0.168689	0.732486	Acadl	0.00220407	0.568093	Ctsa	0.042639	0.324485	Hspb1	0.00112367	0.231049	Tonsl	0.155535	0.188005	Tmem47	0.128545	0.732514	Golph3	2.61819e-05	0.959965	Ndufb6	0.0218803	0.217829	Tomm20	7.07843e-13	1.12104	Csf1	2.26045e-08	2.16939	Msrb2
844	Cdc23	4.30472e-29	1.12162	Efnb1	9.4575e-09	0.823549	Foxc1	8.9994e-07	1.9135	Rap1b	0.1694	0.299856	Bvht	0.000278309	2.08802	Vdac2	0.000193299	0.325834	Rasa1	0.168806	0.859872	Tspan4	0.00222848	0.560233	Sash1	0.0428935	0.945454	Xbp1	0.00112572	0.357728	Myom1	0.156814	2.62271	Plxnd1	0.129481	1.88822	Abca1	2.65242e-05	2.0624	Idh3b	0.0221728	0.297652	Cd44	7.19223e-13	2.13424	Ndrg2	2.27446e-08	1.03774	Dpp9
845	A430005L14Rik	6.46974e-29	1.47741	Dynll1	9.66989e-09	0.218499	Smox	9.37144e-07	1.25393	Col4a3bp	0.169856	1.17283	Ski	0.000278544	0.810782	Tmco1	0.000197951	0.392784	Stx12	0.170282	0.431698	Rnh1	0.00226414	0.341788	Ecm2	0.0432416	0.664489	Dbnl	0.0011332	0.581732	Colec10	0.157246	2.35885	Gnaq	0.130021	0.838072	Magt1	2.65762e-05	0.807366	Sumo1	0.0222545	0.220113	Timp3	7.30967e-13	0.821847	Klc1	2.312e-08	0.987456	H2-Q7
846	Tes	7.68584e-29	1.26808	Psmc2	9.80613e-09	0.278966	Pon3	1.04679e-06	1.9316	Iscu	0.170981	0.436757	AI413582	0.000280264	1.07555	Jak1	0.000198758	0.684863	Lipa	0.170574	0.649699	Fam107b	0.00228226	1.45448	Ddx50	0.0435829	0.335026	Exosc4	0.00115706	0.68243	Neurl2	0.157251	1.88923	Pmepa1	0.13049	0.592863	Por	2.66428e-05	0.907234	Efna1	0.022291	0.965189	Ak1	7.58972e-13	2.98852	Cmtm6	2.31862e-08	2.51006	Sept11
847	Eif3m	9.22331e-29	0.361622	Pafah1b2	1.00348e-08	0.400344	Rdh11	1.07113e-06	1.5646	Eda2r	0.171655	2.8586	Dbp	0.000282343	1.40545	Tex12	0.00020198	6.70949	Tmem140	0.170785	0.896682	Tcap	0.00228354	3.52229	Tcf7l2	0.0435853	1.34837	Msx1	0.00116379	0.562127	Chmp2a	0.157354	0.168718	Csnk1e	0.131503	0.808952	mt-Nd1	2.6858e-05	0.361666	Ptk2b	0.0224164	3.62344	Aff4	7.79079e-13	2.07837	Samhd1	2.33062e-08	2.06925	Runx1t1
848	Grpel1	1.11074e-28	0.619697	Psmd1	1.0092e-08	0.367327	Rbbp6	1.07726e-06	1.15245	Stmnd1	0.174389	3.67871	Palm	0.00028245	0.888854	1700027J19Rik	0.000204478	0.705053	Aldh1a1	0.171847	0.530414	Actr3	0.0023867	0.382184	Ing2	0.0437135	0.994241	Cops7a	0.00117385	0.575567	Angptl6	0.159117	2.06083	Enpp1	0.13196	1.10817	Cercam	2.71645e-05	1.8364	Rpl17	0.0224696	0.253907	Ms4a4d	7.96485e-13	1.73111	Abhd12	2.63212e-08	1.7318	Smad4
849	Hikeshi	1.1202e-28	0.759419	Dpy30	1.01272e-08	0.255595	Pygl	1.13074e-06	1.39084	Kif5b	0.174954	0.293883	Ak1	0.000289264	1.73598	Anapc10	0.000204534	0.653613	4931406P16Rik	0.17225	1.17148	Ndufs8	0.002435	0.279174	Mirg	0.0438534	0.877811	Pmf1	0.00121342	0.559612	Gyg	0.159231	0.316615	AI838599	0.132172	1.84178	Dag1	2.74249e-05	1.15305	Ppia	0.0225855	0.228645	Tram1	8.27423e-13	1.61209	Yif1b	2.77243e-08	0.897225	Ahcyl1
850	Ppp5c	1.44549e-28	1.05324	Fau	1.01906e-08	0.251108	Adss	1.18572e-06	0.768473	Chd1	0.175901	0.596426	Gm3788	0.000294008	1.00668	Wbp4	0.000204884	0.619055	Pcmtd1	0.172385	0.958746	Purb	0.00244895	0.665513	Pdpn	0.044186	0.514881	Pam16	0.0012136	0.45815	Nsmce1	0.159618	0.195223	Ei24	0.132531	0.735185	Dynlt3	2.91785e-05	1.00324	Tpd52	0.0225924	1.1289	Snx5	8.41244e-13	0.959703	Atp2a2	2.84158e-08	1.23343	Ctdnep1
851	Map2k2	1.61488e-28	0.635065	Mrpl36	1.02762e-08	0.356914	Polr3d	1.27441e-06	0.890916	Gna13	0.176473	0.764888	Emc7	0.000297562	0.572289	Nop56	0.0002049	0.424032	Snrk	0.173382	0.918529	Wfdc17	0.00247688	2.17147	Rhob	0.0442279	0.274105	Capza2	0.0012237	0.327681	Trappc1	0.160486	0.175773	Klhl23	0.13435	1.07922	Fmo2	3.03361e-05	1.63876	Rian	0.0228258	0.60745	Hsp25-ps1	8.65938e-13	2.40183	Hoxa11	2.89731e-08	2.64806	Lgals8
852	Nsmce1	1.72907e-28	0.588278	Copz1	1.18587e-08	0.370324	Cmtm5	1.29384e-06	3.79652	Trub1	0.177087	0.763553	Tpst1	0.000301288	0.576701	Lancl1	0.000207012	0.688951	Palm	0.173548	0.50544	Sh2b3	0.00251304	1.33616	Dcun1d5	0.0442309	0.339916	Gamt	0.00126033	0.940006	Psmc3	0.160514	0.135908	Psma2	0.134842	0.0649585	Stt3b	3.13257e-05	1.00531	Tapbp	0.0229128	1.05746	Oat	8.80433e-13	0.731147	Lox	2.95256e-08	1.01143	Osbpl5
853	Ska1	1.73759e-28	1.86446	Fbl	1.19282e-08	0.32957	Inhba	1.34057e-06	2.09947	Emc10	0.178701	0.333816	Tonsl	0.000324432	0.360525	Sarnp	0.000208398	0.312203	Cd38	0.174129	1.74602	Pink1	0.00263949	0.763813	Ncam1	0.0445566	0.628787	Rit1	0.00127546	0.757372	Acadm	0.160623	0.42345	Phc2	0.135162	1.43181	Mlana	3.15642e-05	5.86172	Gins2	0.0229264	0.507364	Adgre5	9.01416e-13	2.52949	Ikbip	2.99126e-08	1.1166	Nudt4
854	Sh3bp5	1.79195e-28	0.789825	Chchd1	1.27012e-08	0.253025	Nfkb1	1.35589e-06	1.58726	Prkx	0.180112	1.27152	Washc3	0.000328617	0.787369	Gps2	0.000211506	0.620864	Bicd2	0.174451	0.849099	Il34	0.00264926	3.85176	Atp2b4	0.0446343	1.05723	Tacc3	0.00127565	0.645394	Tmem11	0.160703	0.239744	Nol3	0.135549	2.80755	Trim47	3.31467e-05	1.06542	Pnp	0.0230388	0.510524	Tmem258	9.07303e-13	0.756801	Mrc2	3.0429e-08	1.68388	Zfp91
855	Eef1akmt1	2.49987e-28	0.897577	Racgap1	1.29325e-08	0.788481	Nupr1	1.43746e-06	0.478916	Atp1a1	0.180411	0.4031	Syt11	0.000330612	1.17198	Tmed3	0.000211835	0.371241	Cyp2d22	0.175154	1.10493	Atcayos	0.00268736	3.07914	Cd36	0.0451293	0.73301	Pgm2	0.00129288	1.00092	Arpp19	0.160761	0.109079	Gm14326	0.136295	2.21417	Rpl10-ps3	3.39182e-05	0.548619	Snrpb	0.0231795	0.221186	Itm2c	9.51901e-13	0.650492	Reck	3.08823e-08	2.06594	Stat1
856	Mcm3	3.27539e-28	1.37523	Tcf3	1.30137e-08	0.693411	Slpi	1.45273e-06	2.3491	Wnk1	0.18233	0.594332	Psma3	0.000337951	0.194819	Lsm8	0.000214425	0.313529	Plod1	0.175348	0.473956	Errfi1	0.00269883	0.249443	1810058I24Rik	0.0454425	0.16234	Fam32a	0.00131493	0.479459	Nipal4	0.162435	3.47213	Glb1l2	0.138241	3.50973	Ighm	3.4221e-05	2.6925	Sdf4	0.0233897	0.300636	Gm6394	1.03693e-12	3.19076	Cnih1	3.23175e-08	0.626473	Mex3b
857	Cetn2	3.56846e-28	0.877378	Tmem234	1.33404e-08	0.259045	Nab1	1.46976e-06	1.43026	Slc2a3	0.182743	1.56074	Chp1	0.000345806	0.733589	Nkain4	0.000215599	0.86694	Phlda3	0.175415	0.402448	1500011K16Rik	0.00273042	0.712737	Acadvl	0.0454647	0.533303	Tsen34	0.00136492	0.308756	Wdr13	0.163289	1.16839	Spred1	0.139981	0.92527	Glb1	3.47895e-05	1.55687	Fam173a	0.0234215	0.640719	Cdkn1a	1.08543e-12	0.748002	Isg20	3.26032e-08	2.58383	Dnajc3
858	Fzd2	4.19801e-28	1.2188	Uqcrfs1	1.38827e-08	0.252693	Tmem11	1.65902e-06	0.483047	Pros1	0.182894	0.585209	Adamtsl5	0.000366014	2.12105	Sema5b	0.00021698	2.88255	Hbb-bt	0.175669	0.575732	Gm12174	0.00278728	0.750022	Medag	0.0454887	0.710418	U2af1l4	0.00136627	0.647507	Cacna1c	0.163915	1.70624	Entpd1	0.140389	1.44416	Rhog	3.4857e-05	0.995695	Ssna1	0.0234443	0.253094	Tbrg1	1.09766e-12	0.783145	Map1lc3a	3.48771e-08	0.513039	Arhgef17
859	Mrps22	4.61138e-28	1.20264	Sulf2	1.41258e-08	0.487071	Galnt18	1.73279e-06	1.88513	Vps37b	0.183453	0.699106	Rgs10	0.000367475	0.953232	Ube2j2	0.000232004	0.770251	Tmem119	0.175968	0.316921	C1qtnf2	0.00282771	0.827537	Zcchc24	0.0460713	0.906695	Eif1b	0.00138052	0.283359	Sval1	0.164191	9.55237	9530068E07Rik	0.141338	0.332268	H2-Aa	3.5832e-05	2.22312	Mrpl40	0.0234574	0.397306	Ephx1	1.10384e-12	2.41212	Aida	3.50233e-08	1.47079	Appl2
860	Car14	4.66212e-28	3.17025	Psmb2	1.41788e-08	0.212265	Aebp2	1.77944e-06	1.89436	Nedd4	0.183553	0.103426	Rpn2	0.000383186	0.292638	4930486L24Rik	0.000233058	5.29241	Tmem258	0.177123	0.023848	Fam103a1	0.0028395	0.466008	Ric8a	0.0462032	0.776232	Efemp2	0.00140749	0.470388	Trac	0.164501	1.75263	Abcd2	0.141973	2.4352	Gorasp2	3.58505e-05	0.522854	Cib1	0.0234595	0.649204	Gm11687	1.13401e-12	5.02706	Fbxw2	3.7382e-08	1.06039	C630043F03Rik
861	Cyth2	5.7915e-28	0.971256	Rpl27a	1.4571e-08	0.222024	Rhob	1.79573e-06	0.482686	Adamts4	0.184722	1.54879	Lysmd2	0.000387712	0.830042	Mdh2	0.000239587	0.262029	Lpp	0.180381	0.507936	Ndufa1	0.0028837	0.199045	Flot2	0.0464133	0.839574	Stbd1	0.00142348	1.38428	Fxyd3	0.164884	0.848788	Lin7c	0.142122	0.674517	Osmr	3.61229e-05	2.2804	Slc25a11	0.0235346	0.421185	Nfkb1	1.18205e-12	2.47288	Rpl6l	3.75056e-08	1.45553	Fam189a2
862	Med6	7.71289e-28	1.22257	Commd3	1.46328e-08	0.291575	Osbpl1a	1.87317e-06	1.54624	Ift57	0.184791	0.877118	Gm6472	0.000396415	0.818459	Cops5	0.000241065	0.385233	Mmrn2	0.180547	1.43372	Slc2a4	0.00294858	2.16587	Rnf166	0.0466531	0.824337	Arpc5l	0.00142918	0.457565	Stbd1	0.164922	0.809172	Bmp3	0.142267	2.42834	Tmed7	3.68928e-05	0.873143	Cox19	0.0235703	0.488964	Emx2	1.18778e-12	3.08523	Tbc1d20	3.75598e-08	1.43355	Plekhg2
863	Fen1	8.48151e-28	1.75359	Aurkaip1	1.48523e-08	0.326982	Nfkb2	2.05013e-06	1.7618	Ppp2r2a	0.18529	0.376357	Tor3a	0.000424158	2.14947	Slbp	0.000263182	0.810143	Ralbp1	0.18071	0.358293	Krcc1	0.00296948	0.685506	Ube3a	0.046991	0.581483	Atp5f1	0.00144312	0.228244	Pxmp4	0.165208	0.663191	Naaa	0.142811	1.0743	Ndn	3.72559e-05	0.365563	Gucy1a3	0.0236022	1.09139	Vcan	1.29568e-12	1.19754	Maf	3.94935e-08	1.12821	Bcl9l
864	Umps	9.10171e-28	1.19767	Rps18-ps3	1.48548e-08	1.24693	Snhg15	2.06203e-06	0.834995	Car8	0.188041	1.20679	Man2a1	0.000426822	1.62128	Cmc2	0.00026469	0.663929	Nfe2l2	0.181001	0.590346	Gm6274	0.00303318	0.811645	Cd52	0.0474542	0.83657	Ndufa1	0.00146007	0.232082	Trip6	0.166403	0.283476	Ubl5	0.142891	0.0679974	Gm2a	3.79424e-05	1.19783	Gcnt1	0.0236691	2.87631	Ddb1	1.47033e-12	0.847081	Casp12	3.99005e-08	2.34767	Psd
865	Casp6	9.5352e-28	0.84757	Polr2e	1.49897e-08	0.266547	Rock2	2.07269e-06	1.87449	Kcnk5	0.189165	1.65333	Gxylt2	0.00042738	1.323	Actr10	0.000268728	0.445152	Stxbp6	0.181033	1.03831	Jph2	0.00304835	2.5777	Tmem198b	0.0476488	1.0743	Necap2	0.00147421	0.768313	Bcl11a	0.166984	0.714864	Plekha2	0.143126	1.29008	Asah1	3.86219e-05	0.649897	Cadm1	0.0239567	1.09587	Glul	1.64647e-12	1.13895	Smarcd2	3.99475e-08	1.6125	Pten
866	Csnk2b	1.19994e-27	0.446931	1110008F13Rik	1.52893e-08	0.384478	Rpl36	2.09868e-06	0.167242	Ctso	0.190046	0.714205	Fam102b	0.000427801	1.34004	Mcrs1	0.000268972	0.788469	Smpx	0.181042	1.56344	Alox12	0.00305919	4.45419	mt-Tq	0.0481117	1.76515	Samm50	0.00150231	0.463318	Serbp1	0.16832	0.0994842	Atp11a	0.143363	1.07667	Smim1	3.89682e-05	0.690346	Dnajc10	0.0240937	0.597766	Swi5	1.82858e-12	0.802348	Kctd10	4.3089e-08	1.36772	Abhd4
867	Armc10	1.24903e-27	1.42257	Oaf	1.67687e-08	0.327872	Sulf2	2.13151e-06	0.602338	Chrdl2	0.191736	3.19211	Ssfa2	0.000439923	1.95089	Hprt	0.000269663	0.705347	Tgfb1i1	0.183373	0.292012	Tnfrsf1a	0.00306205	0.567218	Snx21	0.0482692	0.929589	Pln	0.00150401	1.85078	Sdr39u1	0.168944	0.587288	Ppp4r4	0.143948	3.92305	Nckap1	3.92605e-05	1.03512	Rps10	0.0241028	0.24074	Gm12350	1.87643e-12	2.25298	Gata6	4.38113e-08	2.49129	Pld3
868	Ppib	1.28047e-27	0.260688	Ccne1	1.8337e-08	1.03041	March5	2.15927e-06	0.715133	Sfrp4	0.193788	0.981254	Rps15a-ps5	0.000440735	1.39475	Smap1	0.000272162	0.623366	Prdx5	0.183749	0.15598	Smim12	0.00308842	0.800853	Scamp2	0.048367	0.544154	Rack1	0.00154311	0.197836	Neu1	0.168953	0.919428	Pten	0.144584	1.35742	Cd63-ps	3.9281e-05	0.524819	Pdcd6	0.0245189	0.282844	Eif4ebp1	1.99218e-12	0.730126	Stk25	4.47295e-08	0.975763	Sned1
869	Hypk	1.39631e-27	0.670676	Smarcb1	1.8839e-08	0.338332	Cebpg	2.18785e-06	1.6246	Mad2l1bp	0.195252	0.830645	Rpl3-ps1	0.00045228	0.493225	1700021F05Rik	0.000275112	0.602169	Tie1	0.185074	1.72791	Jag1	0.00309856	2.37531	Gnb4	0.0484462	0.649527	Tvp23b	0.00154443	0.712231	Pgls	0.169122	0.155382	Otud1	0.144708	2.50542	Twsg1	3.97717e-05	0.805583	Skap2	0.0247622	1.27948	Card19	2.06095e-12	1.36953	Man2b1	4.5895e-08	1.96749	Gnas
870	Nip7	1.47864e-27	0.852806	Taf1d	1.92819e-08	0.257962	Tfe3	2.30735e-06	1.78191	Slc16a1	0.196062	1.08183	Lipa	0.000453116	1.02501	Rnf138	0.000276753	1.032	Macf1	0.186437	0.519896	Rpl39-ps	0.00312444	0.487999	Mcl1	0.048545	0.362213	Haus7	0.00155604	0.627014	Ctsa	0.169281	0.275604	Atp6ap1	0.145596	0.356406	Csn1s1	3.99872e-05	4.84813	Praf2	0.0248166	0.537821	Azin1	2.10186e-12	0.99282	Rer1	4.73411e-08	0.622357	Zswim8
871	Anapc13	1.62666e-27	0.36277	Kifap3	1.94379e-08	0.657971	Reep3	2.32608e-06	0.974922	Nsmaf	0.196102	0.791818	Klf3	0.00047195	0.875314	Elof1	0.000277386	0.371775	Cxx1a	0.186943	0.514717	Tcn2	0.00316777	0.831099	Eif3e	0.048626	0.163942	Zfand6	0.00158367	0.397592	Chpt1	0.170133	0.825214	Erbin	0.145609	0.738121	Cd79a	4.07707e-05	3.91602	Olfml2b	0.02482	0.860691	Lzts2	2.46517e-12	1.47791	Tgfbi	4.79297e-08	0.653237	Rnf11
872	Nrp2	1.70565e-27	1.36189	Xrcc1	1.99354e-08	0.694714	Gspt1	2.57571e-06	1.06212	Acot2	0.197338	0.969641	Fabp4	0.000488334	1.00519	Pla2g12a	0.000278028	1.33996	Fmo1	0.186981	0.585543	Dst	0.00318471	1.28108	Lpp	0.0487992	0.580958	Fxn	0.0015863	0.68483	Polr2c	0.171606	0.181409	Trappc2	0.146066	1.09043	Ctss	4.27951e-05	1.96834	Sugt1	0.0248671	0.366587	Metrnl	2.47963e-12	3.16722	H13	5.0406e-08	0.772951	Mgat4b
873	Cct2	2.38274e-27	0.510466	Bin1	2.09557e-08	0.566786	Snx18	2.59408e-06	1.59692	Lpar6	0.197601	0.659499	Klf13	0.000491522	1.32877	Samm50	0.00028503	0.487858	Efr3a	0.187056	0.516489	Clic5	0.00328152	3.86305	Xpa	0.049338	0.663207	Sec11c	0.00170298	0.76773	Hsp90aa1	0.172509	0.107403	Higd2a	0.146886	0.230478	Arsb	4.31672e-05	1.79784	Atf3	0.0250174	0.578365	Creb5	2.6502e-12	2.53972	Atp6v0b	5.62804e-08	0.699363	Trim63
874	Dnm3os	2.9137e-27	1.80418	Got2	2.19959e-08	0.539811	Btg3	2.70209e-06	2.67998	Alas1	0.197796	0.827896	Ctss	0.000497347	1.67455	Osr1	0.000285265	0.638116	Ccpg1	0.188273	0.917834	Sort1	0.00329745	1.93597	Hspa1b	0.0497138	0.296378	Psenen	0.0017198	0.389049	Rpl14-ps1	0.173742	0.233395	Spin1	0.146898	0.636266	Cd37	4.33619e-05	3.63398	Nipsnap3b	0.0252179	0.64538	Qk	2.77044e-12	1.63651	Rhbdf1	5.68636e-08	1.94494	Soat1
875	Ndufs7	3.4266e-27	0.39734	Mlec	2.24008e-08	0.591138	Stfa2	2.89583e-06	3.34258	Ier5l	0.198192	1.41724	Lamp1	0.000500897	0.293787	Ankrd35	0.0002912	3.3421	Stxbp3	0.190052	0.801631	Atp2a3	0.00331	3.40175	Lyz2	0.0500316	0.462023	Gdi2	0.00175855	0.249395	Gm10039	0.174115	0.609369	Gm6265	0.147129	0.816955	Fkbp14	4.34764e-05	1.00298	Txndc5	0.0257911	0.375948	Gorasp2	2.86524e-12	0.947507	Ssr1	5.72415e-08	0.747155	Dtx4
876	Ppie	3.66194e-27	1.31426	Mrpl15	2.25935e-08	0.323706	Fam214b	2.98805e-06	2.04006	Rps23-ps1	0.199141	0.268688	Gm9294	0.000511258	1.30188	Aga	0.000292618	0.764847	St3gal4	0.192638	0.663429	Tnni3	0.0033321	1.29548	Apbb1ip	0.0500909	1.60137	Pafah1b1	0.00177564	0.527335	Hoxb7	0.174786	1.43124	Eml1	0.147913	0.946564	Sec62	4.35528e-05	0.28857	Fam136a	0.0258139	0.496424	Ndufs2	2.97391e-12	0.743718	Atp1b3	5.75179e-08	0.697054	Slc7a8
877	Vrk1	5.04345e-27	1.44218	Rrm2	2.45313e-08	0.407288	Ypel3	3.32754e-06	0.486557	Prickle2	0.199296	1.4655	Mvp	0.000519208	1.79628	Rab24	0.000293016	0.62814	Adam15	0.193053	0.851632	Pf4	0.00341075	0.838636	Cdon	0.0501934	1.05445	Atp5c1	0.00180068	0.232564	Plekhb2	0.175609	1.72236	Postn	0.148626	0.171432	Stk17b	4.37326e-05	2.15198	Rps15	0.0258514	0.298314	Crtap	3.20671e-12	0.968144	Myo1c	5.82583e-08	1.92801	Sec63
878	Gng3	5.20255e-27	2.85033	Akt1s1	2.47164e-08	0.476462	Micall1	3.43347e-06	2.44545	Map3k8	0.200002	1.23733	Mrps33	0.000524234	0.510754	Ghitm	0.000294349	0.351163	Sec31a	0.193264	0.384163	Wasf2	0.00345275	0.900167	Zfhx4	0.0502963	1.07379	Syt11	0.00183412	1.17625	Mrpl51	0.175813	0.17101	Chil4	0.149059	6.56868	Isg20	4.40598e-05	1.95475	Slirp	0.0259105	0.207917	Actn1	3.23307e-12	0.877007	Fndc3b	6.58692e-08	1.75731	Slc25a23
879	Zfp207	6.50929e-27	0.606011	Mrps18c	2.59716e-08	0.269674	Ubn1	3.62211e-06	1.46813	Gtpbp4	0.200027	0.496346	Surf1	0.000539907	0.739325	Srsf5	0.00029838	0.241946	Gas7	0.193499	1.56944	Gm4876	0.00348634	4.58226	Card19	0.0506654	0.41504	Airn	0.00186139	1.10728	Map1b	0.175896	0.818029	Gm10221	0.149367	0.768754	Cd53	4.41373e-05	2.97636	Lta4h	0.026161	0.394512	Pabpc4	3.65588e-12	0.867081	Ang	6.64365e-08	2.27296	Zmynd8
880	Arpc1a	6.58007e-27	0.550954	Usmg5	2.67964e-08	0.239015	Phf10	3.63535e-06	0.80783	P4htm	0.200224	1.26557	Clec11a	0.000540158	1.47141	Snapin	0.00029852	0.689523	Cdh13	0.193811	1.06626	Prkacb	0.00360418	0.920217	Cxcl10	0.0510329	0.709598	Sdhc	0.00186534	0.268223	Luc7l3	0.176193	0.205397	Bcl2a1d	0.149524	3.94185	Gpsm3	4.7099e-05	2.30384	Zfr	0.0263986	0.648328	Ndel1	3.89974e-12	1.299	Mtch1	6.90015e-08	0.796274	Nr4a1
881	Psmc3ip	6.6811e-27	1.76401	Pin1	2.71822e-08	0.27823	Vps37a	3.70023e-06	1.59626	Zfp655	0.200588	0.718233	Psme1	0.000557789	0.344546	Cited2	0.000300061	1.27679	Esyt2	0.193993	0.685641	Marveld1	0.00366636	1.30137	Iqgap1	0.0513225	0.601773	Mrps15	0.00188184	0.410278	Gde1	0.176195	0.368617	Mcts1	0.152438	0.359826	Epas1	4.71516e-05	1.56151	Calml4	0.0265028	1.30993	Rps11-ps2	4.05697e-12	3.5258	Olfml1	7.1841e-08	2.06129	Man2a2
882	Xrcc1	7.32435e-27	1.22251	Ptrh2	2.85011e-08	0.469496	Nipbl	3.99217e-06	1.20748	Nfe2l1	0.202533	0.532412	mt-Nd3	0.000583231	0.229918	Tmem234	0.000300611	0.304928	Slco3a1	0.196016	1.37359	Arid5a	0.00367882	1.58141	Pid1	0.0513658	0.65919	Arpc5	0.00188384	0.287966	Rtf1	0.176978	0.174565	Iqgap1	0.153379	0.600474	Pigt	4.75255e-05	0.981625	M6pr	0.0265404	0.453354	Ppp1cb	4.56741e-12	0.787148	Dnm1	7.69752e-08	2.39519	Psme4
883	Gins1	1.0273e-26	2.02028	Eri3	2.92424e-08	0.484065	Tsix	4.15074e-06	0.980695	Rassf5	0.202654	1.95126	Ifi203	0.000592996	2.17917	Rnf167	0.000307222	0.634318	Vdac3	0.199133	0.176721	Fam69a	0.00371347	1.08879	1700025G04Rik	0.0514528	0.816283	Lyl1	0.00189203	2.76149	Asph	0.177904	0.429495	Slmap	0.154781	0.712237	Erlec1	4.93746e-05	0.846038	Ecm1	0.0265795	0.416496	Csnk1d	4.72534e-12	1.18022	Scd2	7.81054e-08	0.590403	RP24-373J20.5
884	Eif4e2	1.04732e-26	0.552914	Txn2	2.9754e-08	0.273792	Hip1r	4.17195e-06	3.72597	Thoc2	0.203004	0.500369	Cstb	0.000618025	0.26777	Rnd2	0.000312325	2.61033	Stx8	0.199361	0.451635	Tmem50b	0.00373502	1.07596	Kif5b	0.0515071	0.275733	Ube2r2	0.00190182	0.414462	Akr1c13	0.177937	2.24754	Sptan1	0.155194	0.666098	Comt	4.97973e-05	0.789517	Arf2	0.0265824	0.573497	Picalm	4.73481e-12	1.40854	Tshz2	8.17229e-08	0.828269	C1qa
885	Gdi1	1.34963e-26	0.743598	2410006H16Rik	3.35947e-08	0.218137	Efemp2	4.40277e-06	0.492258	A330069E16Rik	0.203473	1.78487	Itgav	0.000637228	1.19472	Lamtor4	0.000313132	0.475343	Jade1	0.200166	1.15072	Jam3	0.00383367	0.65534	Antxr1	0.0515419	0.553855	Gtf2e2	0.00192195	0.474623	Bckdk	0.17798	0.383507	Fat3	0.155657	3.01324	Amotl2	5.01835e-05	1.42903	9530068E07Rik	0.0267125	0.34384	Hba-a1	5.63131e-12	1.72811	Ahnak2	8.79627e-08	3.43221	Olfm1
886	Bbip1	1.47297e-26	0.708135	Acp1	3.35967e-08	0.370042	Tsc22d2	4.61949e-06	1.761	Crispld2	0.204078	0.24615	Gm2962	0.000638889	2.28935	Pfdn1	0.000315609	0.269663	Pkia	0.20065	0.791665	Edf1	0.00383367	0.225976	Sltm	0.0519742	0.431607	Plpp1	0.00196458	0.504287	Vmp1	0.178718	0.252182	Dusp6	0.15572	0.861137	Tgtp2	5.15265e-05	4.66206	Scp2	0.026728	0.389307	Eprs	5.81008e-12	1.03185	Hebp1	8.87282e-08	1.38626	Irf9
887	Pdzd11	1.6812e-26	0.773645	Fam216a	3.41914e-08	0.452558	Shmt2	4.71259e-06	0.882842	Wasl	0.205516	0.58296	C1qtnf1	0.000650498	2.36913	Reep1	0.000317838	2.92757	Airn	0.20189	0.627313	Sucla2	0.00386814	0.44624	Taok3	0.052273	1.17021	Tmem126a	0.00196734	0.450095	A630023A22Rik	0.179094	6.41089	Lhfpl2	0.15655	0.509315	Acot9	5.16341e-05	1.01724	Wdr18	0.026794	0.487833	Cd9	6.69421e-12	0.601454	Sirt2	9.05358e-08	1.01409	Tes
888	Snx3	1.84348e-26	0.338641	Ndufb3	3.42916e-08	0.230544	Slc4a7	4.90639e-06	1.9592	Aig1	0.205654	0.626317	Cystm1	0.000652512	1.31891	Mif4gd	0.000319098	1.45992	Pja2	0.201962	0.543274	Cdk19	0.00392444	2.02362	Lrp10	0.052365	0.701205	Mrps14	0.00199095	0.241368	Emp3	0.179699	0.103667	Slc27a6	0.156872	4.57495	H2-M3	5.23798e-05	2.84692	Pls3	0.0269302	0.386356	Gm10039	7.13171e-12	1.87965	Pcyox1	9.49923e-08	1.46856	Mnt
889	Psmd2	2.04438e-26	0.732219	Mycbp	3.44224e-08	0.615944	Scarb1	4.97145e-06	1.12272	Mfsd2a	0.205963	2.05747	Stx4a	0.000656746	0.707398	Aamp	0.000323435	0.388074	Abca8b	0.202499	1.73313	Reep3	0.00393434	0.813605	Golga2	0.0526149	0.995551	Pole3	0.00205328	0.524592	Uba7	0.180553	0.743349	Tmod3	0.156977	0.477243	Rab10	5.25679e-05	0.654016	Wbp2	0.0270146	0.580946	Triobp	7.18615e-12	2.28115	Iscu	9.96337e-08	1.09747	Zc3hav1
890	Arl6ip4	2.35747e-26	0.803845	Rpl9-ps6	3.5522e-08	0.611155	Plod1	5.20358e-06	0.792297	Klf5	0.206169	1.32329	mt-Nd6	0.000685143	1.1943	Rpp21	0.000327878	0.44863	Col5a3	0.202688	0.794124	Idh3a	0.00397946	0.586465	Prdx5	0.0535815	0.187833	Eif1ax	0.00206221	0.29647	Slc25a39	0.181391	0.220214	Cdk6	0.157009	1.08152	Ssr3	5.47195e-05	0.321093	Eif3g	0.0275506	0.216374	Ghitm	7.91449e-12	0.738129	Tpm3	1.04503e-07	0.572437	Dact1
891	Hes6	2.42717e-26	1.38395	Gm7808	3.59095e-08	0.609585	Tfrc	5.20537e-06	1.04506	Gm5905	0.206498	0.343556	Fkbp1a	0.000686024	0.15088	Psmc2	0.000334802	0.338013	Rab10	0.203774	0.360621	Tmem159	0.00404735	0.871641	Hpcal1	0.0536531	0.678047	Psmd6	0.00207658	0.302197	Foxf2	0.181473	1.72422	Josd2	0.15769	0.454622	Acsl5	5.51622e-05	1.7616	Mrrf	0.0277261	1.00511	Nedd4l	7.98896e-12	3.27627	Eif4b	1.07292e-07	0.957306	Igf1r
892	Pin4	2.62731e-26	0.676104	Eloc	3.63038e-08	0.211328	Arpc5	5.22332e-06	0.309249	Tinagl1	0.207236	0.759705	Tmcc3	0.000692504	1.88931	Eif2b3	0.000337319	0.952361	Mkks	0.205598	0.357389	Lasp1	0.00408585	0.534453	Nipbl	0.0538536	0.849624	Dtymk	0.00215055	0.286441	Itga1	0.181859	1.61146	Gulp1	0.158251	0.822683	Slc10a6	5.82798e-05	2.94533	Mrps33	0.0277402	0.395147	Nucb2	9.01439e-12	1.55195	Gstt3	1.12385e-07	2.79534	Fgd4
893	Mrpl22	3.66597e-26	1.01351	Trip6	3.65205e-08	0.49847	Rn7sk	5.3798e-06	1.43407	Wfdc15b	0.207993	3.00487	Col6a3	0.000699474	0.319775	Atp1a1	0.000337811	0.568585	Mrps36	0.206086	0.604521	Itpkb	0.00408828	1.96143	Calml4	0.0538881	0.974893	Elp5	0.00217674	0.461274	Ptgs1	0.18192	1.32126	Palmd	0.158741	2.33171	Rnf10	6.17746e-05	0.525312	Luc7l3	0.0278585	0.338037	Tsc22d2	9.13792e-12	2.63591	Bag1	1.15655e-07	0.797891	Dst
894	Eif6	3.96703e-26	0.591541	Capzb	3.81888e-08	0.211578	Tra2a	5.40752e-06	0.464141	Impdh2	0.208564	0.234554	Abcg2	0.000720289	0.885574	Sat2	0.000339113	1.53022	Rgs17	0.206391	1.63188	Ier2	0.00411532	0.206369	Plaur	0.0540372	1.17047	Wdr1	0.00220745	0.549325	Mgam	0.18386	4.01679	Tshz1	0.160196	0.707826	Ucp2	6.19628e-05	0.796391	Tnnc1	0.0282324	1.44286	Map4	1.07583e-11	1.80604	Zfand3	1.16462e-07	1.0207	Bicc1
895	Isyna1	4.28254e-26	0.75446	Sssca1	3.82537e-08	0.513734	Arsi	5.57529e-06	2.35496	Optc	0.209026	1.86981	Nr1d2	0.000768625	1.68446	Ndufb10	0.000341167	0.251099	Lepr	0.207058	2.25804	Cir1	0.00411625	0.674711	Ttc28	0.0541128	0.753708	Hspa5	0.00221717	0.206894	Sult1b1	0.184269	5.38152	Fendrr	0.160227	1.80857	Lat	6.27593e-05	4.37408	Degs1	0.0282454	0.226231	Gapdh	1.13972e-11	0.807748	Ilk	1.17936e-07	0.52823	Utrn
896	Dnajc2	5.01455e-26	1.0803	Itpa	4.05749e-08	0.388715	Chil3	5.67548e-06	2.80436	Lysmd3	0.209154	1.51261	Sept7	0.000776558	0.213739	Mpst	0.000342666	1.07722	Megf6	0.207666	1.22877	Palmd	0.00419007	3.10919	Sys1	0.055124	0.351625	Rtca	0.00226215	0.621343	Nbas	0.185609	1.53975	Nuak1	0.161945	1.44848	Fam46a	6.30653e-05	1.32342	Spag7	0.02842	0.285762	Lman1	1.25856e-11	0.989737	Rora	1.1942e-07	1.84112	Snx10
897	Chtop	5.30317e-26	0.793769	Rpl28-ps1	4.09647e-08	0.541152	Tmem2	5.82149e-06	2.16903	Atp1b3	0.209838	0.266591	Sdf2	0.000777794	0.495794	Polr2e	0.000344199	0.307541	Fundc2	0.208514	0.209739	Atp5b	0.00429051	0.126921	Ap2a2	0.0554423	0.710193	Actr1b	0.00227633	0.626675	Fabp6	0.18605	7.43733	Sft2d1	0.164012	0.657556	Serpinb9	6.35491e-05	2.35577	2010107E04Rik	0.02896	0.215725	Uba5	1.31668e-11	1.17617	Prkcsh	1.22172e-07	0.8921	Npr2
898	Cox19	5.32143e-26	0.934131	Armcx2	4.33592e-08	0.572618	Atp10a	5.8444e-06	3.12343	Vit	0.21069	1.56566	Erp44	0.000784373	0.477972	Glo1	0.000352257	0.56094	Acaa2	0.208793	0.278052	Gbp2	0.00430681	1.70163	Lst1	0.0555664	1.33275	Gins4	0.00231244	0.64699	Tspan12	0.186865	1.17322	Grk5	0.16459	2.05166	4930402H24Rik	6.40894e-05	1.33395	Ctsd	0.0290747	0.22072	Carhsp1	1.31748e-11	0.984508	Bri3	1.23734e-07	1.13912	Amdhd2
899	Hspa14	5.63677e-26	1.1773	Sh3bgrl3	4.37632e-08	0.215443	Sde2	5.84761e-06	0.982153	Eif3c	0.210751	0.265065	Pir	0.000808007	1.62034	Sf3a2	0.000353909	0.757631	Igip	0.210362	1.09653	Igkc	0.00430958	1.8492	Acsl1	0.0560684	1.57953	Lamp1	0.00231524	0.283862	Tecr	0.186985	0.104049	Mfge8	0.165438	0.188539	Man2b1	6.80422e-05	1.44675	Carhsp1	0.0292104	0.383444	Rpl24	1.44013e-11	0.664306	Enpp3	1.26966e-07	3.41385	Cfl1
900	Rpf2	5.91102e-26	1.03513	Ppil1	4.80369e-08	0.463651	P3h2	6.38463e-06	2.38406	Il17rc	0.211553	1.32414	Dnajc3	0.000830223	0.664067	Armcx6	0.000356134	1.78972	Bmpr2	0.211824	0.701462	Ets1	0.00434084	1.27906	Chrdl1	0.0566258	1.7083	Actr10	0.0023419	0.399805	Aimp1	0.188141	0.203781	Mib1	0.165637	1.13119	Fyn	6.80759e-05	1.38453	Cdk2ap2	0.0293594	0.432773	Tmcc3	1.46125e-11	3.11015	Hyi	1.33489e-07	1.49904	Lrrc58
901	Tmem242	6.43927e-26	0.498807	Ndufaf2	4.97223e-08	0.346806	Pitpnc1	7.27189e-06	1.80738	Atrx	0.21216	0.505947	Gm10039	0.000848748	1.02352	Atp6v0b	0.000356587	0.389748	Sema6d	0.214092	1.48259	Foxp1	0.00436045	0.666454	Igdcc4	0.0566761	1.03272	Rap1a	0.00235026	0.402311	Pepd	0.188293	0.505507	Snhg18	0.166922	0.2383	Itm2a	6.86522e-05	0.256478	Wfdc2	0.0295813	0.985088	Pafah1b1	1.51796e-11	1.06493	Mvp	1.33519e-07	2.69024	Chd3
902	Racgap1	6.64713e-26	1.28795	Acin1	4.98889e-08	0.347579	Hspb6	7.70807e-06	1.35161	Gbp7	0.213981	1.22142	Krcc1	0.000852317	0.732334	Fam132a	0.000358603	1.01002	Scml4	0.215367	2.75249	Rpl10	0.00438192	0.115035	Atrx	0.0570257	0.625996	Ostc	0.00238503	0.224633	Lrrfip1	0.188808	0.627823	Cers6	0.167663	1.99161	Usp18	6.92457e-05	3.44929	Rdh10	0.0298475	0.867903	Etfb	1.53197e-11	0.61881	Ptgr1	1.35201e-07	1.53069	Cyp2d22
903	Txn2	7.17914e-26	0.466737	Tubb4b	5.02191e-08	0.241015	Stfa3	7.82422e-06	3.15841	Cd72	0.214186	3.42703	Rhog	0.000855284	0.857433	1700020I14Rik	0.000360483	0.700875	Dusp23	0.215441	0.75435	Tmbim1	0.0043971	0.672346	Ap1s2	0.0578913	0.924307	Ptma	0.00240153	0.209932	Ms4a8a	0.189168	4.90445	Ostf1	0.168138	0.461457	Imp3	6.96744e-05	0.549432	Bckdk	0.0300444	0.576415	Rgmb	1.82794e-11	3.27171	Fbln2	1.45732e-07	0.74809	Meis3
904	Ndufa8	7.75758e-26	0.454074	Cd24a	5.24906e-08	0.237558	Pabpc4	7.84537e-06	0.414408	Mapk8	0.214222	0.650979	Pid1	0.000867344	0.873533	Gm5617	0.000371599	1.12236	Dnajc1	0.21605	0.521963	Zeb2	0.00464363	0.906365	Arhgap21	0.0580144	1.24102	Blmh	0.00242938	0.410462	Cenpm	0.189301	0.377509	Sipa1l2	0.169216	1.75159	Pura	6.98672e-05	1.58367	Etfbkmt	0.0300677	1.73289	Chst13	2.04233e-11	8.04466	Yipf5	1.53364e-07	0.680606	Stra6l
905	Efna4	7.81678e-26	1.93277	Ccnb2	5.58256e-08	0.430778	Sh3kbp1	8.66601e-06	1.34188	Fnbp4	0.214369	0.74986	Gpc6	0.00087063	0.997133	Ahsa1	0.000379287	0.410731	Snx7	0.217003	0.770722	Gm6136	0.00464462	0.576488	Glis2	0.0591848	1.32348	Fstl3	0.00243541	1.28717	Tubb5	0.189402	0.109195	Scarf2	0.169399	0.897385	Itga2b	7.01562e-05	2.99432	Med10	0.0301898	0.280575	Stx5a	2.14962e-11	1.1664	Lsamp	1.58545e-07	2.50358	Dnase2a
906	Mob4	8.24739e-26	0.524912	Egfl6	5.84714e-08	1.17346	Rnf11	1.01077e-05	1.02845	Espn	0.214594	2.02733	Iscu	0.000875072	0.620376	Mid1ip1	0.000389515	0.919575	Cln5	0.217203	0.637278	AI838599	0.00465114	2.41255	Omd	0.0592276	0.785309	Psmc5	0.00246953	0.276308	Guca2b	0.189694	6.14251	Pcmtd1	0.169406	1.09786	Gda	7.04876e-05	3.04674	Ube2r2	0.0303749	0.355746	Ube2d2a	2.36546e-11	0.730878	Ivl	1.60394e-07	7.96085	Gm7808
907	Cnot7	8.92329e-26	0.940507	Paics	5.93215e-08	0.24189	Slc35f5	1.0294e-05	1.07471	Ly6c1	0.214606	0.247843	Tns2	0.000880382	1.21376	Actr3b	0.000398002	3.30193	Tgfb3	0.217691	0.554261	Gpr20	0.00474894	3.68811	Samd4b	0.0593878	0.765687	Itm2c	0.00249886	0.28577	Qsox1	0.191028	0.507759	Cacna2d1	0.169452	1.13527	Tmem158	7.07971e-05	2.20834	Kiz	0.030664	1.43349	Pdpn	2.38411e-11	1.39918	Lmo1	1.65767e-07	3.29122	Sgsm2
908	Tmpo	1.00133e-25	0.894098	Hmgn3	6.02588e-08	0.287892	Mbnl1	1.07327e-05	0.646693	Ctsf	0.215425	0.638643	Rer1	0.000917558	0.336477	Uqcc3	0.000412909	0.513154	Dazap2	0.218121	0.312672	Smim11	0.00479051	0.326731	Anxa8	0.059693	1.10592	Adam10	0.00251995	1.03879	Nnt	0.191974	0.879595	1700018A04Rik	0.16979	3.8817	Ppp1r2	7.26173e-05	0.584685	Pfn1	0.0307279	0.21559	Eif3b	2.68023e-11	1.54182	Gm6977	1.69515e-07	2.95853	Ppp1r37
909	Mis18a	1.02081e-25	1.50164	Tsen15	6.07497e-08	0.513981	Elovl5	1.09701e-05	0.657595	Wdr43	0.216548	0.54138	Cpd	0.000929531	1.34419	Tspan15	0.000414436	2.69316	Ptprb	0.218679	1.20009	H2-Aa	0.00479194	1.68993	Epb41l3	0.0600658	1.07786	Tmbim6	0.00253384	0.289502	Hist1h1c	0.19236	0.653321	Laptm5	0.170714	1.48874	Plekha2	7.31456e-05	2.04702	Gm10076	0.0307941	0.196467	Iscu	2.79354e-11	1.19361	Tpp1	1.70838e-07	1.53226	Ctns
910	Rfc5	1.09281e-25	1.30661	Tmed1	6.53497e-08	0.380069	Usp36	1.11628e-05	2.35687	Robo2	0.217471	0.870386	Abca1	0.000953775	1.6904	Zfp560	0.000421376	0.85016	Ptgr2	0.220438	0.778954	Trac	0.00480511	2.42743	Sema6c	0.0601557	1.66543	Tpgs2	0.00254023	0.741791	Fam69a	0.192677	0.649768	Ctdspl	0.172988	1.11114	Cnpy3	7.53767e-05	1.10198	Zfand6	0.0310769	0.332722	Irf1	2.84231e-11	2.1164	Atg3	1.72632e-07	0.995773	Prps2
911	Tmem167	1.09624e-25	0.351334	Pold2	6.568e-08	0.57346	Dnajc1	1.12806e-05	0.885463	Syn3	0.218073	2.36907	Idnk	0.000969683	0.917126	Hmgn5	0.000428416	0.90248	Fxyd5	0.2206	0.307422	Trpv2	0.00489091	3.61482	Acadl	0.0602456	0.359243	Ubxn1	0.0025615	0.308847	Dmbt1	0.194116	4.58387	Prrc2b	0.173664	0.682284	Mbnl2	7.60196e-05	0.64676	Nbl1	0.0312527	0.272967	Klf7	3.00578e-11	1.78768	Ckb	1.7562e-07	0.563376	Ppfibp2
912	Nop56	1.3426e-25	0.602496	Rab8a	6.93337e-08	0.396825	Pdgfrl	1.16161e-05	0.575178	Bbx	0.218162	0.913171	Cltb	0.00101888	0.736645	Sycp1	0.000436817	7.59691	Cnot6	0.220941	0.564951	Plp2	0.00489205	0.555633	Sept8	0.0607784	0.796738	Coro1a	0.00257066	1.32032	Klhdc3	0.1957	0.32998	Slc40a1	0.173986	1.18295	Uap1	7.65958e-05	0.732368	Sft2d2	0.0312817	1.72614	Lasp1	3.04081e-11	1.12292	Stx4a	1.8147e-07	1.1777	Nudcd3
913	Fopnl	1.36997e-25	0.683854	Mettl1	7.08655e-08	0.446358	Gsk3a	1.17213e-05	1.45736	Zeb1	0.220243	0.722405	Dynlt1-ps1	0.00105851	1.91789	Fyttd1	0.000440715	0.777217	Zfp449	0.222015	1.53103	Bcl2l1	0.00497776	1.25551	S100a13	0.0609426	0.255672	Igf1	0.00257706	0.359926	Mep1a	0.195894	7.67401	Ldlrad3	0.174344	1.07568	Dgka	7.70815e-05	2.56544	Cdk7	0.0315291	0.472735	Gm9892	3.22619e-11	2.82093	Mtpn	1.90282e-07	0.708394	Mbnl2
914	Dkc1	1.37739e-25	0.822635	Hdac1	7.09703e-08	0.354362	Gm26917	1.26574e-05	1.732	Mettl24	0.220595	2.45898	Gm2a	0.00108382	0.984384	Atp5k	0.000447779	0.198108	9430020K01Rik	0.22296	1.1657	Smim5	0.00500008	3.14915	Gramd1a	0.0620971	0.728333	Tiprl	0.00257733	0.526646	Cav3	0.195924	2.31634	Atrx	0.178386	0.618383	Rab3il1	7.74848e-05	1.32386	Syne2	0.0316362	1.7652	Praf2	3.3132e-11	1.17533	Oxr1	1.96479e-07	1.35752	Haus4
915	Rabl6	1.46891e-25	0.742675	Ruvbl2	7.1185e-08	0.436786	Rpl19	1.2859e-05	0.080565	1700112E06Rik	0.222586	1.86849	Rps4x	0.00109461	0.09531	Tmem237	0.000450557	0.978389	Adamtsl3	0.223223	1.91665	Mettl7a1	0.00512996	0.923117	Plin3	0.0623664	0.387003	Ube2d2a	0.00260227	0.319847	Gm15867	0.196038	1.75446	Peli2	0.179228	1.31049	Pon2	7.88252e-05	1.23515	Ptprd	0.0316416	0.973811	Ets2	3.853e-11	1.6204	Gm12174	2.0185e-07	1.36223	Heg1
916	Bola1	1.6981e-25	0.926649	Knop1	7.20035e-08	0.43904	Alkbh1	1.33035e-05	0.866788	Spry4	0.223576	1.9707	Adam15	0.00111433	1.3729	Mpg	0.00045386	0.950476	Angptl4	0.223619	0.405948	Ifi47	0.0051458	2.78247	Gap43	0.0623859	0.554402	Prelid3b	0.00261299	0.465195	Phf20	0.19701	0.496791	Tmem109	0.179278	0.360315	Psmb9	7.98589e-05	2.63822	Hnrnpa1	0.0318473	0.206035	Plscr4	3.94462e-11	2.34596	Hist1h2bc	2.02134e-07	0.842866	Lonp2
917	Metap2	2.09391e-25	0.399262	Tubb2a	8.15054e-08	0.310865	Capns1	1.33867e-05	0.280666	Tfpi	0.224182	0.342187	Tyrobp	0.00111513	0.773492	Clptm1	0.000458582	0.781188	Psd3	0.224431	1.30338	Pnrc1	0.00516275	0.350146	H3f3b	0.0624606	0.195689	Higd1a	0.00262344	0.252152	Fam173a	0.197817	0.371473	Proca1	0.180137	2.01653	Lfng	8.07393e-05	2.60986	Commd4	0.0320372	0.427945	Sema3c	4.02457e-11	1.67116	Mrpl52	2.04003e-07	0.497126	Clptm1l
918	Alkbh6	2.39621e-25	1.07064	Osr1	8.71477e-08	0.526084	Acox1	1.37958e-05	1.63512	Trip6	0.22433	0.361096	Ubl3	0.00113867	0.950336	Tmem123	0.000459476	0.644946	Arl6ip5	0.225027	0.206599	Ppp1r2	0.00523853	0.470504	Pkd2	0.0625973	0.661482	Mbd3	0.00263576	0.454902	Abhd11	0.198242	0.402312	Cmbl	0.180842	1.68629	Dctn2	8.40547e-05	0.432494	Nrk	0.0320657	1.04806	Gm11263	4.29357e-11	4.56894	Nisch	2.05666e-07	0.718788	Smox
919	Mrps7	2.84567e-25	0.765063	Dgcr6	9.17515e-08	0.464675	Ldlrad3	1.38378e-05	1.64417	Plaur	0.226198	0.946713	1810011O10Rik	0.00116595	1.14868	Magoh	0.00047024	0.293138	Tspan31	0.225761	0.276866	Kmt2e	0.00533251	0.4905	Tbc1d17	0.0631919	0.711478	Nubp1	0.00267842	0.87198	Cacna2d1	0.199836	0.957874	Gm6274	0.181489	0.548154	B3gnt9	8.54945e-05	1.51092	0610007P14Rik	0.032165	0.456999	Rpl35a-ps6	4.53068e-11	1.30323	Sh3d19	2.0899e-07	2.45624	Clec4e
920	Brk1	3.12232e-25	0.346226	Wbscr22	9.39421e-08	0.428924	Hbb-bt	1.40945e-05	1.102	E230020A03Rik	0.226853	1.90701	Acsl5	0.00118861	1.44082	Sar1b	0.000471225	0.483718	Lrrn2	0.225895	2.20879	Gm13680	0.00535712	1.12323	Tbx18	0.0632528	0.898423	Abi3	0.00271638	3.29991	2210016L21Rik	0.200024	0.333586	Pnpla8	0.181526	0.706926	Leprot	8.74115e-05	0.396653	Cdt1	0.0324131	1.03462	Mpc1	4.64637e-11	1.44315	H2-T22	2.14082e-07	2.28496	Sh3pxd2a
921	Ndufa6	3.1253e-25	0.280688	Cenpk	9.9183e-08	0.713425	Prpf38b	1.4199e-05	0.73295	Sbno2	0.22909	1.23302	Zfp36l2	0.00119301	1.62707	Mrpl54	0.000474549	0.32419	Lrp10	0.226358	0.580619	Snord13	0.00545034	2.4331	Vwa5a	0.0634389	0.867599	RP23-269H21.1	0.00272946	0.552468	Rab3ip	0.200626	0.883629	Pik3c2a	0.181613	1.41884	Tmem219	8.84153e-05	1.06678	Nenf	0.0324828	0.232782	Mbnl2	4.67591e-11	1.0527	Clptm1l	2.19074e-07	1.39824	Akap1
922	Lage3	3.95493e-25	0.710226	Dpm3	1.00352e-07	0.26064	Mphosph10	1.43348e-05	0.917149	Tmem252	0.230868	3.92167	Oasl2	0.00123495	2.20665	Exosc7	0.000484029	0.549797	Abca6	0.22662	1.77351	Tapbp	0.00550432	1.01761	Cyp26b1	0.0635087	1.44014	Pdcd6	0.00276089	0.324231	Fuca1	0.200832	0.367087	B4galt4	0.18181	1.01064	Pid1	8.86465e-05	1.06743	Ip6k2	0.0326841	0.436252	E330013P04Rik	4.84265e-11	4.02293	Krtcap2	2.19129e-07	0.549363	Cdh13
923	Pno1	4.06936e-25	1.02879	Cdca3	1.02171e-07	0.464326	Luzp1	1.44672e-05	1.36181	Snhg17	0.23199	0.562614	Il15	0.00140531	2.22397	BC004004	0.00048534	0.63144	Mpp1	0.22703	0.522596	Myl4	0.00550773	1.27321	Uqcrfs1	0.0646619	0.187854	Echs1	0.00278213	0.398947	Ctnnd1	0.200962	0.661462	Cebpb	0.183606	1.08863	Slit2	8.90136e-05	1.52969	Fam91a1	0.0327431	1.3437	Hspa4	4.89854e-11	1.22124	Pianp	2.20328e-07	4.13155	Crybg3
924	Nme6	4.12263e-25	1.4273	Gucy1b3	1.04788e-07	0.929291	Ipo5	1.50492e-05	0.784021	Nfkb1	0.232848	0.704314	Fzd4	0.00141204	1.78978	Fgl2	0.000487388	1.12304	Dock11	0.227046	1.53222	Gm5805	0.00553555	0.375257	Arsi	0.0649958	1.49592	Msra	0.00281509	1.34828	Ly6h	0.201803	0.562614	Afap1l2	0.184042	1.47379	Iqgap1	9.19273e-05	0.938295	Rps23	0.0329722	0.265867	Pbxip1	5.02568e-11	1.38244	Cstb	2.27957e-07	0.490805	Ubr4
925	Bud31	4.13628e-25	0.396733	Hdac3	1.07086e-07	0.41487	Ykt6	1.55878e-05	0.555725	Rnf144b	0.23375	2.761	Gm9385	0.00142783	0.464558	Pdk3	0.000499185	0.842814	Ctso	0.227223	0.693669	Aco2	0.00556021	0.440747	Msrb1	0.0651651	0.360641	Serpine2	0.00281657	0.262032	B9d2	0.202209	0.596002	Ptpn5	0.184578	2.57105	Sh3glb1	9.26774e-05	0.421637	Txnl4a	0.0331646	0.276195	Gas5	5.09262e-11	0.798336	Mal	2.30651e-07	5.7264	Rpl4
926	Rpa1	4.32904e-25	1.10624	1110004F10Rik	1.07745e-07	0.215712	Pxylp1	1.58435e-05	1.75225	Asl	0.234117	0.784821	Ahsg	0.00143703	2.5794	Slc6a6	0.000528504	1.0976	Fam45a	0.227758	0.720694	Nes	0.00564369	1.30997	Pdlim2	0.0652466	0.380149	Crem	0.00287052	1.10187	Zfp787	0.203076	0.861211	Pnrc2	0.184853	0.36605	Cytip	9.31272e-05	3.79074	Acyp1	0.0333935	0.749095	Slc44a1	5.7153e-11	2.1315	Pkd1	2.33094e-07	2.11854	Ampd3
927	Tsfm	4.54005e-25	1.24459	Med10	1.09181e-07	0.298383	C1qtnf6	1.58968e-05	0.792065	Ring1	0.234539	0.740137	Csgalnact2	0.00146309	1.37062	Eif3e	0.000561778	0.246875	Elmo1	0.228004	1.36316	Selenok	0.00571271	0.170658	Ext1	0.0652554	0.69255	Atp5l	0.00289456	0.395305	Nsa2	0.203208	0.316629	Adam33	0.18533	1.03305	Tmem160	9.42931e-05	0.634991	Tusc3	0.0335436	0.449624	Kdelr1	5.93503e-11	0.626861	Rab1b	2.33328e-07	0.851663	Ankrd17
[truncated: 1,073 more rows]
[truncated: 5 more columns]
