# Supplementary material for: Elucidating the developmental dynamics of mouse stromal cells at single-cell level
Source: Life Med. 2022 Sep 5;1(1):45–8. doi: 10.1093/lifemedi/lnac037 (PMC11749665; doi:10.1093/lifemedi/lnac037)
Supplement: lnac037_suppl_Supplementary_Table_S3 [file lnac037_suppl_Supplementary_Table_S3.xlsx]

## Sheet: scMarker
Cell types	Fibroblast_COL1A1 high			Mesenchymal cell			Fibroblast_MFAP5 high			Fibroblast_APOD high			Fibroblast_GEM high			Mesothelial cell_ADIRF high			Fibroblast_IL6 high			Fibroblast_DLK1 high			Fibroblast_IGFBP7 high			Smooth muscle cell_CRIP2 high			Fibroblast_HSPA1A high			Fibroblast_FABP1 high			Smooth muscle cell_TAGLN high			Fibroblast_PEBP1 high			Fibroblast_CXCL8 high			Mesothelial cell_ITLN1 high
	0_cluster	0_pvalue_adj	0_logFC	1_cluster	1_pvalue_adj	1_logFC	2_cluster	2_pvalue_adj	2_logFC	3_cluster	3_pvalue_adj	3_logFC	4_cluster	4_pvalue_adj	4_logFC	5_cluster	5_pvalue_adj	5_logFC	6_cluster	6_pvalue_adj	6_logFC	7_cluster	7_pvalue_adj	7_logFC	8_cluster	8_pvalue_adj	8_logFC	9_cluster	9_pvalue_adj	9_logFC	10_cluster	10_pvalue_adj	10_logFC	11_cluster	11_pvalue_adj	11_logFC	12_cluster	12_pvalue_adj	12_logFC	13_cluster	13_pvalue_adj	13_logFC	14_cluster	14_pvalue_adj	14_logFC	15_cluster	15_pvalue_adj	15_logFC
0	COL1A1	0	4.27503	HNRNPA1	0	2.1351	MFAP5	0	5.6379	MGP	0	2.7163	MT2A	0	5.07976	TMSB4X	0	2.63975	IL6	0	5.09791	COL3A1	0	5.36573	IGFBP7	0	4.13456	TPM2	0	3.30144	HSPA1A	0	4.80199	FABP1	0	9.93287	TAGLN	0	5.79538	MT-CO3	0	2.87177	CXCL8	0	5.62488	ITLN1	0	9.15146
1	COL1A2	0	3.14434	STMN1	0	3.3913	DCN	0	3.27718	DCN	0	2.18636	GEM	0	4.70179	ADIRF	0	4.96705	MGST1	0	3.49868	COL1A1	0	5.33698	GSN	0	4.21312	TMSB4XP8	0	4.35204	DNAJB1	0	4.30529	TTR	0	8.85658	ADIRF	0	5.32065	PEBP1	0	6.05595	TXN	0	3.63518	SLPI	0	5.53692
2	COL3A1	0	3.61612	PTMA	0	1.62224	FSTL1	0	4.1315	APOD	0	3.26546	SOD2	0	4.03337	B2M	0	2.70797	MIR4435-2HG	0	5.03954	DLK1	0	6.70051	HSPA1B	0	3.83135	CRIP2	0	4.96042	CFD	0	5.17702	APOA1	0	9.15039	ACTA2	0	5.79747	STAR	0	11.1842	LINC00152	0	5.85236	TPT1	0	2.33786
3	POSTN	0	4.32364	RPS3	0	1.28699	C3	0	4.64756	RPS27	0	0.89472	CRYAB	0	4.30642	PLA2G2A	0	5.28846	CD59	0	3.37296	HBA2	0	6.62726	HSPA1A	0	3.51567	GNB2L1	0	31.3012	HSPA1B	0	4.50363	MT1G	0	5.06096	MYL9	0	4.82637	MT-CO1	0	2.32213	SOD2	0	4.19824	HP	0	6.26318
4	SPARC	0	2.33181	RPL15	0	1.16025	IGFBP5	0	4.49329	LUM	0	2.08088	CXCL8	0	4.09515	HP	0	6.50422	TNFRSF12A	0	4.48345	HBA1	0	6.80037	MGP	0	3.20071	MYH11	0	4.35069	HSP90AA1	0	3.13794	RBP2	0	10.6118	DSTN	0	3.59792	MT-ATP6	0	2.38588	HSPE1	0	3.52682	PRG4	0	5.74161
5	LGALS1	0	1.7251	RPL36A	0	1.74977	FBN1	0	4.80401	ADH1B	0	2.68391	CREM	0	4.59534	TM4SF1	0	4.95925	HMOX1	0	4.4063	POSTN	0	5.63184	APOD	0	3.9945	RERGL	0	5.83347	ZFP36	0	3.7663	RPS29	0	1.41133	TPM2	0	3.82559	RARRES2	0	5.45337	CCL2	0	4.11351	C3	0	4.39358
6	HBG2	0	4.09936	RPS3A	0	1.08475	CCDC80	0	4.14661	FOS	0	1.30263	MAT2A	0	4.60904	SLPI	0	4.31687	PPIB	0	2.63867	HBE1	0	11.1749	FBLN1	0	3.50317	GPX3	0	2.31053	JUNB	0	3.72555	MT-CO3	0	1.4862	IGFBP7	0	3.4733	CYP17A1	0	12.19	CXCL2	0	4.78189	TIMP1	0	3.46079
7	ITM2A	0	3.58558	RPS23	0	1.15352	CFD	0	4.61488	C7	0	2.7548	EMP1	0	3.38485	TIMP1	0	3.12597	EFEMP1	0	2.89651	SPARC	0	3.64308	SFRP2	0	3.67106	THBS4	0	5.18205	FOSB	0	3.50012	MT1H	0	7.62182	MYL6	0	1.82654	AKR1B1	0	6.39685	MT2A	0	3.55976	CPB1	0	5.34418
8	MEST	0	3.67816	RPS19	0	1.06634	S100A4	0	3.77578	DPT	0	2.80332	EIF1	0	1.6942	RPL34	0	1.25574	SERPINF1	0	3.19908	COL1A2	0	3.65165	CXCL14	0	4.05063	TNNC2	0	6.73548	CST3	0	3.66061	RPS27	0	0.869139	HSPB1	0	2.51231	MT-ND4	0	1.95182	ANXA1	0	3.14491	SERPING1	0	3.18984
9	COL5A1	0	3.10139	RPS14	0	0.90851	S100A8	0	5.2026	RPL21	0	0.637676	THBS1	0	3.44815	MT-ND1	0	1.9388	PLAUR	0	4.56134	HBG2	0	5.22651	CCDC80	0	3.04657	MFGE8	4.12445e-293	3.09715	DCN	0	2.83538	RPS3A	0	1.13188	MYH11	0	4.6697	MT-CO2	0	2.26631	TIMP1	0	2.71851	ADIRF	0	3.62449
10	COL5A2	0	3.07716	RPS29	0	1.00156	S100A9	0	5.04915	S100A6	0	1.35808	PRNP	0	3.3778	RPL7	0	1.41738	PRDX1	0	2.64493	FTL	0	2.30221	CFD	0	3.24746	PLN	1.37309e-292	4.94983	DNAJA1	0	3.25642	GSTA1	0	7.08872	SPARCL1	0	2.50449	MT-CYB	0	2.10337	MGP	0	2.75218	S100A8	0	3.9069
11	RPS18	0	1.09056	RPS15A	0	1.15221	FBLN1	0	3.57104	RPL34	0	0.579474	TXN	0	2.13342	MT-CO1	0	1.55847	C1R	0	2.68352	SPP1	0	6.53757	IGFBP5	0	3.02311	PFN1	2.0511e-290	1.89908	ATF3	0	4.1646	RPS14	0	0.94304	PLN	0	5.51615	NOV	0	6.42749	IL6	0	4.10941	KRT19	0	4.57447
12	EEF1A1	0	1.16703	RPS4X	0	1.17667	CST3	0	3.38578	S100A4	0	1.59724	MCL1	0	2.87983	MT-ND2	0	1.92772	SELK	0	3.03731	MDK	0	4.13933	CYBRD1	0	3.11553	PLAC9	1.37718e-279	1.87866	GSN	0	3.8557	MT-CO1	0	1.19687	RGS5	0	4.73628	HSD3B2	0	11.9913	THBS1	0	3.41006	S100A9	0	3.69219
13	RPS3A	0	1.13118	RPL6	0	1.15496	EFEMP1	0	3.58885	B2M	0	0.862333	C11orf96	0	4.29595	S100A10	0	2.4771	POMP	0	2.65496	ACTG1	0	2.40142	CXCL8	0	3.24714	ACTA2	1.95697e-268	2.96175	MT-RNR2	0	1.91119	RPS27A	0	0.920472	NDUFA4	1.77632e-282	1.55014	HES1	0	4.51114	GEM	0	3.35877	MT1E	0	3.02117
14	SERF2	0	1.47011	EEF1A1	0	0.981629	LUM	0	2.88571	CCL2	0	1.85256	DDX21	0	3.84285	RPS6	0	1.34016	CLEC2B	0	4.10728	PCOLCE	0	3.52783	MFAP5	0	3.10984	PPP1R14A	9.4169e-246	3.9012	SCGB3A1	0	7.89595	RPL31	0	0.886745	CALD1	3.50084e-240	2.10793	MRPL33	0	3.78687	MT1G	0	4.65265	PLA2G2A	0	3.11262
15	OGN	0	2.1965	BEX3	0	1.73183	TXNIP	0	3.50861	SEPP1	0	1.4946	RHOB	0	3.10706	MT-CO3	0	1.58153	LDHA	0	2.34769	CRABP1	0	5.21491	SPARCL1	0	2.65246	FABP4	3.69533e-230	4.02386	IGFBP6	0	3.67892	RPS15A	9.55762257634613e-310	1.15875	PPP1R14A	8.38954e-228	3.81749	MT-ND1	0	1.90231	EMP1	0	2.78867	B2M	0	1.91329
16	RPL15	0	1.17105	RPL10P9	0	3.15801	TIMP2	0	3.38422	EGR1	0	1.44962	CSF3	0	6.55809	MT-ND4	0	1.48056	RAN	0	2.42885	GAPDH	0	2.55995	DCN	0	2.22969	CILP	8.15819e-214	3.48079	NR4A1	0	3.64877	RPS26	7.08024e-306	1.56421	A2M	6.07945e-222	2.58458	CYP21A2	0	12.0872	MT1X	0	3.09794	EFEMP1	0	2.78861
17	RPS14	0	0.906185	RPS27A	0	0.874671	GPX3	0	3.44388	ZFP36	0	1.38168	INSIG1	0	3.64958	RPS26	0	2.08746	IL33	0	4.74258	RPL27A	0	1.55248	C3	0	2.90095	SMOC2	3.68936e-212	2.98298	FTL	0	1.87883	RPS23	4.30988e-298	1.08501	RERGL	4.70634e-214	4.72894	TPD52L1	0	6.09908	CXCL3	0	4.53193	S100A10	0	2.22695
18	MT-CO3	0	1.16369	RPS16	0	1.04427	C1S	0	3.15413	IFITM3	0	0.901614	TAGLN	0	2.95253	KRT18	0	4.37778	CRYAB	0	2.98644	FTH1	0	2.03926	TXNIP	0	2.74375	CALD1	1.09749e-208	1.86692	JUN	0	3.02195	AGR2	8.37371e-291	4.96935	CAV1	7.35894e-203	2.10716	JUNB	0	2.9049	MT1E	0	2.9458	CFH	0	3.07001
19	ITM2C	0	2.85413	TMSB10	0	0.989071	C1R	0	3.12714	PTGDS	0	2.10413	PCP4	0	5.4354	RPS27	0	1.03469	POLR2L	0	2.41582	ACTB	0	2.24114	EFEMP1	0	2.71979	A2M	2.82925e-204	2.3717	TIMP3	0	3.19051	NDUFA4	1.52631e-289	1.58527	CALM2	1.3732e-196	1.22647	MT-ND3	0	1.84378	S100A10	0	2.05808	LRRC75A-AS1	0	2.44988
20	HBA2	0	2.84196	RPS7	0	1.1799	SEMA3C	0	4.01815	MT-ND2	0	0.633987	PTMA	0	1.55495	RPS18	0	1.25858	PTGS2	0	3.68583	FN1	0	2.87673	MT1X	0	2.86588	CAV1	3.04298e-194	1.98301	MFAP4	0	2.9107	RPS15	1.03549e-281	1.15388	GADD45B	2.3973e-194	1.84058	MT-ND2	0	1.8264	B2M	0	1.76524	UPK3B	0	5.17017
21	RPL27A	0	0.889611	RPS12	0	0.924702	MT1X	0	3.52092	GPX3	0	1.56174	CD44	0	3.08504	SAT1	0	2.60243	HSPD1	0	2.5963	JUNB	0	2.66801	SCARA5	0	3.50169	ALDOA	4.88927e-192	1.88535	CDKN1A	0	3.35168	RPL27A	1.97532e-280	0.958566	MT-ATP6	2.11043e-190	0.414112	CYSTM1	0	3.89917	TCEB1	0	2.63979	S100A6	0	2.04386
22	RPS2	0	1.44191	HMGB1	0	1.5967	COL6A3	0	3.19011	RPL11	0	0.56487	PMEPA1	0	4.79749	RPL21	0	1.06678	PCOLCE	0	2.57272	COL5A1	0	3.09128	DUSP1	0	2.46195	TAGLN	4.40184e-187	2.37431	FBLN1	0	2.94495	MT-RNR1	1.93125e-270	1.06321	MGST3	1.85886e-175	1.76256	SERPINA5	0	7.2176	MEDAG	0	3.35485	MSLN	0	5.79568
23	RPL10	0	0.831136	NREP	0	2.54531	SERPING1	0	2.81966	IFITM2	0	1.20795	HMOX1	0	3.34782	MT-CYB	0	1.4708	MAP1LC3B	0	2.76367	COL15A1	0	4.61582	SERPINF1	0	2.8347	SORBS2	1.93173e-186	4.29582	HSPH1	0	3.48448	RPS6	2.52039e-263	0.885679	CSRP1	1.80102e-174	2.90533	CHCHD2	0	2.64058	TNFAIP6	0	3.41667	RPS12	0	1.35927
24	RPS23	0	0.989854	RPL7	0	0.816373	MGP	0	2.67764	RPL32	0	0.458911	HSP90AB1	0	1.54675	C3	0	2.87336	SERPINH1	0	2.62268	TGFBI	0	4.26775	CTGF	0	2.9778	SNCG	2.03812e-186	3.82089	EGR1	0	2.80216	RPL10P9	1.72562e-261	2.75111	CRIP2	4.91792e-173	3.51931	MGST1	0	2.79717	MIR4435-2HG	0	3.87455	HLA-B	0	2.54549
25	RPL31	0	0.794049	RPS18	0	0.809917	FN1	0	2.64908	FOSB	2.38761e-308	1.13967	EIF4G2	0	2.02145	FOS	0	1.92371	IER3	0	2.73298	FOSB	0	2.46847	C1S	0	2.52545	FLNA	1.03455e-184	2.82188	UBC	0	2.22519	COX7C	1.24006e-253	1.37675	MT-ND4	3.44647e-172	0.40533	GADD45B	0	2.72488	HAS2	1.64768e-302	4.17473	IFITM3	0	1.75149
26	MT-ATP6	0	1.05001	RPL37A	0	0.864208	COL1A2	0	2.43658	RPL7	2.17548e-296	0.52863	ZFP36L1	0	1.86645	S100A6	0	2.05591	RAB7A	0	3.15103	PPP1R15A	0	2.84389	GLUL	0	2.76693	MGST3	8.02631e-184	1.68021	HSP90AB1	0	2.19634	RPS3	1.51947e-252	1.0945	MFGE8	5.37147e-164	2.60075	CLU	0	2.65262	CTSL	1.77898e-290	2.93983	CCDC80	0	2.45706
27	COL12A1	0	2.69337	RPL39	0	1.01396	TGFBR2	0	3.71796	RPL31	1.16252e-285	0.493359	DDX3X	0	2.71526	RPS12	0	1.30298	SSR4	0	2.58062	COL5A2	0	2.91064	PLA2G2A	0	2.94371	CALM1	3.29664e-178	1.38566	DUSP1	0	2.70286	RPS12	8.15763e-246	0.968606	ACTB	1.76152e-159	1.08006	CYP11B1	0	11.5903	APOD	2.85008e-280	2.59956	RN7SK	0	3.52083
28	MT-CO1	0	1.05422	LDHB	0	1.65849	MT-RNR2	0	1.64285	TMSB4X	8.08383e-284	0.241358	ATF4	0	2.27036	CCL2	0	2.81614	TPI1	0	2.38163	GSTP1	0	2.25539	VIM	0	1.73718	PSAP	2.06239e-169	1.22149	S100A4	0	2.5498	STMN1	1.79312e-243	2.21804	MYLK	7.08158e-149	2.86369	BST2	0	3.88258	CXCL1	6.98213e-274	3.6956	EEF1A1	2.94266836510445e-310	1.21199
29	DLK1	0	2.80309	MDK	0	2.07279	APOD	0	2.95025	MT-ND1	7.45913e-281	0.599309	FTH1	0	1.33556	TPT1	0	1.23099	CALM2	0	1.67548	MYL6	0	1.66304	SERPING1	0	2.34107	`	6.37521e-166	2.17071	S100A6	0	2.01856	RPL34	1.80045e-242	0.71792	MT-ND2	2.25145e-146	0.732972	EPHX1	0	3.83377	S100A11	8.667e-274	1.85428	TMSB4X	3.92285e-301	1.31474
30	RPL6	0	1.00625	H2AFZ	0	1.52173	GSN	0	2.96576	FTL	3.16508e-271	0.46038	PHLDA1	0	3.20694	IFITM3	0	1.72398	SRP14	0	1.75425	CSH1	0	31.1161	ITM2B	0	2.04295	SEPW1	3.0457e-159	1.732	C1R	0	2.5168	RPS4X	1.0682e-227	1.08807	MTATP6P1	6.37211e-146	1.08216	MT2A	0	2.46044	CYCS	1.60507e-266	2.42349	GJA1	2.62119e-291	2.9141
31	MT-CYB	0	1.01641	MALAT1	0	1.33767	PODN	0	3.87391	RPS27A	6.82471e-265	0.46577	CXCL1	0	3.63565	RPS4Y1	0	2.70543	UAP1	0	2.76717	PLAC9	0	2.5761	GPX3	0	2.61767	FBLN2	4.22426e-157	2.19121	SOCS3	0	3.11662	RPL35A	4.81814e-218	0.849918	TPM1	1.84721e-140	2.07043	MT-ATP8	0	3.19583	SAT1	7.09912e-264	2.0207	RPLP0	2.34429e-283	1.35337
32	RPL34	0	0.691038	TUBB	0	1.62907	MMP2	0	2.93218	RPS29	1.10372e-258	0.536319	LIF	0	4.58933	ANXA1	0	2.2949	THY1	0	3.06397	LMCD1	0	4.36029	CYR61	0	2.45734	RPL6	4.03889e-155	0.602122	FTH1	0	1.65465	RPL39	1.47796e-212	1.03472	MT-ND1	4.0138e-136	0.727354	MT-ND4L	0	2.08295	IER3	6.04474e-253	2.47822	IFI27	7.0983e-283	2.59795
33	RPL18A	0	1.06844	RPS26	0	1.20149	GLUL	0	2.97947	EIF1	3.60529e-257	0.627071	IER3	0	2.25193	ADH1B	0	2.79132	SEC61B	0	2.17723	HBZ	0	8.98287	C1R	0	2.34103	IGFBP6	5.91232e-154	1.81578	ZFP36L2	0	2.70805	RPL36A	2.8148e-210	1.37628	MT-CYB	3.11993e-132	0.472108	PRDX2	0	2.93475	S100A6	1.55531e-245	1.76436	METTL7A	5.05113e-279	2.92409
34	RPS15A	0	0.930805	RPL35A	0	0.810413	TSC22D3	0	3.02799	RPS25	2.86766e-252	0.514956	ERRFI1	0	2.75318	IFITM2	0	2.22972	RP11-234A1.1	0	2.67878	SFRP2	0	2.6881	TIMP2	0	2.38457	HBB	4.6562e-151	3.39917	IGKC	0	3.60216	RPS19	1.27658e-204	0.910175	MT-ND4L	1.55734e-131	1.23957	FDX1	2.18287e-305	5.23321	HMOX1	6.16033e-245	3.19666	BCHE	2.01795e-276	3.62933
35	RPL24	0	0.973686	RPL23	0	0.895603	IGFBP6	0	2.93939	SPARCL1	7.05883e-250	1.15734	MYLK	0	3.65113	TFPI2	0	3.91679	RPL36AL	0	1.83149	RPL8	0	1.71151	CLU	0	2.32863	MYL9	1.46448e-150	2.1636	MGP	0	2.30242	AFP	2.68091e-203	6.62554	SEPW1	4.98721e-131	1.68336	HSPB1	5.04382e-299	2.01481	PTGS2	5.46097e-234	3.19142	IL6ST	6.89084e-276	2.528
36	PTN	0	2.7223	RPL5	0	0.884558	SCARA5	0	3.63717	RPL30	1.13476e-221	0.45852	CEBPB	0	3.29848	CALB2	0	5.90837	NNMT	0	2.533	OLFML3	0	2.45784	TSC22D3	0	2.57673	ACTN4	7.66293e-149	2.71373	CLU	0	2.46385	RPL37A	9.05046e-199	0.834618	NDUFA4L2	4.26581e-128	4.12728	EIF4A3	1.84329e-298	2.7154	RGS2	1.03689e-216	2.50263	KRT18	6.81e-270	3.16155
37	RPL13	0	0.900644	RPL27A	0	0.821867	S100A6	0	1.97194	NUPR1	2.70716e-220	1.29271	MAP1LC3B	0	2.18818	ITLN1	0	3.96996	ATP6V0E1	0	2.33443	ACTA2	0	2.89744	CST3	0	2.20549	COX7A1	5.44245e-148	2.25954	LTBP4	0	3.40436	RPL7	1.20881e-198	0.783465	TSC22D1	7.05651e-124	1.66931	CYB5B	2.05546e-294	4.33225	CREM	2.78306e-215	2.89164	SAT1	1.29894e-268	2.10457
38	RPS19	0	0.871767	RPL11	0	0.801859	GPNMB	0	2.93587	RPL10	7.98685e-202	0.386887	MT1A	0	3.08381	RPL10	0	1.06447	SERPINE2	0	3.46417	CXCL8	0	2.51157	S100A4	0	2.23912	LTBP4	4.64356e-147	2.50859	GPX3	0	2.56939	EEF1B2	3.67504e-185	1.34935	MT-ND5	1.79859e-122	0.872143	IGKC	5.20471e-285	3.52227	TMSB10	4.63524e-212	1.14356	TM4SF1	6.07361e-267	2.61024
39	ASPN	0	2.86483	NPM1	0	1.16177	PI16	0	4.03876	RPS6	4.49749e-201	0.427574	TXNRD1	0	3.57758	MT-ND5	0	1.70678	UQCRQ	0	2.03997	S100A10	0	1.97239	MT-RNR2	0	1.42628	NGFRAP1	1.91211e-145	29.9728	EIF1	0	1.47606	RPL26	2.27509e-181	0.972492	MT-CO2	7.54089e-119	0.512109	C9orf16	8.89592e-259	4.30386	FTL	1.07952e-206	1.29534	EZR	8.21102e-254	3.26386
40	GPC3	0	2.18794	RPL31	0	0.712951	ITLN1	0	3.3154	RPL37	8.60903e-193	0.443166	AMD1	0	2.70009	RARRES1	0	3.79937	TMEM258	0	2.01424	P4HB	0	2.6959	PDK4	0	3.30115	DPT	1.0942e-144	2.19998	HSPA8	0	2.10059	MT-CO2	5.01562e-180	0.980364	CRYAB	9.279e-115	1.58723	ZFP36	7.10017e-246	1.92904	EIF1B	8.80217e-206	2.3811	ADH1B	5.18295e-252	2.41238
41	NREP	0	2.34514	RPL9	0	0.853066	COL3A1	0	2.40405	CFD	9.60484e-185	1.13127	RAN	0	1.72765	MT-ATP6	0	1.20887	FGF7	0	3.52381	KRT18	0	3.35047	IGKC	0	3.43269	ITM2B	2.98833e-143	0.949223	PLTP	0	3.35146	RPL30	1.60261e-179	0.816962	FLNA	9.45291e-109	2.36578	NFKBIA	1.55078e-240	2.22102	RPL41	3.81834e-203	1.2266	SLC39A8	2.13898e-250	4.55539
42	RPS15	0	0.88748	RPL34	0	0.628978	FKBP5	0	3.64682	HES1	4.26175e-184	1.40602	TIMP3	0	1.96966	IFI27	0	2.58326	CHMP1B	0	3.25561	PMP22	0	2.44684	ABI3BP	0	2.9171	CLU	5.44634e-143	1.44624	KLF4	0	2.71441	RPS7	5.60625e-178	1.08071	MT-ND3	7.91359e-101	0.673235	COX17	9.34776e-226	2.86766	RPL39	9.99171e-203	1.28822	ALOX15	9.33961e-244	5.47203
43	HBA1	0	2.55398	RPL27	0	0.903533	ITM2B	0	1.94268	CXCL12	4.09051e-180	1.15852	ANXA5	0	1.58516	MT-CO2	0	1.39676	ARF4	0	2.09632	UBB	0	1.49557	CPE	0	2.7219	CSRP2	7.11411e-143	2.7975	CYR61	0	2.36821	RPS17	2.74775e-175	0.943635	FABP4	3.03704e-100	3.1994	MT-RNR1	4.07565e-222	1.17373	HSPD1	1.7339e-192	2.07599	TSPAN3	1.42519e-243	2.77152
44	RPL27	0	0.868689	RPL30	0	0.80525	PLA2G2A	0	2.67671	RPS18	1.99934e-177	0.408593	NCL	0	2.08201	RPL31	0	0.94044	RPL29	0	1.52783	COL6A2	0	2.363	DNAJB1	0	2.00564	PPAP2B	2.30483e-141	29.9442	UAP1	0	2.71773	SERPINA1	4.34996e-175	4.65902	SORBS2	4.68486e-99	3.45541	DNAJB1	1.0017e-221	1.8266	S100A4	3.10061e-191	1.87805	IFITM2	1.43039e-242	2.0327
45	RPL5	0	0.799195	RBP1	0	2.46998	CYBRD1	0	2.54031	JUNB	6.76787e-176	0.945482	IL6	0	2.87975	LXN	0	3.96981	UQCR11	0	2.24665	NFKBIA	0	2.27225	HLA-B	0	2.25807	SELM	7.89131e-139	2.01309	A2M	0	3.2805	CFL1	3.84172e-168	1.31078	SH3BGRL	3.07754e-90	1.62948	CD9	1.21323e-219	2.64533	EIF1	5.37411e-180	1.20854	CPE	4.74968e-241	2.48547
46	HNRNPA1	0	1.1521	RPL13A	0	0.691176	CPE	0	2.91937	RPL41	1.57458e-175	0.482375	MT-RNR2	0	1.26867	FOSB	0	1.99481	GLRX	0	3.74639	KRT8	0	3.48919	LHFP	0	3.0768	CCDC3	1.12551e-129	5.1862	UBB	0	1.48215	RPS18	9.35623e-167	0.75066	CALM1	5.4632e-84	1.09717	RBP1	1.07118e-216	2.68137	RP11-543P15.1	5.38221e-166	1.95433	SNHG5	1.18087e-238	1.97411
47	BEX3	0	1.36487	RPS8	0	0.807878	COL6A1	0	2.30132	H3F3B	7.74618e-172	0.560492	HNRNPH1	0	2.30397	EEF1A1	0	1.08681	PRDX4	0	2.68976	EIF1	0	1.39989	GADD45B	0	2.15169	NDUFA4	4.90901e-129	0.82557	C1S	0	2.21321	LDHB	1.79759e-159	1.50991	CNN1	9.10301e-81	3.1152	CTNNAL1	3.12865e-213	3.84959	SNHG5	2.04118e-165	1.61175	C1R	4.84747e-232	2.10555
48	MAGED2	0	1.89936	RPS6	0	0.704526	VIM	0	1.51973	SERPING1	2.12409e-167	0.926249	PTP4A1	0	2.64504	OGN	0	2.09984	DPM1	0	3.32534	DES	0	4.2608	C7	0	2.85819	FAM127A	2.16485e-118	2.03041	SERPING1	0	2.11288	RPLP1	5.33394e-156	0.656961	C11orf96	1.9766e-80	2.1526	RPL36	6.0359e-210	1.11826	NR4A3	1.83945e-163	3.45668	HEG1	7.74279e-228	3.67217
49	ACTG1	0	0.932127	MT-CO3	0	0.945131	FBLN2	0	2.89326	S100A13	8.89376e-167	1.16153	SQSTM1	0	2.24061	RPS20	0	1.13188	GNPNAT1	0	4.96008	LGALS1	0	1.40654	MT2A	0	2.14245	LMOD1	7.60466e-117	4.52416	IGHA1	0	5.47061	RPLP2	3.28752e-154	0.816523	SNCG	5.12198e-80	2.9127	NDUFB4	7.65901e-210	2.0994	NNMT	2.2444e-158	2.09561	MT-CO2	4.16417e-215	1.23387
50	RPLP2	0	0.687915	TMSB15A	0	4.22329	MGST1	0	2.25237	RPL35A	2.6642e-163	0.35074	ETS2	0	3.47658	SERPING1	0	2.05395	RPL35	0	1.23786	KRT19	0	3.62958	IGFBP6	0	2.3573	MGLL	1.39919e-114	3.26975	S100A2	0	5.40911	PTMA	5.32191e-154	1.1027	ACTG2	2.59813e-79	3.02846	PPP1R15A	2.1504e-208	2.11688	RPL36AL	1.16169e-148	1.43972	CRIM1	6.67519e-214	3.70713
51	RPLP1	0	0.598509	HMGB2	0	2.29439	MT1M	0	3.12475	RGS2	6.84484e-158	1.39366	RYBP	0	3.50148	RPL3	0	1.21252	CXCL12	0	2.17519	PPIB	0	1.96116	TIMP3	0	2.12295	HSPG2	3.33e-107	2.82323	SCARA5	0	2.84704	RPS24	9.97251e-154	0.774886	COX7A1	3.09228e-79	1.82627	JUN	6.57557e-205	1.79646	SERPINE1	6.10009e-146	2.73884	AQP1	2.4693e-213	3.97914
52	CRABP1	0	3.10827	RPS15	0	0.791471	PLPP3	0	2.48938	RPS20	1.37443e-157	0.387339	CXCL2	0	2.75011	UPK3B	0	5.33789	OAZ1	0	1.91316	MFAP4	0	2.04148	IGF1	0	3.30362	CKM	3.65554e-107	8.08507	MYC	0	2.58358	RPS13	4.81413e-150	0.807349	EPAS1	9.14664e-77	2.39527	FTL	1.07878e-203	1.25935	SELK	3.55999e-139	1.90018	RPSA	8.78041e-207	1.64791
53	RPL23A	0	0.842081	RPL10A	0	0.845321	IFI27	0	2.55552	RPL23A	9.73406e-153	0.485102	CYCS	0	1.92148	RPL32	0	0.872164	RND3	0	2.62125	RPL13	0	1.34034	FKBP5	0	2.86079	NDUFA4L2	4.77554e-98	3.65847	FBLN2	0	2.70224	RPL5	5.55303e-148	0.831299	HES1	7.27673e-75	1.37989	CTSD	3.82583e-197	3.01264	BDKRB1	1.45832e-138	3.77616	RBP4	4.67331e-194	5.51644
54	RPL37	0	0.719151	RPLP1	0	0.653026	CFH	0	2.76209	UBC	1.68601e-152	0.662767	PTGS2	0	2.9179	RPL12	0	1.40579	GSTO1	0	2.77702	PLD3	0	2.91335	PODN	0	2.68181	MYL1	6.52805e-93	6.5414	MFAP5	0	2.39794	LGALS2	3.41337e-145	4.42697	JUNB	2.13527e-74	1.07326	FOS	4.4323e-197	1.41749	RPL26	3.07616e-138	1.11386	RPS17	1.82738e-191	1.32436
55	MT-ND4	0	0.853912	RPL3	0	0.723917	MT2A	0	2.06413	FGF7	7.8987e-152	1.9532	CTSL	0	2.22968	CAV1	0	2.33239	NDUFS5	0	1.7617	UBC	0	1.69379	ZFP36	0	1.80307	HLA-E	1.24184e-91	1.57142	GEM	0	2.59966	RPL37	5.77921e-145	0.775355	B2M	8.95438e-72	0.566952	PRDX3	3.05936e-193	2.3105	IGFBP7	4.6313e-134	1.7214	RPS4Y1	3.66257e-186	2.07284
56	RPS16	0	0.750177	RPL41	0	0.760611	TGFBR3	0	3.47357	SOCS3	1.23801e-151	1.37752	GPRC5A	0	3.2016	RPS25	0	1.01795	UBA52	0	1.30106	CRISPLD2	0	2.91132	EGR1	0	1.83982	PRKCDBP	7.43906e-91	2.93122	SERTAD1	0	3.17013	GAPDH	7.42575e-142	1.12154	SELM	9.92987e-72	1.59491	LDHB	2.77161e-192	1.79457	NAMPT	9.46154e-134	2.2652	HTRA1	1.39815e-180	2.77194
57	OST4	0	1.11994	RPL26	0	0.819839	B2M	0	1.59444	MFAP4	1.9662e-149	0.911229	HSP90AA1	0	1.23014	KRT8	0	3.32457	EIF1B	0	2.25517	FOS	0	1.56474	PRELP	0	2.8017	CASQ2	3.18636e-88	5.79844	THBS1	0	2.49898	RPS20	6.12782e-136	0.774873	CSRP2	2.03315e-70	2.17288	QPCT	1.63545e-182	5.95427	RPL37	1.26674e-132	0.991091	KRT8	2.83726e-177	2.87159
58	MTATP6P1	0	0.98453	RPL24	0	0.842585	SERPINF1	0	2.3041	MT-ND3	3.46795e-147	0.451607	CD59	0	1.80544	NNMT	0	2.235	SERPING1	0	1.76568	CDKN1C	0	2.82673	TGFBR2	0	2.44571	RHOA	1.28772e-83	0.918181	GADD45B	0	2.0735	SPINK1	3.52156e-131	2.97199	ESAM	3.92483e-67	4.0526	MGARP	7.04882e-180	5.68001	CD44	3.11787e-132	2.32398	LINC01133	7.60154e-177	2.79351
59	C2orf40	0	3.41068	RPL23A	0	0.822714	MFAP4	0	1.97788	ADIRF	1.28842e-139	0.958153	RPL36AL	0	1.35129	EFEMP1	0	2.02762	ATP5J2	0	2.06338	OST4	0	1.77923	ABCA8	0	2.8398	TIMP3	2.51892e-83	1.12436	SFRP2	0	2.29083	RPL28	4.98502e-125	0.851309	MT-CO1	1.0657e-66	0.121741	FTH1	4.89693e-178	1.29208	RPL38	3.97118e-128	1.06825	CALB2	1.10451e-172	4.01515
60	RPL23	0	0.684484	SNRPE	0	1.34391	DEFA3	0	5.41069	C1S	3.62182e-139	0.915464	TSC22D1	0	1.91901	MALAT1	0	1.7833	RPS27L	0	1.96414	KDELR2	0	2.37515	KLF10	0	2.38422	CSRP1	1.68809e-81	2.1777	SLPI	0	2.36153	RPS8	8.19257e-125	0.758741	COX7A2	6.66978e-66	0.872354	IER2	8.47305e-177	2.14728	FTH1	7.96304e-127	1.17811	CYSTM1	1.8428e-171	2.3843
61	ATP5E	0	0.933354	RPS17	0	0.807007	FTL	0	1.31971	ID2	3.40061e-137	0.81117	MT-ND2	0	1.04718	MT-ND3	0	1.18176	MIF	0	1.97161	IGFBP3	0	3.09378	FBLN2	0	2.39095	CYB5R3	3.01353e-80	2.14925	HSPB8	0	3.18737	GAS5	3.3864e-124	1.10531	CD9	9.04663e-64	1.61311	UQCR10	1.74183e-176	1.885	SRGN	4.92416e-126	2.51452	RPL36	7.029e-169	1.12529
62	RPS11	0	0.685183	MT-CO1	0	0.866212	IFITM3	0	1.44339	GADD45B	1.30805e-132	0.90364	KLHL21	0	3.8592	RARRES2	0	2.19318	LINC00152	0	3.24197	SERPINE1	0	3.09823	EMP1	0	1.91954	COL6A2	4.47754e-80	1.26436	TIMP2	6.14846831853964e-309	2.0297	RPL15	1.60211e-122	0.747991	MT-CO3	1.24046e-61	0.221389	APOC1	1.81996e-175	3.56293	ICAM1	5.67837e-125	2.94171	MEDAG	4.11167e-166	2.29522
63	RPL19	0	0.663268	SOX4	0	1.54863	LTBP2	0	3.60628	TOMM7	1.55979e-131	0.727003	FAU	0	0.97543	RPS27A	0	0.852956	EMP1	0	1.96908	FMOD	0	2.88831	SOD2	3.4792e-306	1.8495	SERPING1	1.17465e-77	0.885796	HSPB1	1.26129e-305	1.76521	RPL13	2.20418e-121	0.814554	ZFP36	1.48771e-60	0.924385	FADS2	3.90351e-175	3.76369	MFAP5	1.35354e-124	1.78953	TXNIP	3.84842e-160	1.798
64	RPLP0	0	0.707702	GAPDH	0	0.92632	PSAP	0	1.78752	ANXA1	6.04687e-129	0.784411	YBX1	0	1.82032	RPL37	0	0.921168	TPM4	0	2.09298	HSPB6	0	2.62591	MGST1	2.91199e-303	1.86963	MYOC	2.38382e-77	3.26032	MT-RNR1	2.81488e-304	1.17991	TSPAN8	2.2144e-119	4.30585	MT2A	1.30598e-59	0.966503	ATP5C1	6.37808e-168	2.14086	IL1B	1.32568e-123	3.7958	MT-RNR2	7.85534e-159	1.25521
65	STMN1	0	1.6152	RPL10	0	0.595325	MARCKS	0	2.48569	RARRES2	2.24501e-122	1.08599	ATP2A2	0	3.0021	RPS3	0	1.20115	PRSS23	0	2.50819	CRABP2	0	2.66458	METTL7A	9.04893e-298	2.53818	AHNAK	3.35744e-76	1.20885	GPNMB	7.85537e-301	2.25332	RPS28	3.76793e-119	0.836698	RCAN2	3.90264e-57	4.30755	MT-ND5	7.6147e-168	1.24669	UAP1	1.68e-122	1.95652	LY6E	1.06517e-158	2.16939
66	RPL32	0	0.602961	RPS25	0	0.676178	ADD3	0	2.66095	LGALS3	8.75533e-121	0.98298	MYH11	0	3.28911	GAS5	0	1.64215	ANXA5	0	1.60983	ANXA2	0	1.65214	NNMT	1.75524e-295	2.04285	ILK	4.1121e-76	2.25408	BTG2	5.93156e-299	2.69955	FTL	5.74527e-119	0.946458	COX6C	7.39112e-54	0.656371	HSPA1A	1.57219e-161	1.63766	HSPA1A	1.90633e-121	1.47465	DEFA3	1.28191e-158	3.29862
67	RPL14	0	0.769492	RPS11	0	0.630597	NID1	0	2.67095	RPL12	8.97481e-120	0.42318	SLC39A14	0	3.36309	RPL41	0	1.06415	C7	0	2.49676	RPS3	0	1.24368	LRP1	1.0708e-273	2.17179	MYLPF	3.57348e-70	4.6862	EIF4A3	8.30787e-278	2.14688	RBP1	4.94862e-118	2.03978	HSPA1A	7.48479e-54	0.912057	PPP1R14A	6.72597e-159	3.30431	RPL35A	3.35202e-119	0.856421	MT2A	9.38638e-150	1.76727
68	ISLR	0	1.72048	RPL37	0	0.698148	FBLN5	0	2.54928	NPC2	2.44803e-116	0.939518	CHMP1B	0	2.599	BCHE	0	3.47183	C1S	0	1.7792	PPDPF	0	2.32854	CFH	3.66879e-265	2.18469	MLTK	5.10561e-69	29.227	HLA-A	4.98259e-277	2.23686	EPCAM	1.47789e-117	4.85255	ACTN4	1.0425e-53	1.88445	G0S2	1.89464e-156	2.93895	TNFRSF12A	1.04888e-116	2.51735	CFI	1.55895e-148	2.90591
69	RPL37A	0	0.618812	ATP5G2	0	1.19155	CHRDL1	0	3.42252	JUN	3.5908e-116	0.758868	ODC1	0	3.30744	RPL11	0	0.933829	RPS21	0	1.20677	IER3	0	2.06412	CXCL12	1.60688e-262	1.83874	SH3BGRL3	5.61909e-66	1.17005	PPP1R15A	1.85571e-274	2.03445	RPL19	3.67012e-116	0.695393	NOTCH3	1.10807e-50	3.0165	NDUFB1	2.96816e-155	1.73726	LDHA	1.21378e-116	1.40405	EEF2	1.91221e-147	1.60275
70	RPS13	0	0.640104	GAS5	0	0.949092	S100A11	0	1.64044	RPS12	5.18033e-116	0.366012	TNFAIP6	0	2.40822	EZR	0	3.11949	TCEAL9	0	1.66926	BDKRB1	0	4.00851	COL14A1	2.07269e-253	2.22868	AC027612.6	8.68159e-66	3.34069	IER2	1.26491e-270	2.21832	RPL11	2.66635e-114	0.659322	IFITM2	6.91893e-50	0.821877	MYL9	3.56574e-150	1.99197	HSPA8	3.63497e-116	1.31729	RSRP1	3.84608e-142	2.35603
71	RPL13A	0	0.592256	RPS13	0	0.651425	PLAC9	0	2.00642	RPL36	2.77284e-112	0.351201	FOSL1	0	4.56529	RPS14	0	0.875766	SEC61G	0	1.65569	SERPINH1	0	1.98691	FSTL1	2.54031e-248	1.52211	SKP1	1.73677e-65	0.60669	PLA2G2A	1.63201e-263	2.28118	AGR3	5.9914e-114	5.78411	FRZB	9.9961e-50	2.77215	PKM	1.61677e-149	2.16496	PTGDS	1.04267e-112	2.0534	MT1X	1.40665e-138	1.70363
72	RPS27A	0	0.543939	NAP1L1	0	1.19271	PDGFRA	0	2.70722	IGKC	1.25208e-102	1.69166	LRRFIP1	0	3.27175	CFI	0	3.41665	CHCHD2	0	1.72925	MYL9	0	2.09425	MMP2	2.59671e-247	1.77512	CD99	4.98061e-64	0.822508	ADH1B	6.04309e-263	2.12297	RPS16	3.99209e-113	0.725269	AQP1	1.30175e-48	2.70344	COX5B	4.57763e-148	1.77573	TPT1	1.43773e-111	0.928566	ANXA3	2.75685e-135	3.48172
73	RPL4	0	0.824524	CKS2	0	1.92757	USP53	0	3.46136	MGST1	6.70066e-102	0.855722	EPAS1	0	2.97902	PTMA	0	1.44708	SKP1	0	1.42486	MME	0	4.21326	PRRX1	1.10259e-246	2.49958	EIF3L	9.81313e-64	4.15956	TSC22D3	8.9293e-262	2.08594	RPL10A	5.18686e-112	0.796812	AC013461.1	3.6532e-47	1.94082	GPX4	9.02991e-147	1.79503	GPRC5A	3.66096e-109	2.73212	MT-ND2	4.12352e-130	1.16511
74	RPL26	0	0.742186	RPLP2	0	0.64992	PRG4	0	3.57705	IGFBP7	3.00534e-100	0.834695	CRISPLD2	0	2.42524	LRRC75A-AS1	0	1.7857	TCEB1	0	1.86697	FKBP10	0	2.86748	SLPI	4.18015e-242	1.98673	U2AF1	1.67611e-62	5.41711	CCDC80	2.75087e-259	1.84935	ATP5I	6.60618e-110	1.31938	ADAMTS1	3.42326e-45	1.37973	MT-RNR2	1.21646e-146	1.18458	C3	2.99561e-108	1.61816	RARRES1	3.48872e-129	2.58471
75	EGFL6	0	3.95957	RPS5	0	0.800961	METTL7A	0	2.86971	C3	7.81076e-97	0.825648	CD55	0	2.43742	RPS3A	0	0.897106	S100A16	5.227928015077205e-309	3.38655	CYR61	0	1.82423	ADH1B	5.86609e-236	1.84275	VWF	5.36259e-62	4.6574	EMP1	1.48319e-256	1.96811	RPL32	2.65182e-107	0.596028	ANAPC16	2.07458e-44	1.18756	DDIT4	3.24594e-144	2.25519	MT1A	1.14015e-107	2.36209	EIF4B	8.58465e-128	2.22483
76	LUM	0	1.06629	TUBA1B	0	1.04346	RN7SK	0	3.48147	TNFAIP6	1.05446e-96	1.34642	MAFF	0	2.70975	RPS19	0	1.01299	NUPR1	4.68527e-301	1.88027	COL6A1	0	1.86975	HES1	1.17119e-232	1.86637	WBP5	8.78272e-62	29.0955	VIM	2.22521e-254	1.32479	FABP2	4.47312e-107	9.0063	PTMA	5.15839e-43	0.550054	ISCU	9.40016e-143	2.62134	S100A13	2.77417e-106	1.66507	RARRES2	6.25086e-126	1.73711
77	RPL35A	0	0.570824	RPS20	0	0.63385	AHNAK	0	2.10133	RPS23	1.70079e-95	0.330705	ATP13A3	0	3.25958	RPS29	0	0.803289	PNP	6.31574e-300	3.45951	SAT1	0	1.6916	USP53	4.38271e-231	2.67729	LGALS3	1.04028e-61	1.09533	RHOB	2.27407e-252	2.167	ATP5G3	3.21105e-106	1.3375	COX17	6.76618e-43	1.52569	ACADVL	1.8363e-141	3.22679	SERPINB2	1.48543e-104	5.40061	SULF1	1.08571e-122	2.60204
78	RPL30	0	0.575666	ACTG1	0	0.741191	CD34	0	2.87138	DNAJB1	1.30063e-93	0.644777	SELE	0	4.7108	MTATP6P1	0	1.50122	HSP90AB1	3.82723e-298	1.27807	JUN	0	1.70652	BGN	2.37649e-230	2.50815	CRYAB	1.13405e-61	1.07592	HLA-B	7.38361e-248	1.90228	HNRNPA1	4.65117e-105	0.980359	NR4A1	2.03689e-42	1.11681	CYP11A1	3.98203e-141	7.36473	RAN	2.21709e-102	1.39136	CST3	4.2044e-122	1.55774
79	RPL21	0	0.485148	RPL7A	0	0.672716	IGFBP4	0	2.15685	PFDN5	7.47618e-92	0.449997	CHSY1	0	3.79386	MT1E	0	1.87083	PFN1	5.18756e-298	1.70233	TUBA1A	0	1.80703	FN1	2.91182e-227	1.4945	SLC25A4	2.20499e-61	2.86569	BAG3	3.24272e-239	2.72163	RPS25	9.89505e-101	0.658124	LMOD1	2.17941e-41	3.20389	SNCG	6.99648e-141	3.38001	BCL2A1	2.75125e-101	3.37478	PABPC1	9.86579e-122	1.42213
80	RPS8	0	0.629845	KIAA0101	0	3.09752	S100A10	0	1.58498	ALDH1A1	5.57159e-88	1.60443	IL1R1	1.10784e-304	2.6831	CLDN1	0	5.16276	LAMTOR5	3.64799e-297	1.99191	CTSB	0	2.12625	JUN	1.48379e-226	1.48056	MYEOV2	3.31385e-61	14.2066	MMP2	1.2591e-236	1.92859	UBB	8.76024e-100	0.80244	PLS3	2.59057e-41	1.67063	PRDX5	2.67697e-139	1.95036	CD63	2.90374e-100	1.03063	CYBRD1	3.31142e-119	1.63238
81	RPS7	0	0.78893	HMGN2	0	1.94263	ADAMTS5	0	4.15076	CD74	3.45163e-85	1.41221	CDKN1A	7.47122e-300	1.68246	RPS17	0	1.08604	NOP10	2.71427e-295	2.0455	LMNA	8.2880849378979e-310	2.1783	CCL4	1.37341e-221	3.20402	ARPC1A	1.27425e-58	2.24054	FOS	9.15576e-234	1.33713	SNHG8	1.2963e-99	1.42942	MCAM	7.59414e-41	3.71636	NDUFC1	2.46291e-137	1.99233	RP11-761N21.2	2.48077e-99	2.18957	RPS8	7.56211e-116	1.0146
82	RPL9	0	0.647078	RP11-466H18.1	0	1.63045	TIMP3	0	1.89744	RPS13	1.90074e-81	0.27003	TPM4	8.53764e-292	1.66326	RPS23	0	0.96254	PDPN	3.91019e-293	2.76742	PLOD2	1.65532e-305	3.48994	CD74	1.30996e-216	2.38427	GSN	7.3023e-57	1.38456	MT-ND2	6.7229e-232	1.24565	RPS21	4.75133e-98	0.782693	CYCS	1.26028e-40	1.0462	ATP5J	5.28848e-137	1.50229	HSPH1	3.08937e-99	1.8653	PROCR	1.93216e-115	2.12379
83	TNMD	0	6.99056	RPS24	0	0.601578	LRP1	0	2.35255	RPS11	1.86688e-80	0.267706	PNP	2.14281e-290	3.25321	ZFAS1	0	1.48094	COX7A2	1.2423e-291	1.47624	RPS14	7.5668e-303	0.816662	GPNMB	3.02851e-216	1.79654	GPX4	1.6776e-56	1.07547	CTSK	1.34686e-226	2.21975	HINT1	3.09965e-97	1.16033	BGN	2.16767e-39	1.54371	CD74	5.33868e-133	2.44904	ZFAS1	3.36542e-99	1.1254	IL18	1.38123e-114	4.33194
84	RPL28	0	0.670484	RPL32	0	0.527904	MT1E	0	1.90746	FMO2	3.48679e-80	2.7164	CNBP	3.17722e-286	1.43914	SEPP1	0	1.71282	RARRES2	3.82534e-291	1.99406	IGFL2	1.95782e-302	6.72964	TIMP1	4.11198e-216	1.36579	NUPR1	7.49512e-56	1.0378	HLA-E	2.43933e-226	2.09855	ATP5E	4.78706e-94	0.859186	CAV2	2.58383e-39	2.15506	NDUFS8	1.8963e-132	2.6358	RPS27	3.72577e-97	0.572247	RPL13	2.17202e-114	1.07793
85	FBN2	0	3.20306	UBB	0	0.672502	MEDAG	0	2.59842	RPL26	7.78885e-77	0.325317	ATP1B3	3.77771e-286	2.37495	KLF6	0	2.0042	TMBIM6	1.08383e-287	1.56186	EMP3	1.473e-299	1.9098	CHRDL1	1.59905e-211	2.51664	SF3B14	5.88689e-55	28.9782	GLUL	2.16739e-225	1.90806	RPLP0	5.55982e-94	0.674076	MSRB3	9.10996e-39	2.67494	SMIM4	7.76775e-129	3.53532	NPM1	3.8879e-94	1.04681	TCEAL4	1.60456e-112	1.96103
86	MDK	4.20386e-307	1.36027	CFL1	1.41497e-307	0.873143	PDGFRL	0	2.68473	RPL9	3.49038e-76	0.252507	RTN4	2.72035e-284	1.50944	RPL36	0	1.00831	UBL5	1.18697e-287	1.51856	H3F3B	5.16469e-296	1.30951	GAS1	2.57511e-210	2.40441	TXNIP	4.22385e-53	0.899475	PTGDS	5.12678e-222	2.5788	RPL13A	7.57013e-92	0.544596	CD151	7.42529e-38	1.5384	FAM166B	1.93342e-128	8.48264	RPL23A	4.47876e-94	0.924738	KRT7	5.96818e-112	4.60993
87	KCTD12	3.8614e-306	1.92197	HNRNPDL	7.17385e-305	1.19881	HLA-B	0	1.85778	RPS3A	2.86245e-75	0.256995	GJA1	1.11823e-280	2.08851	ZFP36	0	1.62841	ENO1	1.69242e-287	1.92111	GPC3	1.65607e-273	1.96303	SPTBN1	3.0436e-206	2.28688	SOD3	2.21483e-51	2.4737	ADM	2.82929e-220	2.72628	APOC3	6.50301e-91	10.0232	PFN1	2.38295e-37	0.815358	SOD1	1.22631e-126	1.4979	MT-ND3	1.12553e-93	0.924067	AZIN1	2.11251e-107	2.34552
88	RPL3	3.069e-301	0.585987	RPS27	1.07298e-297	0.471144	DCLK1	0	3.45758	EFEMP1	1.25716e-72	0.682545	SLC38A2	2.68913e-279	1.57244	H3F3B	0	1.25447	VKORC1	5.2112e-283	2.99037	HSPB1	8.18157e-270	1.46472	PI16	2.24397e-205	2.30978	COX5B	1.99688e-49	1.001	CD55	7.75775e-219	2.61276	HES1	1.30634e-88	1.39746	COX6A1	2.48909e-37	0.946328	GPX1	7.38017e-126	2.20493	UGDH	3.20409e-93	2.17801	C19orf33	1.54329e-106	4.1661
89	RPL7	6.59086e-297	0.545817	HNRNPK	5.42977e-292	1.00212	IL6ST	0	2.02706	IGFBP3	1.6712e-69	1.36198	PEA15	3.56389e-279	2.11541	RPL13A	0	0.803086	IGFBP7	6.25327e-278	1.75143	ANXA1	2.59704e-264	1.56267	CCNI	4.57831e-205	1.85317	TMEM66	2.20661e-49	28.8914	CXCL12	3.58879e-209	1.81285	ADAM28	1.4565e-88	5.21031	COX4I2	9.24144e-37	4.29009	B2M	2.95983e-125	1.28097	VEGFA	9.51967e-93	2.41609	MT-ATP6	2.31435e-106	0.895557
90	RPS12	1.7161e-295	0.549646	SULT1E1	1.32474e-288	4.04641	COL14A1	0	2.34643	RPS15A	2.09243e-69	0.246148	PTGDS	3.03618e-276	1.92224	CYSTM1	0	2.31337	NDUFA13	4.20397e-277	3.19667	ATF3	1.07274e-260	1.86386	KLF9	1.376e-201	2.72748	CD151	5.36194e-49	1.69261	PSAP	4.2164e-209	1.51827	RPL27	3.19774e-88	0.661506	LPP	1.77243e-36	1.86744	MYL6	4.46992e-125	1.03197	VIM	1.58679e-90	1.02176	TGFBR2	1.59018e-104	1.75879
91	RPSA	1.72974e-295	0.748025	RPL18	9.47584e-285	0.645956	APP	0	1.89311	IFITM1	5.16641e-68	1.10305	NR4A3	6.05151e-276	3.00965	COL8A1	0	3.63537	OSTC	1.23206e-274	1.83038	RPS19	7.597e-249	0.919908	OGN	1.91669e-201	1.45678	BCAM	1.21937e-48	3.93824	SLC38A2	1.92658e-208	1.81295	MDK	4.45087e-88	1.42639	PPP1R12A	2.78771e-36	1.78251	MT1E	2.91509e-121	1.60585	PLA2G2A	1.16045e-89	1.572	SELENBP1	6.39374e-104	2.567
92	COL11A1	1.11757e-292	4.34906	RPL6P27	1.70748e-283	1.92629	ABCA8	0	2.7603	RPL24	8.53974e-68	0.312023	PABPC1	1.4934e-274	1.12407	RARRES3	0	3.22274	EIF4A3	3.59486e-273	1.92595	HBB	1.07197e-246	3.1448	FOS	4.79798e-200	1.23331	HCFC1R1	1.45739e-48	1.69252	HLA-C	4.20453e-207	2.16786	HMGB2	6.81701e-86	1.79273	PHLDA2	3.05835e-36	2.43799	COX7C	2.33288e-120	1.15054	ATP13A3	7.00751e-88	2.86265	RARRES3	1.13029e-103	2.71328
93	FNDC1	1.02422e-285	3.52655	XIST	6.50169e-282	2.95119	COL6A2	0	1.80194	RPS26	7.88728e-65	0.311464	MINOS1	1.54801e-273	2.34165	TRDC	0	6.94376	HSPA5	2.34811e-272	1.61203	HAPLN1	6.63263e-246	4.97273	FBLN5	1.31969e-197	1.87667	IFITM2	1.8115e-47	0.659173	SPARCL1	2.30305e-203	1.62935	MT-ND3	1.48959e-82	0.640456	SLC25A4	4.67997e-36	2.3896	ADGRV1	2.33906e-119	8.51416	RPL37A	1.70135e-87	0.815128	KLK11	1.5765e-101	4.37068
94	KERA	1.08006e-272	8.70496	PPIA	5.03217e-275	0.66825	LOX	0	2.37599	FTH1	3.97636e-64	0.310173	PRDX1	1.68837e-269	1.28926	KRT19	0	3.04736	MYDGF	7.82609e-270	2.50293	TAGLN	4.1653e-239	1.7373	ZFAND5	2.29106e-195	1.88922	MEG3	1.73819e-46	1.44912	DDX5	8.64454e-203	1.37303	RPL21	1.04619e-80	0.488444	PRKCDBP	2.08121e-35	2.16478	UQCRQ	6.06959e-118	1.38864	MT1M	6.46256e-86	2.10022	OGN	3.77735e-101	1.42492
95	CAPN6	2.10802e-272	5.49818	SRP9	1.46413e-269	1.31314	SPARCL1	0	1.57014	TMEM176B	3.41327e-63	1.31368	THBS2	2.27163e-255	2.41527	MT-ND4L	6.46776e-308	1.478	PKM	1.23371e-268	2.19553	TPM2	1.64458e-238	1.7343	APP	2.39667e-194	1.64451	SEPT7	2.47203e-46	1.14082	ANXA1	5.89327e-199	1.55828	BEX3	2.83657e-80	1.01685	CD74	2.32731e-35	1.49722	FDXR	1.96038e-116	6.71411	S100A8	1.30247e-83	1.77385	RPS16	8.00981e-101	1.02262
96	TMSB10	2.71994e-271	0.69185	RPL21	1.22897e-222	0.442661	RTN4	0	1.69823	FAU	1.35377e-60	0.283965	RAB7A	1.19216e-254	1.85828	TOMM7	1.80723e-303	1.45683	ATP1B3	1.88626e-267	2.50263	KLF6	7.71712e-233	1.74705	IGFBP4	1.67307e-190	1.65184	HLA-DRA	5.89016e-46	1.87185	CFH	1.36271e-195	2.0959	GSTP1	8.7181e-80	0.920606	ID3	5.21475e-35	0.910258	MGST3	3.78388e-116	1.53632	C11orf96	3.16133e-83	2.30661	SPRY1	2.86126e-100	1.77743
97	NID2	1.63476e-265	2.29524	RPS2	1.03258e-218	0.692292	FTH1	0	1.18837	RPL19	1.14075e-59	0.202346	ACTA2	3.21964e-254	1.71056	LINC01133	4.77152e-301	2.62724	EIF5A	2.55592e-265	2.47797	IFI6	3.61967e-231	2.4021	PCOLCE2	1.78639e-190	2.66875	TSC22D1	8.33918e-46	1.00807	CSRNP1	6.82301e-195	2.92452	NREP	2.69286e-79	1.60222	UQCR11	1.07251e-33	0.869559	IER3	1.20005e-115	1.71092	PRDX1	1.01379e-80	1.22184	CLDN15	7.13382e-100	4.96716
98	NOV	1.57626e-264	2.89496	RPL19	2.60196e-218	0.494144	COL1A1	0	1.57053	RPLP1	2.52656e-59	0.252564	CLIC4	6.86334e-252	2.05179	DUSP1	4.0831e-299	1.52572	GADD45A	8.03323e-265	2.8959	SLC25A6	1.9683e-229	1.48053	MT1M	2.36093e-189	2.07572	IL8	9.96068e-46	28.8376	BPIFB1	2.43569e-190	8.00811	ANXA13	5.02406e-79	7.62534	CASQ2	3.21133e-33	4.08129	CALM2	1.1805e-113	1.10414	AC090498.1	1.51921e-77	1.77198	MT-ND4	6.51375e-99	0.874595
99	CRABP2	7.4618e-262	1.71873	RPLP0	3.17222e-218	0.530632	SFRP2	0	1.73655	RPL39	1.91091e-58	0.273904	UBE2D3	2.85634e-248	1.5362	EIF1	1.11496e-288	1.07482	IFITM1	1.44098e-264	2.31633	GNG5	3.88223e-228	1.59618	SFRP4	1.18779e-188	2.50533	HBA2	1.1827e-45	1.20314	B2M	6.83471e-185	1.30947	UQCRQ	8.0483e-77	1.01936	ACTN1	7.33926e-33	2.11299	COX7A2L	6.23893e-113	2.13655	MAT2A	6.13081e-77	1.91824	PRDX6	8.87864e-99	1.5429
100	RPS6	6.66549e-261	0.521047	RBMX	4.0794e-217	1.41393	TRIO	0	3.631	MT-ND4L	4.73569e-58	0.481112	BTG1	3.1812e-247	1.59783	MT2A	4.43205e-286	1.57403	ATP6V1G1	1.17895e-260	1.76884	GADD45B	8.72878e-226	1.49104	MT1E	4.90935e-187	1.53115	NDUFB7	5.21311e-44	1.47774	BRD2	1.01824e-182	2.12046	CALM2	8.74726e-77	0.786963	HSPA1B	7.49246e-33	0.817483	CST3	2.22977e-112	1.40775	RPL24	2.80886e-75	0.864948	CLDN1	1.65232e-98	3.7521
101	SEC61G	4.10605e-250	0.944115	RP11-543P15.1	4.62526e-211	1.08766	PRSS23	0	2.1907	RPS17	9.01739e-58	0.272951	TIMP2	5.57997e-247	1.34573	ID2	1.98892e-281	1.45254	TMA7	7.33397e-259	1.28634	TMSB10	1.23637e-224	0.984327	NEAT1	2.56118e-180	1.99377	RPL13	9.98956e-44	0.228701	TAGLN2	1.33893e-180	1.74811	PTN	2.32151e-75	1.62357	S100A4	7.57008e-33	0.701267	BSG	9.65494e-112	1.97238	INSIG1	3.04605e-75	2.02657	LGALS3BP	5.28473e-97	1.83398
102	RPS3	3.20173e-249	0.617058	SON	5.16783e-210	0.83606	SDCBP	0	1.59592	RPL22	2.25801e-57	0.303568	HNRNPAB	6.8646e-243	3.1595	ANXA3	1.12634e-277	3.75279	NPM1	3.04207e-258	1.17497	ALDOA	1.01476e-222	1.65053	TSHZ2	1.16665e-178	2.46824	CIRBP	1.20495e-43	0.99951	PRELP	8.43894e-180	2.29177	ATP5L	3.20343e-75	0.902212	S100A6	1.10724e-32	0.547036	RPS26	8.63008e-111	1.12402	RND3	3.28289e-75	1.76685	CANX	8.96126e-96	1.73145
103	SOX4	9.39936e-248	1.18369	NDUFA4	2.56806e-202	0.646666	AOX1	0	3.12404	TNFSF13B	5.60535e-55	2.2827	B2M	5.17442e-240	1.11451	PROCR	1.20201e-274	2.26284	PGM3	3.00717e-257	3.63042	EEF2	1.05306e-215	1.3766	SAMHD1	1.46188e-177	2.85984	MYLK	5.93609e-43	1.79333	JUND	1.43437e-179	2.30259	RPL3	6.28948e-75	0.587754	RGS16	2.14374e-32	1.85154	MYL12B	2.04764e-110	1.22774	PLAUR	1.80355e-74	2.31045	EMB	1.43453e-94	4.67602
104	RPL10A	1.4069e-247	0.578594	MAGED2	2.53314e-198	1.20915	NNMT	0	1.81296	RPLP2	3.8377e-53	0.209868	HNRNPC	1.99253e-239	1.2636	GSTM3	2.11383e-270	1.98221	PEA15	4.88231e-257	2.30069	PRDX4	7.17742e-213	1.86415	PLIN2	1.82524e-174	1.88597	BGN	7.52838e-43	1.57338	COL6A2	1.41924e-172	1.65377	RPL24	7.1997e-75	0.665926	MT-RNR2	1.59697e-31	-0.069745	ANAPC16	9.16806e-108	1.76343	PTX3	3.36559e-72	3.17863	OGFRL1	5.19807e-92	3.48956
105	PENK	1.70056e-241	3.98643	UQCRH	4.0659e-197	0.912169	CYP4B1	0	3.81395	UBB	4.51342e-52	0.273494	PLPP3	9.14355e-237	1.56217	RPLP0	9.68927e-264	0.944604	CDKN1A	1.09125e-252	1.81768	RPS28	2.58154e-210	1.12668	IER3	6.68243e-172	1.57227	MYL2	1.94186e-42	6.66288	HMOX1	9.64644e-170	2.37714	TMSB10	1.91558e-73	0.679581	JUN	1.88701e-30	0.695356	UQCR11	1.0328e-105	1.51771	RPL36A	5.58352e-72	0.989217	MT1M	8.02209e-92	1.73981
106	RPS20	1.3094e-240	0.52551	RPSA	7.16282e-197	0.632229	ANXA2	0	1.27208	CD63	5.28759e-52	0.282716	EIF1AX	4.46148e-235	2.25177	RPLP1	1.51811e-263	0.689832	UBE2D3	4.19269e-251	1.8001	SCRG1	1.70854e-209	3.60662	SERPINA3	2.04806e-171	3.02474	JUN	2.06258e-42	0.660617	C3	4.55314e-167	1.61402	LRRC75A-AS1	7.23683e-72	0.99117	RHOB	5.46493e-29	0.961353	GAPDH	2.11285e-105	1.13993	IFITM2	1.56463e-70	1.11083	ADGRD1	1.0824e-91	2.85583
107	SNHG5	2.44986e-238	0.852299	RPL4	1.59502e-194	0.558391	S100A13	0	1.71102	HLA-E	3.60953e-50	0.831024	RND3	7.75569e-235	1.88245	RPL22	8.47474e-258	1.1098	SERPINE1	5.29885e-248	2.47619	APOC1	6.82268e-209	2.93611	MYC	1.60653e-170	1.74276	PI16	1.07297e-41	1.51901	SERPINF1	1.87837e-164	1.65777	RPL38	3.38243e-70	0.630308	UQCRB	2.36875e-28	0.5678	SERF2	3.93356e-104	1.00451	EIF4A3	3.03728e-70	1.46291	TOB1	4.82303e-91	2.26581
108	SNRPE	4.33199e-236	0.976673	PTTG1	2.39795e-192	2.51126	SPARC	0	1.30142	GPNMB	4.72223e-50	0.739623	IPO7	1.32157e-234	2.79822	RPL23A	1.75472e-252	0.992447	P4HB	1.44832e-246	1.97714	ID2	6.50847e-208	1.36423	HLA-DRA	5.53145e-168	2.51734	CNN1	4.57376e-41	2.51282	MALAT1	3.9891e-160	1.27718	RPL9	3.45151e-70	0.551932	MAP3K7CL	6.2646e-28	3.82787	CPB1	5.64948e-102	2.32404	KLHL21	1.69897e-68	2.95657	RPL13A	1.43737e-90	0.764318
109	SUB1	6.64409e-235	0.858859	RPL36	2.77445e-192	0.461791	ALDH1A3	0	3.3765	SAT1	1.88792e-47	0.461604	GSPT1	1.64197e-233	3.22591	SOD2	7.24269e-251	1.48146	SUB1	1.81713e-244	1.41761	CSRP2	1.60398e-205	2.42468	PLPP3	1.02448e-164	1.58407	C17orf76-AS1	1.15451e-40	13.8449	QSOX1	3.04578e-154	3.32766	HMGB1	3.78814e-69	0.949908	IGKC	6.4514e-28	1.47772	CYC1	6.09194e-100	2.7378	AKR1C1	9.1213e-68	3.05767	PTGIS	1.29079e-87	2.35666
110	PPIA	3.65863e-233	0.605044	MT-TL1	4.22646e-192	2.56295	RHOBTB3	0	2.73365	C1R	1.01202e-46	0.538634	RAB21	1.52072e-230	3.11423	RPL36AL	2.63567e-247	1.29709	HSPB6	2.41502e-244	2.23048	SLIT3	6.92239e-205	2.68932	HSP90AA1	2.04813e-164	1.11507	APP	1.47988e-40	0.958594	GPRC5A	6.78241e-151	2.55748	ATPIF1	9.15568e-68	1.41663	SOD3	1.04501e-27	1.99645	NDRG2	8.67227e-100	3.14513	IL1R1	1.55393e-67	2.21402	KDR	2.15787e-85	4.4442
111	RPL11	4.63834e-232	0.497676	HMGN1	4.65938e-189	1.30529	ABI3BP	0	2.08965	A2M	2.73386e-46	1.15317	GREM1	2.68824e-230	4.57795	NFKBIZ	2.49875e-242	2.1668	ALDOA	5.20555e-243	1.76595	MEG3	5.03896e-202	1.98186	FBN1	6.94973e-164	1.48037	RGS5	1.54988e-39	2.01222	SOD3	8.60269e-150	3.07172	MTTP	2.08608e-66	9.19069	LBH	1.67412e-27	2.45689	SCARB1	1.39136e-97	5.3985	GFPT2	5.07344e-67	2.18158	RPL21	4.1769e-85	0.609526
112	PEG10	6.12043e-229	2.35359	HNRNPA2B1	8.28723e-189	0.714141	PCOLCE2	0	2.85439	RPL9P9	3.77587e-44	0.349007	ADAMTS4	5.9904e-227	3.7201	RPL15	1.20822e-237	0.884432	NEAT1	9.506e-240	2.15794	OSTC	2.14972e-201	1.54495	ADD3	6.16414e-163	1.7978	GUK1	1.69023e-39	1.40483	SQSTM1	2.45322e-147	1.77044	RPL23	2.99996e-66	0.536297	PPP1R12B	2.22181e-27	2.9422	NDUFC2	1.17873e-96	1.73397	DNAJA1	9.95599e-66	1.04208	RACK1	4.18631e-85	1.13147
113	OSTC	2.22399e-227	1.11621	HNRNPD	1.02242e-188	1.27057	CD99	0	1.36234	RPL37A	2.01506e-43	0.164737	LINC00152	2.10789e-226	2.24836	RPL26	1.11792e-233	0.925676	DBI	2.01384e-238	1.66991	ISG15	2.62041e-200	2.90654	CD34	9.75078e-161	2.0396	RPS11	2.64227e-39	0.0948275	RTN4	5.20785e-147	1.50625	RPS2	5.03639e-66	0.787212	CDKN1A	1.43249e-26	0.885128	RDX	6.19037e-96	2.95065	CD59	1.31403e-65	1.29247	ACTG1	3.77705e-83	1.10912
114	NPM1	7.55333e-222	0.693233	RPL9P9	2.61123e-188	0.654895	MT-RNR1	0	0.958793	RPL13A	9.11496e-42	0.148966	YBX3	5.07258e-225	1.9298	CLU	4.69525e-233	1.40789	BTG1	1.59938e-237	1.81706	DDX5	1.52205e-196	1.22959	LUM	1.47354e-160	1.41642	HLA-C	2.80527e-39	1.26914	CCNL1	1.12239e-145	1.69093	CXCL14	1.21432e-65	1.47194	GJA4	1.93043e-26	3.90151	BEX3	9.97413e-93	1.23829	RPS25	2.20241e-65	0.773529	C1S	1.63591e-82	1.32304
115	IGF2	6.0618e-221	2.61165	ATP5L	4.87066e-188	0.700821	CD63	0	1.05475	IFI27	3.70586e-40	0.679661	BAG3	2.28247e-224	2.18887	RPS21	1.03008e-221	1.00567	NDUFB2	2.96073e-237	1.70836	NPM1	1.3593e-188	1.17632	PDGFRA	1.97959e-158	1.82608	COX7A2	3.06669e-39	0.538121	NNMT	4.75905e-142	1.61875	UQCRH	6.01461e-64	1.01953	FOS	2.46205e-26	0.428166	TSPO	1.17777e-92	2.21007	RP4-765C7.2	2.9335e-65	2.13684	RPLP1	2.22168e-82	0.67374
116	MT-ND5	6.0913e-221	0.581826	LUC7L3	1.72896e-183	1.40153	CTGF	0	1.6699	HLA-DRA	8.53109e-39	1.21907	XBP1	9.31031e-224	2.0385	ATF3	9.01004e-220	1.62185	LAPTM4A	1.90861e-235	1.11124	COL9A3	2.40433e-187	5.31207	MYOC	1.02204e-157	3.52503	SH3BGRL	3.08171e-39	1.14893	FN1	3.28793e-137	1.32204	DBI	9.56307e-63	1.11386	MT1A	3.23581e-26	1.31147	CSTB	8.56234e-92	1.65821	RPS13	3.78065e-65	0.760947	UPK1B	1.63646e-80	4.89006
117	RPS4X	1.90752e-220	0.564641	RP4-765C7.2	3.72541e-183	1.89748	ACKR3	0	2.45031	FBLN5	9.57227e-39	0.717742	H2AFZ	3.85787e-222	1.12499	ID3	2.87651e-211	1.42728	TUBA1C	2.40657e-235	2.32467	EFEMP2	7.02305e-183	2.43627	S100A13	1.24416e-157	1.4754	TNNT3	1.41805e-38	3.58777	C1QTNF3	4.44795e-137	2.52349	RACK1	1.60948e-62	0.635421	COX5B	3.79596e-26	0.790028	MIR202HG	2.84498e-91	7.67828	POMP	4.60715e-65	1.2419	NNMT	8.90869e-79	1.38303
118	RACK1	9.46224e-215	0.561097	RPL38	3.60563e-181	0.501893	SMOC2	0	2.26746	DDX5	5.25947e-38	0.311862	SFRP4	1.9022e-219	2.35298	PFDN5	4.98972e-211	1.1055	CD99	2.84955e-235	1.42857	PTP4A1	5.79574e-182	1.96647	ZFP36L2	4.17851e-157	1.51241	ENTPD3	1.59001e-38	6.56145	MAP1LC3B	2.54732e-136	1.55539	SMIM24	1.75303e-62	6.02135	TNS1	5.30295e-26	2.18265	UBC	4.37519e-91	1.04124	MT-ND2	6.68553e-65	0.905055	RPS6	2.90034e-78	0.711216
119	ATP5L	6.13914e-206	0.737391	SUMO2	4.09114e-181	0.964503	FOXO3	0	2.59992	CTSK	4.40061e-37	0.796872	WTAP	1.29592e-218	2.78957	RPL10A	5.36845e-202	0.919451	MEG3	5.97537e-235	2.21514	MAGED1	9.29235e-180	2.39616	S100A6	1.1988e-156	1.28981	LGALS3BP	1.83486e-38	1.37272	ZC3HAV1	1.57913e-134	2.85073	RPL12	4.61972e-62	0.599842	FHL1	6.04918e-26	1.13543	PSMA7	8.66324e-91	1.32453	CD55	1.25402e-64	1.95936	FKBP5	1.0653e-77	1.70873
120	RPL22	1.44229e-205	0.594207	RPS28	1.26751e-180	0.517255	CPB1	0	2.49054	GSN	3.23603e-32	0.476739	SFPQ	3.47805e-217	1.78806	JUN	3.20783e-201	1.31721	PFDN2	1.42518e-233	2.3795	RGS4	1.40757e-179	4.43074	JUNB	3.07235e-152	1.25043	MAP3K7CL	3.35985e-38	4.28048	SOD2	2.19397e-134	1.40404	SUCLG1	1.89696e-61	1.93783	TIMP3	4.21712e-25	0.688339	TM7SF2	5.34751e-90	6.33684	IFITM3	1.16996e-63	0.897091	ARPC5	5.11661e-77	1.72036
121	RPS29	1.72092e-202	0.466518	RPS9	3.84004e-176	0.478851	WISP2	0	2.82886	RPS28	6.89511e-32	0.182088	ITPRIP	2.05294e-211	4.09155	SNHG8	7.46112e-200	1.44415	ROMO1	1.8074e-230	1.66027	PITX2	1.01698e-176	6.34123	FTL	5.65084e-152	1.03529	PDGFRL	2.16532e-37	1.41861	CEBPD	1.65083e-133	2.20584	RPL36	6.17007e-61	0.53719	MGLL	9.43554e-25	1.97123	MAP1LC3B	1.94466e-89	1.51275	SDCBP	1.42481e-63	1.19732	POLR2L	1.11218e-76	1.25449
122	NACA	3.76382e-202	0.489646	SPINK1	3.56916e-175	2.86142	TACC1	0	2.28204	ZFAS1	1.36846e-31	0.276482	YWHAZ	2.85229e-211	1.30214	SLC39A8	3.68342e-199	3.64202	COX4I1	1.22434e-226	1.33329	RABAC1	1.50908e-175	1.76079	NFIA	1.75494e-151	2.15894	LINC00657	2.26957e-37	28.6241	WISP2	4.5536e-133	2.51113	RPL29	1.4083e-60	0.683669	TINAGL1	5.5765e-24	3.57019	BHLHE40	3.06862e-89	2.52807	SUB1	2.53209e-63	1.03292	RPL12	2.06879e-75	1.02701
123	RPL29	1.74988e-196	0.598009	SRP14	1.69254e-174	0.573503	PRRX1	0	2.18542	SERPINF1	4.96556e-31	0.522818	HNRNPF	2.51866e-210	1.90166	GNG11	2.40866e-193	1.55163	RAB1A	3.33718e-224	1.92676	TPM4	1.02674e-168	1.45314	NFKBIA	4.52519e-146	1.3623	CAV2	3.34321e-37	2.14579	KLF10	3.37313e-130	1.70746	ATP5G2	4.5583e-60	0.941871	KCNMB1	6.35983e-24	3.93654	DHCR24	4.49309e-88	4.05422	HSPE1P2	1.13872e-62	3.97924	SLC4A4	3.26924e-75	4.33574
124	SLC25A6	5.95091e-195	0.858231	RPS3AP26	1.24804e-171	1.55513	PTGIS	0	2.88905	SEC62	7.53018e-31	0.370324	ELL2	3.4588e-208	2.84814	MGST1	3.5437e-186	1.31965	PTP4A1	7.99924e-224	2.22787	DNAJB1	3.42362e-167	1.25006	SRPX	7.33685e-144	1.86747	ARPC2	3.51008e-37	0.981145	TXNIP	2.60824e-129	1.38722	SLC25A5	1.06701e-59	1.2921	SRGN	8.08847e-24	1.22071	COX8A	7.78685e-88	1.48635	DDX21	1.64826e-61	1.93637	PDZK1IP1	1.59098e-74	4.40295
125	RPL35	1.25865e-194	0.50831	CTSC	1.55933e-171	1.5001	PXN	0	3.32095	GNG11	3.14901e-30	0.631759	SPARCL1	5.81836e-205	1.17152	UQCRB	1.20366e-183	1.17793	IDI1	1.48314e-221	2.48566	SEZ6L2	9.61378e-167	4.4336	CCL3	1.46663e-143	3.47322	COL15A1	6.87891e-37	1.92933	SFRP1	2.76831e-129	2.53504	SI	2.02153e-59	9.6233	SKP1	2.17402e-23	0.453618	TPI1	4.92946e-87	1.32022	HSP90AA1	6.66387e-58	0.86098	PDPN	4.11508e-72	1.81784
126	RPL39	5.85644e-190	0.526138	ATP5G3	1.93479e-168	0.887554	CD248	0	2.82183	MTATP6P1	9.97239e-29	0.256901	VEGFA	7.03745e-205	2.22356	FAU	8.76328e-181	0.925433	TNFAIP6	1.57053e-221	2.54286	RPL28	4.85255e-165	1.03736	PIK3R1	4.2768e-143	2.84927	ANXA2	9.54371e-37	0.378152	ZFP36L1	6.59743e-129	1.25088	HSPE1	1.11051e-58	0.881126	BCAM	2.8265e-23	3.08904	HSPA1B	1.37552e-84	1.32668	SEC61G	3.68218e-56	1.02588	RPL7A	8.75632e-72	0.944482
127	S100A11	1.42831e-189	0.676861	HSPE1	5.95959e-166	0.741183	SAMHD1	0	3.03375	CLEC2B	4.09046e-28	0.911722	SERPINE1	1.33949e-203	2.07912	NFKBIA	2.14706e-180	1.36571	CD44	5.40287e-219	2.11122	MYDGF	2.927e-160	1.90562	PSAP	1.13723e-141	1.149	ZMYM6NB	2.37485e-36	28.6026	TNFAIP6	3.22467e-127	1.88633	MT-ATP6	7.50527e-58	0.704493	ATP5I	3.31891e-23	0.662437	GRPEL1	2.42067e-84	2.75308	RPL39P3	9.02275e-56	1.90499	AQP9	2.45417e-71	3.83991
128	SERPINH1	1.10195e-188	1.00523	TCF21	7.20573e-163	2.51817	PROCR	0	2.1442	MT-RNR2	1.61848e-27	-0.0971243	MYC	1.06174e-202	1.55832	NDUFA4	2.73927e-179	1.0605	HSPH1	5.33603e-218	1.88485	MRC2	1.17454e-159	2.3667	RGS1	1.69899e-141	3.88931	OAZ1	5.25097e-36	0.64509	DPT	4.11484e-126	1.79064	H2AFZ	1.39591e-56	0.860001	PDK4	4.00787e-23	1.30815	SAT2	7.74925e-84	2.30526	ATP5E	1.31542e-55	0.775759	MIF	3.10935e-71	1.26045
129	RPS24	8.69861e-188	0.427633	RPL28	1.08942e-161	0.487136	EBF1	0	2.91036	IGLC2	2.551e-27	1.9663	HNRNPH3	2.4848e-202	1.52885	RPL19	1.02898e-177	0.73056	TCEB2	1.18076e-213	1.41503	IER2	6.88832e-157	1.47217	ALDH1A1	1.10133e-139	2.22421	NOTCH3	7.24213e-36	2.75537	ERRFI1	4.49863e-125	1.75151	ZFAS1	6.26878e-56	0.716724	COX7B	6.93707e-23	0.628614	ATP5B	1.37371e-83	1.52847	CCDC71L	7.09925e-55	3.22563	HLA-C	1.55467e-70	1.49405
130	LAMA4	3.89279e-182	1.33655	SNRPD1	1.62268e-161	1.15094	NFIB	0	1.8908	PNRC1	2.3053e-26	0.60581	EIF1B	1.22677e-199	1.45577	CYB5A	4.02984e-176	1.7631	GLA	4.79894e-213	2.67145	RPL7	7.33495e-157	0.675241	SNHG5	1.5446e-139	1.15094	NHP2L1	9.07315e-36	13.7107	MT-ND3	1.03214e-124	0.972307	FXYD3	5.89521e-55	4.10335	NET1	1.41065e-22	2.06037	COMMD6	1.66957e-83	1.08256	RPS29	1.46004e-54	0.661181	RPL22	2.00444e-70	1.08184
131	SHFM1	1.02249e-179	0.758096	RAN	2.52461e-158	0.769284	CD81	0	1.64825	JCHAIN	4.85966e-25	2.67801	HSPB8	4.21594e-196	2.28702	ANXA2	4.32329e-176	1.11061	USMG5	9.57519e-213	1.3813	CD9	4.99069e-156	1.71925	TACC1	1.30085e-137	2.0575	FBN1	9.67675e-35	0.896169	AMD1	3.31025e-124	1.87761	APOA4	5.99574e-53	9.62527	CFL1	3.17612e-22	0.447194	GSTA4	9.63019e-83	2.40858	HSPB8	1.81433e-54	2.02748	BNC1	5.55118e-70	4.7512
132	TMA7	4.16043e-179	0.627603	RPL10AP6	2.7887e-158	1.67545	FOS	0	1.07938	RPS24	6.72811e-25	0.0794251	SAT1	1.47913e-194	1.0695	RPL14	1.09121e-173	0.885125	RPL28	1.37223e-212	0.926506	DCN	1.0304e-151	1.36638	SEMA3C	3.11719e-135	1.50829	PKM	1.35318e-34	1.17421	MT-ATP6	2.56908e-123	0.869771	OAT	1.06101e-52	1.3996	MT1L	3.82944e-22	2.12552	ATP5A1	3.85645e-82	1.48734	MT2P1	1.95988e-54	3.44049	NAP1L1	2.61438e-68	1.18706
133	SNRPD2	1.3385e-175	0.754578	RPL7P9	2.48343e-157	1.33869	LHFP	0	1.98342	CYBRD1	1.68971e-24	0.456628	NR4A2	2.34562e-194	2.53387	RPL35A	1.79265e-170	0.534245	PPP1R15A	1.77193e-212	1.60677	CAV1	1.57964e-151	1.42325	IFITM3	5.69537e-134	1.04913	NDRG2	3.14837e-34	2.30617	MAFF	2.04223e-121	2.22612	RPL23A	3.03129e-51	0.55071	ASAH1	4.25758e-21	1.22383	AP2M1	7.7233e-81	1.92436	SH3BGRL3	8.02096e-54	1.24349	KIF22	3.6137e-68	2.79004
134	VCAN	2.34783e-174	1.14237	UBE2C	7.02911e-155	3.43992	SRPX	0	1.92382	FHL1	1.61833e-23	0.69716	HSPE1	2.23876e-193	1.07514	LY6E	9.35077e-167	1.60048	SHFM1	2.03027e-211	1.31865	G0S2	5.08752e-150	2.05161	SLC38A2	2.77892e-131	1.35196	ABCA8	1.16395e-33	1.47482	H3F3B	1.59218e-119	1.00576	HMGN1	3.91855e-51	1.27537	MTHFD2	7.51773e-21	1.5625	TMSB4X	1.68312e-79	0.834214	RP11-234A1.1	1.28004e-53	1.37361	GSTM3	2.72666e-67	1.48906
135	MARCKS	1.1982e-173	1.13879	ITM2C	4.70243e-152	1.14871	GAS1	0	2.11652	UBA52	1.09013e-22	0.128826	TPT1	3.5365e-189	0.689565	AOX1	1.74319e-165	2.21615	HSPB8	5.99297e-211	2.54692	EDIL3	2.35366e-146	3.87035	LOX	3.47226e-131	1.78578	NET1	2.67222e-33	2.4134	IER3	1.2582e-118	1.45923	RPS11	4.92602e-51	0.451147	OAZ2	1.2432e-20	1.38461	IGHG4	4.82193e-77	3.97486	RPL9P9	1.0173e-52	0.840386	RPL5	4.2201e-67	0.863456
136	RPS25	2.60267e-173	0.428366	ZFAS1	4.91211e-151	0.579682	PRELP	0	2.02668	RPS15	1.44999e-22	0.143064	JMJD1C	1.93279e-187	2.68245	KLK11	7.79712e-164	4.66402	INSIG1	2.24596e-208	2.20183	H2AFZ	3.5126e-145	1.163	CXCL2	2.43652e-130	1.78059	EIF4A1	4.5245e-33	4.853	GABARAPL1	6.21207e-118	2.06621	ATP5O	5.38934e-51	0.961879	PKIG	1.38922e-20	1.64366	COX14	1.03711e-76	2.07863	CDKN1A	1.96816e-51	1.24742	RPL28	1.58429e-66	0.969448
137	RPS28	3.41925e-172	0.488049	RACK1	2.5561e-150	0.486438	CTSH	0	3.17533	TMEM176A	1.71341e-22	1.0848	NPM1	1.84691e-185	0.841046	FGF1	6.66327e-163	4.7509	MT1G	3.7396e-208	2.70101	SLC40A1	4.81799e-145	2.43837	PNRC1	3.39648e-130	1.58176	RCAN2	2.85711e-32	3.77065	IGLC2	3.30632e-117	3.46592	GSTA2	5.46339e-51	8.38143	NDUFB7	1.74255e-20	1.07611	CIB1	3.3949e-75	2.608	TXNP6	3.69573e-50	4.29414	RPL4	3.74071e-66	1.03219
138	ACTB	6.11601e-172	0.551829	SNRPD2	2.92487e-144	0.685588	LAPTM4A	0	0.96713	CYR61	1.87734e-22	0.388582	FOSL2	7.73258e-185	2.37017	MT-TW	8.87496e-162	1.56771	SPARC	3.98684e-208	0.938504	MATN2	2.59273e-141	2.5399	CCL4L2	9.59641e-130	3.31421	PHLDA2	3.52165e-32	2.34691	CYBRD1	4.65539e-116	1.39507	SNRPE	9.04193e-50	0.888634	PTP4A3	2.45521e-20	3.88412	OAZ1	5.50672e-75	1.15783	FTLP3	4.73371e-50	2.07205	CELF2	9.92184e-66	2.05045
139	IL11RA	2.49405e-167	2.79991	DNAJA1	2.72951e-142	0.687281	PDK4	0	2.04851	HSPA1B	3.05524e-22	0.42181	ATP1A1	6.35511e-181	1.74994	PTGDS	1.28212e-158	1.40542	RPS7	8.90825e-208	0.984678	ADAMTS1	2.71235e-140	1.57049	SOCS3	2.11919e-129	1.65612	PTGDS	4.51445e-32	1.09622	CILP	7.11592e-116	2.39396	RPL35	2.14772e-49	0.505647	HCFC1R1	3.43041e-20	1.17493	SNHG25	1.69644e-74	3.19065	HSP90AB1	5.20485e-49	0.77688	CAPN2	1.55599e-65	1.76523
140	RPL18	3.39793e-167	0.464858	C6orf48	6.92558e-142	1.01345	NT5E	0	3.09283	BST2	3.48798e-22	0.927735	CXCL3	1.60401e-180	2.50572	RPL39	1.13549e-156	0.749361	BTF3	2.31935e-205	0.998279	FSTL3	1.36967e-139	3.99939	WISP2	2.36586e-129	2.41157	C19orf10	1.32009e-31	28.4849	PLAC9	1.12788e-112	1.28974	TMSB15A	9.74022e-49	2.23386	AOC3	4.78137e-20	2.77528	RPL3	2.37923e-74	0.738558	CTD-2287O16.1	4.81271e-48	1.73198	SEMA3C	2.48291e-65	1.25223
141	PRSS35	8.4953e-161	3.35141	CDK1	1.77774e-141	3.59635	SVEP1	0	2.47533	SRGN	2.50223e-20	0.761965	THAP2	1.00281e-178	3.22646	RPL30	1.78793e-148	0.544344	RPL22L1	1.62744e-204	2.13321	SPON1	1.05056e-138	2.67299	CYP1B1	2.05554e-126	2.60807	MFAP5	2.32415e-31	0.780631	CRYAB	4.2358e-111	1.45858	RPL8	4.58089e-48	0.555497	HIGD1B	7.55273e-20	4.75382	IGHG3	1.66651e-72	4.48287	DPT	1.40112e-47	1.50356	PKHD1L1	2.91767e-64	5.1721
142	FSTL1	2.72138e-160	0.71589	ID1	8.5255e-141	1.47584	LAMC1	1.33113e-298	1.88085	CXCL14	3.183e-20	0.555784	MYL9	2.91479e-178	1.44393	RPS13	5.68876e-148	0.663184	SELM	7.90342e-201	1.90801	CRYGD	2.76601e-136	8.92818	RHOB	3.633e-125	1.44926	VAMP2	3.41686e-31	1.66292	TCF21	3.98193e-110	2.68587	RPL7A	9.07906e-48	0.499901	TM4SF1	8.43971e-20	0.838266	ROMO1	2.88809e-71	1.28486	IFI27	1.5352e-47	1.30091	LAMB1	3.24571e-64	1.56682
143	HMGN1	6.642e-160	1.20336	TMPO	1.33478e-140	2.3125	ECM2	2.09414e-297	2.51382	NRP1	3.29812e-20	1.00045	TNFRSF12A	1.8997e-173	1.95378	RPS8	1.1401e-145	0.692334	RPL12	1.4715e-200	0.89971	HPGD	4.54213e-136	4.74149	PDGFRL	1.16763e-123	1.81632	EEF1D	5.622e-31	0.633088	WSB1	3.49135e-108	1.45563	RPS9	4.04132e-46	0.497375	NDUFB9	9.98258e-20	0.807951	ALDOA	3.59117e-71	1.33341	RPL27	1.70701e-47	0.644659	PTP4A2	1.97528e-62	1.89622
144	RPL7A	7.92592e-155	0.396329	HNRNPA1P48	7.1944e-140	2.02085	KLF4	9.48795e-287	1.4485	HLA-DRB1	9.30193e-20	1.33453	UBL3	2.37251e-173	2.50517	RPS28	3.36366e-145	0.826416	PLIN2	1.81699e-200	2.17912	KDELR1	8.64153e-135	1.81	MAN1A1	4.18903e-123	2.22294	CHCHD10	6.41991e-31	2.99794	PCOLCE2	1.09651e-107	2.28512	LINC01082	4.54474e-46	4.24731	MT-ATP8	1.31947e-19	0.943931	DLK1	7.79405e-71	1.5543	ACSL4	3.01795e-47	2.9173	CCNI	3.52364e-60	1.30494
145	SEC61B	1.92171e-144	0.752436	RPL22	2.40505e-137	0.490417	CELF2	7.13378e-283	2.48804	SRSF5	9.50344e-20	0.493522	HNRNPA2B1	2.67644e-173	0.94147	LGALS3	1.32383e-144	1.22132	STEAP1	4.17627e-197	3.58837	SSR2	1.12527e-134	1.26665	SEPP1	1.23146e-122	1.15111	LAMB2	2.12697e-30	1.96248	CD99	1.34328e-106	1.17849	PHGR1	8.19319e-46	7.78686	HLA-B	1.50094e-19	0.663265	CD46	3.33694e-69	2.06684	SQSTM1	3.54069e-47	1.37873	RPS24	3.78511e-60	0.815523
146	GAS5	4.488e-143	0.596749	CBX3	5.18587e-137	1.24809	GNG11	1.83205e-281	1.48155	HSP90AA1	1.89303e-19	0.200262	HNRNPU	9.13308e-173	1.66046	RPS24	1.27327e-143	0.575494	RP11-543P15.1	9.14253e-197	1.54242	HEBP2	1.23842e-129	3.5561	FOXO3	5.12923e-121	2.15655	COL8A1	6.17239e-30	2.17515	EIF5	2.56823e-106	1.50717	SNRPF	1.13399e-44	1.13826	APOLD1	1.64944e-19	2.99912	NDUFB11	5.03564e-69	1.5452	TFPI2	6.99053e-47	2.03896	TFPI2	5.19738e-60	1.87594
147	PXDN	1.93858e-140	1.84846	RGS2	9.17306e-137	0.969776	CXCL14	5.32405e-281	1.66249	RP11-632C17--A.1	2.60345e-19	0.992781	SET	4.61591e-171	1.91992	RPL7P1	1.81264e-143	1.46856	SSR3	3.10877e-196	1.85769	FKBP7	2.4233e-129	1.77452	MBNL1	4.90194e-118	2.3108	EHD2	1.2438e-29	2.16852	SLC2A3	8.96595e-106	1.85039	RPS5	2.49109e-44	0.578859	ATF3	3.12169e-19	0.83411	COX20	1.73275e-68	2.19347	ATP1B3	7.32153e-47	1.71149	PCBP2	5.62055e-60	1.29757
148	UQCRH	9.56476e-136	0.764149	SNRPF	4.69208e-134	1.04804	ANXA1	1.47653e-279	1.09596	GAS5	2.75248e-19	0.210565	RPL9P9	6.7422e-169	0.874013	CCDC80	7.63375e-143	1.12646	SERPINA3	6.96993e-196	3.12165	S100A4	1.02689e-128	1.188	CEBPD	1.99322e-116	1.99026	FRZB	1.57933e-29	2.40575	MCL1	1.90089e-104	1.33329	KRT8	7.88829e-43	1.71056	NEXN	4.59047e-19	1.57026	HLA-A	1.85586e-68	1.42051	ARC	8.83834e-47	3.30711	RPS20	5.9275e-60	0.823117
149	RPS27	3.64358e-134	0.374867	DYNC1I2	8.74936e-133	1.4959	CPXM2	2.43405e-276	3.87789	RPS14	5.1282e-19	0.183154	LDHA	9.86291e-168	1.00193	COMMD6	3.37564e-142	1.03152	LMNA	2.57978e-194	1.84299	PLIN2	1.15932e-126	1.43436	RTN4	2.12548e-115	1.22397	ADIRF	2.41735e-29	0.930889	ATP1A1	6.95584e-104	1.70936	UQCR10	7.2846e-42	0.903468	SEPT7	5.31465e-19	0.783873	H2AFJ	1.03503e-67	2.15435	NFKBIA	1.88744e-46	1.0728	KRT5	2.56019e-59	5.00387
150	HMGN3	7.56788e-131	0.952997	TOP2A	4.2637e-132	3.9248	EBF2	1.21696e-272	3.51439	CST3	5.65815e-19	0.314605	NFIL3	1.00429e-166	2.78627	RPS9	3.32809e-141	0.811399	DDIT4	3.82706e-192	2.00234	CIRBP	5.55277e-126	1.2923	NFIB	2.59413e-115	1.64787	SRP14	2.43655e-29	0.258251	IGFBP4	1.03987e-103	1.38637	KIAA0101	2.52034e-41	1.98431	GAPDH	8.35535e-19	0.357283	LY6E	1.36845e-66	1.5805	DCN	5.63801e-46	1.18898	RPS28	3.76273e-59	0.950569
151	LAPTM4A	3.52855e-130	0.484343	RPL18A	1.33765e-128	0.42889	ADGRD1	1.34596e-271	3.25349	CYB5A	5.8662e-19	0.692293	ELK3	7.96104e-165	3.10542	CH17-360D5.2	6.06299e-139	5.45949	PFDN5	2.08322e-188	1.01926	GRN	1.36048e-125	2.13432	ICAM1	7.6586e-115	2.26409	AOC3	4.94727e-29	3.12	SPON2	3.05889e-103	2.51287	MT1F	8.06485e-41	3.24309	WDR1	1.69643e-18	1.50446	ACAT1	1.57882e-66	2.49239	MTATP6P1	5.94018e-46	0.767593	PTGER3	4.86552e-59	3.88545
152	RPS17	3.63105e-129	0.432128	RP11-632C17--A.1	4.70461e-126	2.03355	SPOCK1	2.05392e-271	3.39546	EMP2	9.05041e-19	0.741933	ARID5B	1.5326e-164	2.04231	TMEM98	8.76382e-139	1.80022	GPX3	3.89962e-187	1.50688	PLAGL1	6.33111e-125	2.14063	EBF1	3.17306e-114	2.41649	EFHD1	4.97689e-29	2.6077	NAMPT	2.4038e-101	1.6324	RPL10	7.54627e-40	0.432502	MYH9	3.17443e-18	1.61561	CHGB	4.13162e-65	5.56598	TCEAL9	8.75466e-46	0.929449	MT-ND5	1.71588e-58	0.941521
153	COX7A2	4.19482e-128	0.602814	SNHG6	1.13728e-123	0.750312	STOM	1.11219e-268	1.80403	ADAMTS1	3.75873e-18	0.597072	LRIG1	1.82518e-164	3.91633	C19orf33	1.25093e-138	3.99982	TAF9	9.63067e-187	2.59934	LRRN3	3.25911e-124	3.71604	CYP4B1	1.43211e-112	2.63918	PSMA6	5.35364e-29	5.28017	PFKFB3	1.02e-99	2.87798	COX7A2	2.06447e-39	0.672036	SEPT4	3.34685e-18	3.08235	MRPL41	6.22807e-65	2.69766	ELL2	3.57776e-45	2.36012	MRPL33	3.3559e-57	1.16216
154	TUBB	2.45949e-125	0.697088	HSPD1	1.33406e-117	0.781006	SPTBN1	2.74854e-265	1.83607	ECM2	6.89662e-18	0.908931	FHL2	5.27663e-164	3.11892	RP11-632C17--A.1	2.51784e-138	2.12248	RPS5	1.58618e-186	0.979826	PRDX5	1.30566e-121	1.35494	TIPARP	2.36421e-111	2.11182	FHL1	8.61655e-29	1.13467	ACKR3	1.10683e-99	2.00418	MT-TW	7.5301e-38	1.12954	HLA-DRA	4.20503e-18	1.33073	ATP5D	9.0111e-65	2.18794	EGR3	6.6309e-45	2.55891	DAPK1	1.0155e-56	3.73868
155	RPL36	2.30586e-124	0.407789	RP11-864N7.2	1.00692e-116	1.44564	SFRP4	2.48413e-263	2.12338	HLA-DRB5	7.06614e-18	3.1893	ITPKB	5.47032e-164	4.87422	RPL37A	1.70157e-137	0.596856	DAD1	1.03363e-185	1.38537	SEC61G	1.10861e-119	1.10291	DDR2	3.23307e-111	2.04782	CXCL12	8.85317e-29	0.723354	SAT1	2.46169e-98	1.12484	HBG2	2.35007e-37	0.982851	HLA-E	7.27399e-18	0.821925	MRPS6	9.30504e-65	1.97825	MAP1LC3B	9.241e-45	1.18748	RPL35	2.03267e-56	0.850536
156	CALU	3.20203e-124	1.02236	HMGN3	1.04075e-116	0.897902	RAMP2	3.40316e-262	2.28864	SRPX	1.00543e-17	0.60259	SLC2A1	1.58273e-163	3.35979	ALOX15	1.01676e-134	4.12859	RPL18AP3	4.25142e-185	1.84665	PLOD1	5.76308e-116	2.73314	AEBP1	3.85172e-109	1.78595	LMNA	1.51749e-28	1.02213	PDK4	2.87516e-98	1.85752	NACA	3.64964e-37	0.466233	MEF2C	8.25495e-18	2.70498	ATP5I	1.0425e-63	1.13643	RPS15A	1.19104e-44	0.671902	ENO1	7.54459e-56	1.17474
157	GAPDH	1.02202e-121	0.523402	TUBA1A	3.72221e-113	0.749587	PIK3R1	1.48629e-255	2.83001	MYC	1.98619e-17	0.479121	PPP2CB	2.24289e-163	2.26963	IER3	1.49569e-131	1.15821	RPS10	1.31432e-183	1.14677	BSG	8.75454e-116	1.46635	BHLHE40	2.15354e-107	2.32364	ITIH5	1.62713e-28	2.89176	CD81	6.47436e-98	1.46738	GNG5	8.73929e-37	0.855327	ISYNA1	1.47556e-17	2.57505	BORCS7	1.10721e-62	2.08059	RPL30	1.466e-44	0.639551	RPS2	1.37684e-54	1.01591
158	RPL8	1.38083e-120	0.416704	AC007969.5	1.01292e-108	1.41819	CILP	3.14536e-253	2.40184	HLA-DPA1	1.12597e-15	1.4653	FRMD6	1.17818e-162	2.79148	HINT1	1.80623e-130	1.06188	SRPX	4.5887e-182	1.95027	PPIC	1.11138e-115	1.84442	YBX3	8.06192e-107	1.66248	CCL5	2.34283e-28	3.59887	ID3	5.9318e-97	1.27075	UBE2C	1.02063e-36	2.58554	CAP1	5.10762e-17	1.12434	NDUFB2	1.66729e-62	1.22422	S100A9	3.16752e-43	1.4056	FIS1	7.38293e-53	1.55464
159	RPL36A	5.37636e-117	0.535106	SRSF3	4.81515e-104	0.644685	ITM2A	1.4436e-244	1.12433	RPL36AL	2.81376e-15	0.195985	CORO1C	6.98856e-162	2.7673	RPL36A	2.54366e-130	0.970756	RPL38	7.67598e-181	0.840051	MGP	2.71424e-115	1.27116	STOM	2.62489e-106	1.72539	NAPA	9.55687e-28	4.95058	LITAF	9.47631e-97	1.69465	CCL25	1.02748e-36	8.59971	MAPRE2	9.13083e-17	1.86909	UBL5	3.39831e-62	1.0056	PEA15	3.63099e-43	1.53034	EIF3E	1.01938e-52	1.07095
160	RPS21	8.78539e-117	0.410892	TCEAL9	8.98052e-104	0.607301	HSP90B1	5.76144e-243	1.00896	FABP4	9.1391e-15	1.19861	SPAG9	1.48952e-161	2.52008	MSLN	2.475e-129	3.87872	NIFK	1.47767e-180	2.7011	PABPC1	3.00973e-109	1.00098	AHNAK	9.32957e-105	1.22649	HSPB6	1.03671e-27	1.16747	LGALS3	6.64964e-96	1.2773	KRT18	1.17516e-36	1.42551	NDUFA1	9.54525e-17	0.511811	ECH1	5.38439e-62	2.02719	FGF2	4.81483e-43	2.88116	RPL37	3.80855e-52	0.797129
161	TMEM258	1.19381e-116	0.632918	NUSAP1	1.2136e-103	3.32722	CTSK	1.43769e-239	1.48659	NR4A1	9.90016e-15	0.406404	YWHAG	6.0896e-161	2.01196	EIF3M	3.12101e-128	1.31792	DNAJA1	2.67557e-180	1.19793	SERTAD1	9.81837e-109	1.77664	F3	2.70734e-104	2.62101	SEC31B	2.00141e-27	5.93209	TIMP1	1.84653e-94	1.04701	ATP5J	1.19251e-33	0.682122	DNAJB1	1.84701e-16	0.5067	MRPL57	7.08872e-62	2.18952	HSPA1B	5.30126e-43	1.01005	SARAF	1.12518e-51	1.37519
162	AKAP12	3.4894e-116	1.23321	NUCKS1	2.13455e-102	0.970183	DPYSL2	6.97783e-238	2.34881	ATF3	1.18217e-14	0.421062	LDLR	1.56987e-160	3.11686	DMKN	4.09236e-126	3.5797	INHBA	2.62335e-179	3.41918	CTHRC1	1.02652e-108	2.32289	TPT1	2.74729e-103	0.809647	PPP1R12A	4.46818e-27	1.64521	ITM2B	1.90625e-93	1.02894	CPS1	7.29016e-33	5.58845	ARPC2	2.05654e-16	0.710614	MALAT1	4.08906e-61	0.891988	SFPQ	5.81731e-43	1.44341	GLS	2.3039e-51	1.88785
163	C14orf2	5.44135e-116	0.68245	RPL3P4	1.1169e-98	0.965224	TPT1	3.39264e-237	0.734998	RPL38	2.12079e-14	0.0680315	TPM2	9.41808e-158	1.34027	RPL9	7.26465e-125	0.663033	ELOVL5	2.85478e-179	2.5001	CGA	2.6117e-108	9.08726	ITM2A	8.607e-103	1.14598	ENO3	6.3142e-27	4.6865	MT-CO3	1.10335e-91	0.850186	PTTG1	2.63593e-32	1.82295	RPS27L	3.00194e-16	0.583611	RGN	2.69123e-60	5.49533	ERRFI1	3.10269e-42	1.40161	CAV1	4.10448e-51	1.11134
164	PPIB	5.90293e-116	0.610989	ERH	8.33118e-98	0.954346	LINC01133	7.13042e-237	2.13041	ZFP36L2	2.67586e-14	0.376674	MEDAG	1.08631e-157	1.7586	MIF	5.56723e-124	1.10093	TUBB2A	5.51817e-179	3.03531	KRT17	1.93732e-107	4.46302	IL6ST	1.09033e-101	1.32893	GSTP1	6.61145e-27	0.367676	PNRC1	1.16319e-90	1.43816	COX7B	3.56875e-32	0.725124	CRIM1	6.71227e-16	1.67275	EEF1D	3.83167e-60	1.0715	MT-ND4L	4.86084e-42	0.817808	AOX1	5.3166e-51	1.83656
165	THY1	2.49764e-115	1.15214	RPL15P3	7.47411e-97	1.51134	ABLIM1	2.74583e-236	2.69526	ARHGDIB	7.32408e-14	1.14145	KLF10	3.2025e-156	1.48801	VAMP8	9.00078e-121	2.9297	COPS8	1.70573e-178	2.29309	DKK2	1.13032e-106	4.07354	LEPR	1.75563e-98	3.43177	SEPT4	1.05214e-26	3.52324	PI16	4.19126e-90	1.73908	COX8A	2.28314e-31	0.871312	ILK	9.3038e-16	1.23386	PSME2	2.78622e-59	1.76459	RPL26P19	1.80353e-41	1.89586	CYB5A	6.0465e-51	1.39731
166	VIM	4.66573e-115	0.46501	CKS1B	1.9322e-96	1.611	PCOLCE	4.51152e-232	1.13428	ZFP36L1	1.04929e-13	0.221622	RPL23A	3.35304e-153	0.643412	SGK1	1.88137e-120	1.73665	FKBP1A	1.5095e-176	1.85087	GPX7	3.51626e-106	2.46814	FMO2	4.00233e-98	3.16694	HSPA8	1.25672e-26	0.408975	ABI3BP	1.82143e-89	1.53321	TMEM141	4.42556e-31	2.24304	KLF2	1.96022e-15	1.58366	PSME1	2.12734e-58	1.38858	MT-TW	7.69128e-41	1.3698	GNAS	7.5131e-51	1.02791
167	RBX1	2.05405e-111	0.814251	GPC3	1.68054e-94	0.8713	VAT1	2.64387e-230	2.34326	NEGR1	1.58965e-13	0.874791	AXL	1.23115e-152	2.76111	KLF4	1.00638e-116	1.19785	SEPP1	2.2337e-175	1.29384	CYP2W1	4.01164e-105	5.8936	KLF4	2.67428e-97	1.3189	PPAP2A	1.37799e-26	28.3192	EFEMP1	2.38594e-89	1.16676	DNAJB1	4.79948e-31	0.604829	NDUFB8	2.58229e-15	0.873035	SKP1	2.94791e-58	0.897682	SLC39A14	1.17275e-40	2.22593	EEF1B2	4.01893e-50	1.01065
168	PRDX4	2.26353e-111	1.05215	RPL13AP25	3.41063e-94	1.54348	ADH1B	9.2244e-226	1.22674	RPS3	1.67506e-13	0.112211	NOLC1	3.7938e-150	2.29967	NPC2	3.29229e-116	1.07161	CKS2	7.45794e-175	1.92023	PGK1	1.11247e-104	1.30354	NDRG1	9.59316e-95	1.79231	TINAGL1	2.80071e-26	3.81647	OSR2	7.91869e-89	2.58972	PDLIM1	1.23721e-30	1.47364	ATP1A2	2.66164e-15	3.70949	AAMDC	3.53763e-56	1.87792	USMG5	1.40511e-40	0.867126	ITM2B	4.26342e-50	1.0218
169	PDIA6	7.47805e-109	0.886799	UBE2T	2.24056e-93	3.16743	MT1A	8.57112e-225	1.59578	NNMT	5.12199e-13	0.385697	VMP1	6.61643e-150	1.81652	COX7C	2.46885e-115	0.8401	TMEM59	2.27924e-172	1.28736	FSCN1	1.78533e-104	2.59424	TNFAIP3	1.58564e-94	2.40707	SLN	3.02345e-26	5.93736	FHL1	2.27007e-88	1.5763	ATP5J2	1.57238e-30	0.799906	MSN	2.70983e-15	1.12965	UQCRFS1	4.62669e-56	2.14481	ELOVL5	1.06561e-39	1.92567	CYR61	5.51684e-50	1.01458
170	CTHRC1	3.49863e-106	1.99282	RP11-761N21.2	5.04159e-93	1.19677	MALAT1	1.18622e-224	0.878207	PRELP	8.17179e-13	0.608428	RPL24	1.07955e-149	0.662958	EGR1	5.06841e-114	0.99009	MRPL18	2.74404e-169	2.12817	CALU	2.81863e-104	1.2818	MFAP4	1.36453e-93	1.02906	RPL8	3.57056e-26	0.118515	DNAJB4	3.0132e-88	1.8985	APOB	2.39806e-30	7.60308	JAG1	3.12866e-15	1.64469	PON2	8.60464e-56	2.70718	TAGLN2	1.25707e-39	1.11408	RAD23B	3.39663e-49	1.88714
171	PLAC9	2.77826e-101	0.673706	PTN	6.10939e-93	1.01045	ISLR	1.85168e-224	1.2884	TGM2	8.51843e-13	1.42545	DNAJB9	3.38978e-148	2.31326	EEF1B2	2.69897e-113	0.938208	EIF2S2	1.25541e-168	1.96249	FLNA	8.21589e-104	1.71751	CREG1	7.37534e-93	2.03752	NEAT1	1.09474e-25	1.0793	TUBB4B	2.99459e-86	1.62866	TMEM256	9.66951e-30	1.38303	ITGA8	3.39875e-15	2.50865	COMT	1.00111e-55	2.45014	CEBPB	1.39757e-39	1.76642	AHNAK	5.34948e-49	1.07233
172	PCOLCE	2.75797e-100	0.710448	RPL7P1	2.45857e-90	1.00815	LGALS3BP	1.17523e-223	1.59115	LHFP	1.8867e-12	0.540767	TGIF1	1.08094e-147	2.32486	GAS1	5.12215e-113	1.58135	CACYBP	5.39147e-168	2.01874	LAIR2	1.06934e-103	9.35992	MT-RNR1	1.79468e-86	0.792414	RBPMS2	1.34193e-25	4.47545	PRNP	5.60984e-86	1.41301	CLDN4	2.05433e-29	2.73823	PPP1R15A	5.19189e-15	0.70016	LSP1	4.92081e-55	2.49536	CCL20	2.14215e-39	2.93621	HINT1	7.7229e-49	1.01048
173	RPL38	1.87358e-98	0.348365	H3F3B	2.63836e-90	0.375983	NEGR1	1.88253e-218	2.39564	FXYD5	3.43928e-12	0.878787	EIF4E	1.41799e-144	2.62586	RPL7A	1.92545e-112	0.735507	SLIRP	1.04491e-167	1.4628	RPL3	2.21188e-103	0.750977	SPP1	5.80925e-85	2.19922	RPL3	1.57385e-25	0.0486854	PTGS2	1.34645e-85	1.67863	TCF21	2.83408e-29	1.90687	SERPINI1	6.08394e-15	2.92875	ATPIF1	1.01816e-54	1.38054	NFKB1	4.12644e-39	2.37353	COL8A1	6.2566e-48	2.23626
174	HNRNPD	1.34606e-97	0.942961	RPS7P1	1.74486e-89	1.52451	CSF1	1.75194e-216	2.77339	CD52	4.04995e-12	1.85015	SERBP1	2.34522e-144	1.50862	BTF3	6.18612e-112	0.822033	PGK1	7.04763e-166	1.69183	SARAF	3.38539e-103	1.44267	CEBPB	9.07295e-85	1.84199	LSMD1	1.7104e-25	28.2998	CEBPB	2.43278e-84	1.88175	SRP9	8.45372e-29	0.853885	DBI	6.64721e-15	0.578621	MT3	4.28131e-54	5.63601	CHMP1B	7.65617e-38	1.63583	HSP90B1	8.61677e-48	0.992016
175	MORF4L1	2.13393e-97	0.60825	MT-ATP8	1.163e-87	1.01164	DDR2	7.65924e-216	1.95837	SFRP1	5.32724e-12	0.76503	ZMIZ1	6.57405e-144	3.0474	CD9	2.85826e-111	1.3612	AKR1C2	2.08561e-162	4.15928	CERCAM	3.05852e-101	2.64519	PPP1CB	7.10602e-84	1.62218	ARHGEF7	2.44698e-25	2.9281	NR4A3	3.54607e-83	2.23286	SERF2	1.12462e-28	0.46072	PDLIM3	8.76615e-15	1.87549	CTSA	1.50164e-53	2.09337	PPIA	3.02409e-37	0.621176	HLA-A	8.78642e-48	1.12733
176	NDUFS4	1.00339e-92	0.998642	RP11-234A1.1	4.72098e-87	0.873253	TRIM22	3.37813e-214	2.92476	SLC34A2	8.68936e-12	4.33957	SLC3A2	5.65188e-143	2.07502	RPL5	4.54472e-110	0.644235	MAP3K8	3.16954e-162	3.0804	QPRT	1.208e-100	2.63987	NEGR1	1.1564e-81	2.14596	PSME1	3.05136e-25	0.979538	CTSL	1.15261e-82	1.40663	SEPP1	1.92441e-28	0.691798	RSU1	9.70546e-15	1.4033	RBBP7	1.92758e-53	1.93381	ALDH1A3	2.45396e-36	2.08456	TMEM98	1.27732e-47	1.53282
177	LAMB1	6.57459e-92	1.14345	ID3	8.43978e-87	0.688028	NFIA	2.33994e-212	1.80577	RPL27A	1.23532e-11	0.140442	IGFBP7	2.52986e-142	1.06248	IER2	1.1559e-109	1.24203	ARPC2	4.08069e-161	1.52139	RACK1	1.22804e-99	0.932302	SLC2A3	4.79673e-81	1.60395	BSG	3.21787e-25	1.07922	MIDN	1.96131e-82	2.59895	C14orf2	2.95896e-28	0.669884	PALLD	1.11409e-14	1.16694	ATP5G3	3.47154e-53	1.06782	RP11-466H18.1	2.98711e-36	1.1915	SORBS2	2.0959e-47	2.4406
178	COX7C	1.02079e-91	0.396154	CALM2	2.65443e-86	0.333976	ZFAND5	2.7409e-212	1.37451	LIFR	1.28479e-11	0.872553	KLF6	3.36164e-142	1.26791	AADAC	4.16078e-108	3.8662	EIF3I	6.61205e-161	1.87476	LY6E	1.26041e-98	1.33608	PROCR	6.95401e-81	1.63395	COX4I1	3.45585e-25	0.416904	IGHA2	1.0849e-81	5.3676	FABP5	3.64483e-27	1.45431	MYL12A	1.36076e-14	0.479019	IFI27L2	7.71176e-53	1.61411	AL035610.1	3.62095e-36	3.98592	DDX17	6.67986e-47	1.25412
179	GPX7	3.24764e-91	2.10757	RPS3AP6	5.47554e-85	1.05129	C17orf58	1.36239e-205	3.29752	SAP18	1.45426e-11	0.258848	SLC25A5	1.49361e-141	1.34471	SOCS3	7.84861e-108	1.2101	RHOC	1.15012e-160	1.82562	MRPS6	3.53143e-97	1.75589	CTSB	1.9479e-80	1.31023	CTB-13H5.1	3.44594e-24	28.2216	NFKBIA	8.91482e-81	1.13935	LGALS3	3.95844e-27	0.785957	KANK2	1.9539e-14	1.56625	ECHS1	3.78304e-52	2.05033	RPL9	6.92743e-36	0.576976	YBX1	9.31216e-47	1.09474
180	TCEB2	3.27567e-91	0.584583	RBM8A	2.91537e-84	0.904314	TMSB10	2.77586e-203	0.759787	CCL4	1.70349e-11	0.89136	DES	8.59739e-141	2.80929	LGALS2	2.70283e-107	3.28671	DDX5	1.54324e-160	1.00058	CALR	1.07787e-96	1.26634	SRGN	4.09108e-80	1.60638	CAP1	8.68692e-24	1.32054	UGDH	2.08111e-80	1.65448	FGB	7.09155e-27	7.89012	SYNPO2	2.41069e-14	1.71497	ETFB	4.0815e-52	2.0721	ANXA2	3.06842e-35	0.699272	CXADR	1.13981e-46	4.04049
181	SPRY1	4.42557e-91	0.98922	HNRNPC	8.1902e-84	0.579703	SMIM14	1.25714e-201	1.93794	RPS4X	1.71217e-11	0.0420847	NDRG1	1.25941e-139	1.7963	SPRY1	1.59515e-104	1.28389	GSTP1	1.6694e-160	1.07878	P3H1	2.30206e-96	3.08631	VIT	1.02865e-79	3.08018	ATP5J	1.22856e-23	0.486588	GLA	7.08774e-79	1.96294	NPM1	8.19771e-27	0.489831	USMG5	3.51989e-14	0.434873	SCD5	9.50221e-51	3.70963	RAB7A	1.99493e-34	1.25851	ATP1A1	1.26301e-46	1.31463
182	ATP5G3	3.39671e-89	0.653795	NR2F2	1.51332e-83	1.61277	VGLL3	1.54243e-200	2.73401	CLU	3.92741e-11	0.275979	UAP1	1.8715e-138	1.29668	SCP2	3.98447e-104	1.32244	MINOS1	9.64309e-160	2.0216	TMEM45A	3.64862e-95	2.12458	ABCC9	1.88249e-78	3.67316	CD9	1.28445e-23	1.08023	RBBP6	5.34277e-78	1.67367	HMGN2	8.57862e-26	1.11704	CLIC4	4.2286e-14	0.890301	USMG5	1.18171e-50	0.952567	RPS26	5.46971e-34	0.681013	MTATP6P1	1.62774e-46	0.949124
183	MT-ND1	3.97714e-89	0.387496	HNRNPA3	3.5703e-83	0.94345	COL12A1	1.8942e-198	1.3342	CD302	3.93281e-11	1.02331	TOP1	2.0832e-138	2.33727	ANXA8L1	2.59075e-102	5.4583	GABARAPL1	1.01821e-158	2.1603	CMTM6	3.49982e-94	2.10614	TGFBR3	3.1253e-78	1.65266	PLS3	2.31185e-23	1.38215	NUPR1	2.36486e-77	1.15079	S100A14	1.30496e-25	4.57929	HLA-C	4.54699e-14	0.835953	RPS27L	5.15415e-50	1.04915	TUBA1C	1.10615e-33	1.46627	ANXA1	2.78832e-46	1.00258
184	KDELR2	4.76892e-89	0.85717	CTD-2287O16.1	6.97586e-83	1.21245	SEPP1	1.38215e-197	0.961082	RARRES3	4.79528e-11	0.906201	WWTR1	5.93278e-138	2.43605	RPL6	5.00506e-102	0.64971	RCN3	1.68358e-158	3.02806	TUBB	7.29834e-94	0.99966	ANTXR1	8.80333e-78	1.8281	IGFBP7	3.85239e-23	0.70672	ERF	1.15645e-76	2.58173	MT-ND1	2.43077e-25	0.401785	CKB	6.72289e-14	1.62991	MCFD2	6.65738e-50	1.70693	UBE2D3	4.37926e-33	1.01841	PTPRF	1.17543e-45	3.27658
185	MIF	6.10587e-89	0.665316	EIF4A2	1.9927e-82	0.457252	SLPI	4.60304e-197	1.15241	G0S2	5.97374e-11	0.636766	TM4SF1	1.22565e-137	1.46648	IL18	1.7423e-101	3.62537	NDUFA1	5.42936e-158	1.23648	B2M	1.03473e-93	1.08886	IL1B	1.48451e-77	2.74426	ESAM	6.42226e-23	2.99135	LUM	1.32891e-75	1.05696	TXNDC17	2.86422e-25	1.11677	PLA2G5	7.93155e-14	3.3611	PNKD	6.80647e-50	1.97381	NR4A2	1.66515e-32	1.91706	VAMP8	2.37984e-45	2.54294
186	GLT8D2	1.10713e-88	1.3492	MAD2L1	4.00452e-82	2.98215	MAN1A1	4.48938e-196	2.01398	SCGB2A1	1.02412e-10	3.6962	HSPA9	4.01551e-136	1.81589	COX4I1	3.31473e-100	0.90731	PMP22	8.68636e-158	1.46036	NSG1	1.74271e-93	3.38744	CRISPLD2	1.51482e-77	1.57753	PDLIM7	9.22186e-23	2.08688	ZFAND5	1.84782e-75	1.34219	RPL18	1.36152e-24	0.36313	MT1M	1.14919e-13	0.854807	RPL13	6.84797e-50	0.734279	CYP1B1	3.54882e-32	2.08456	CD34	3.73529e-45	1.34
187	RP11-475C16.1	2.85694e-88	0.952396	RPS27AP16	4.7716e-82	1.17308	ZBTB20	2.2329e-195	2.74123	RPS21	1.40077e-10	0.083112	HSPA5	8.91899e-135	0.994105	CXCL1	5.10377e-100	1.57192	FCER1G	1.32135e-157	3.32649	NDUFB11	6.22606e-93	1.27402	ARL6IP5	3.91579e-77	1.30604	LIMS2	1.33287e-22	3.56036	OAZ1	2.18612e-74	1.01926	RGS10	7.19934e-24	2.12439	MRVI1	1.46254e-13	3.28898	TMEM205	7.14665e-50	2.20101	LIF	6.56215e-32	2.10853	MALAT1	3.77187e-45	0.945834
188	PSMA7	2.0268e-86	0.619046	HSP90AA1	9.86778e-82	0.320191	VEGFD	6.59346e-195	3.1322	COL6A3	5.31219e-10	0.266998	PCBP1	1.37237e-134	1.32229	C1R	7.25513e-100	0.966955	SERP1	8.86046e-157	1.78369	NDUFA11	6.3463e-93	1.18406	CD81	7.4782e-76	1.23686	TAGLN2	1.46664e-22	0.754901	NPC2	9.06267e-74	1.10574	FNDC1	1.19201e-23	1.9134	SYNGR2	1.96387e-13	2.78163	NDUFAF3	5.10925e-49	1.97328	MT-ND1	1.09684e-31	0.68551	ATP5E	6.5288e-45	0.937576
189	CMTM3	1.28999e-85	1.42045	TYMS	3.32777e-81	2.82423	C1QTNF3	1.08496e-184	2.06723	COMMD6	1.18783e-09	0.141398	EIF5B	1.06216e-133	1.52733	ANXA8	5.74781e-99	5.67473	GFPT2	7.0942e-156	2.23462	MEST	2.07161e-92	1.11348	MT1A	1.22767e-75	1.42827	SDC2	1.80154e-22	1.07443	PODN	1.2967e-73	1.4532	MGST2	2.45e-23	1.74668	PDLIM5	1.97351e-13	1.4365	APOE	7.83865e-49	2.91964	TNFAIP3	1.21481e-31	2.08462	FAM3C	7.81063e-45	2.07403
190	AC104389.1	1.80414e-85	3.11048	VCAN	7.41956e-81	0.802808	NORAD	3.32202e-184	1.60615	MT-CO3	1.36092e-09	-0.167601	ETF1	1.61925e-132	2.2413	ZFP36L1	8.75675e-98	0.897391	RP11-572P18.1	2.0944e-153	2.39344	EEF1D	3.31984e-92	0.999881	DPYSL2	1.05339e-74	1.99259	CCL4	2.06249e-22	1.69284	MT-TV	5.81303e-73	2.62396	PPIA	5.59391e-23	0.380875	ATP5J	1.989e-13	0.427254	COX6A1	1.51661e-48	1.09953	SOCS3	1.29304e-31	1.18196	RPL9	8.30452e-45	0.743543
191	COL6A6	2.14422e-84	3.56668	RPL29	2.74098e-79	0.360125	PMP22	4.04732e-182	1.08627	ABCA8	1.42909e-09	0.523116	MSX1	2.75208e-131	2.82796	RPS15	3.86639e-95	0.705805	NOP16	3.85756e-153	3.03172	SLC2A1	2.78291e-87	2.64815	SLIT2	1.83433e-73	2.64654	IGFBP5	2.41103e-22	0.507975	EGR3	2.78551e-72	2.46401	ACTG1	7.05859e-23	0.412967	CYSTM1	2.14194e-13	0.867075	CTSB	1.23352e-47	1.32402	YWHAG	1.55715e-31	1.62412	RPS9	1.73046e-44	0.852432
192	PHPT1	4.63252e-84	0.917619	CACYBP	3.16321e-78	1.05562	PDGFD	2.15271e-181	2.77704	IGLC3	3.40751e-09	2.35717	STC1	1.82061e-129	3.80494	BTG2	1.96706e-94	1.30209	C4orf3	5.25882e-153	1.34366	GTF2B	9.3591e-87	1.85649	IFITM2	8.81026e-72	0.878768	HLA-DPA1	3.55732e-22	2.27853	PLPP3	7.83176e-72	1.17398	TMEM45B	1.01371e-22	6.51039	COX14	2.50019e-13	1.06699	VAPA	1.32969e-47	1.47803	BAG3	5.64919e-31	1.55081	TPM1	1.73396e-44	1.15874
193	GNG5	8.7501e-84	0.673869	RPL23AP42	5.51822e-78	1.0973	HTRA1	9.69323e-181	1.84234	ABCA10	3.48047e-09	1.66383	CLMP	2.98563e-129	2.84725	ID1	5.10983e-94	1.35128	RAP1B	8.56617e-152	2.24742	APP	2.51864e-86	1.05757	PTGDS	8.42393e-70	1.20326	hsa-mir-6723	6.55312e-22	28.1698	SERPINA3	8.18657e-70	2.29666	RPL41	2.25429e-22	0.334194	CCDC3	2.50838e-13	2.484	IFI27	2.38054e-47	1.18945	TM4SF1	6.76542e-31	1.15628	ADI1	1.81877e-44	1.51256
194	COL21A1	1.56209e-82	2.44816	A2M	9.11276e-78	0.955984	CXCL12	2.25959e-177	1.03145	C16orf89	5.06585e-09	1.62901	FAM107B	4.6548e-127	3.07548	RPL8	2.18624e-90	0.788878	CTHRC1	4.62711e-151	2.65305	COL4A2	2.61942e-86	1.81599	AKAP12	3.41801e-69	1.40339	ANXA1	1.2893e-21	0.419185	FKBP5	2.48164e-68	1.48315	NDUFA12	3.40399e-22	0.921437	CCL2	2.76526e-13	0.563958	CHMP2A	2.90171e-47	1.66149	PLAU	7.61098e-31	2.89772	EIF3M	2.15805e-44	1.14735
195	USMG5	4.09299e-82	0.537842	NONO	2.8564e-77	1.13701	RBMS1	2.87224e-176	1.56521	TFPI	5.31706e-09	0.504072	HMGA1	3.02539e-126	2.80365	PDZK1IP1	2.08808e-89	4.29223	TM4SF1	6.09259e-150	1.62957	TNFRSF12A	5.68366e-86	1.59136	OMD	8.13027e-69	2.41063	PKIG	2.25369e-21	1.70718	HAS1	5.89261e-68	3.32997	COX6C	7.36551e-22	0.428991	ARHGDIB	2.87258e-13	1.56643	CCL4	8.77632e-47	2.20961	TXNRD1	1.50108e-30	1.83671	PAPSS2	2.64135e-44	2.30152
196	GPX8	1.16704e-80	1.43603	ILF2	6.67655e-77	0.987408	SCP2	9.75667e-176	1.40212	LY96	5.82796e-09	1.2381	VIM	1.16988e-125	0.663752	CCDC53	4.36962e-89	1.65853	LIF	1.48044e-149	2.75552	P4HA1	1.56926e-85	1.84974	VCAN	8.21356e-69	1.1374	CAPZB	3.055e-21	1.1071	LGALS3BP	2.12057e-67	1.42128	CDK1	8.71867e-22	2.28879	MRPL33	6.27938e-13	0.557912	RP11-290F5.2	8.81431e-47	9.58533	ABL2	2.66465e-30	2.49866	DSG2	6.47803e-44	3.05149
197	BTF3	3.00966e-80	0.345023	TIA1	3.99153e-76	1.60643	NEAT1	7.99468e-175	1.37721	VAMP5	6.06918e-09	0.705521	ETS1	1.1719e-125	3.29046	CAV2	7.8361e-89	1.98908	AKR1C1	4.49911e-149	3.0117	COL16A1	2.31667e-84	2.22526	PALLD	6.22053e-67	1.73571	HLA-A	3.57854e-21	0.838865	SRSF2	3.78651e-67	1.3098	SMLR1	1.41411e-21	9.9609	DKK3	1.12227e-12	1.6412	HINT1	1.77335e-46	0.922581	LUM	1.09796e-29	0.863474	TMEM123	1.45409e-43	1.64649
198	SNRPF	3.48393e-80	0.834951	BANF1	5.47073e-76	0.89437	SH3PXD2B	2.45655e-174	2.93594	IER2	6.11501e-09	0.345412	TFRC	2.72501e-125	2.58205	C1S	9.54356e-88	0.902814	RPL3P4	7.76306e-149	1.59476	VIM	3.60433e-84	0.909418	PLAT	1.49842e-66	1.7241	CHRDL2	3.65877e-21	5.4482	PDLIM3	7.6441e-66	2.67725	HNRNPK	2.01045e-21	0.546626	RNASE1	1.19148e-12	1.53757	SLC40A1	1.85211e-46	2.07908	NOP16	1.14216e-29	2.22094	MT-RNR1	1.83586e-43	0.770939
199	HMGB1	1.71372e-79	0.503014	TMA7	1.20829e-75	0.397182	OLFML2B	3.57513e-173	2.82659	EPHX1	8.78398e-09	0.58947	ZFAND5	4.65906e-123	1.32174	RPL24	1.78059e-86	0.598147	NEDD8	1.42083e-148	1.53242	TUSC3	1.13757e-83	2.53506	AOX1	1.50137e-66	1.85129	MTHFD2	5.0087e-21	1.62394	CD63	1.19462e-63	0.804507	COX4I1	3.96208e-21	0.497403	VAMP2	1.54705e-12	1.1286	POR	3.95507e-46	3.56017	CST3	2.77075e-29	0.758408	CA9	8.7413e-43	5.59812
200	PSMB5	3.31755e-77	0.987014	HES1	6.1819e-75	0.718738	TRAM1	3.97701e-172	1.44628	RPL18A	1.06774e-08	0.0532878	MORF4L2	3.11599e-122	1.11317	FIS1	1.34378e-84	1.36692	COPS9	1.6098e-148	1.69269	TUBA1C	4.73756e-83	1.40442	HSPH1	1.12122e-64	1.16093	KCNMB1	5.95562e-21	3.9551	VAT1	3.18615e-63	1.90775	SNRPD1	4.14346e-21	0.805249	NDRG2	1.64104e-12	1.59254	DHRS7	4.59878e-46	1.97788	WTAP	2.80152e-29	1.93201	RPL3	1.00046e-42	0.704594
201	ANXA2	8.57273e-77	0.422532	RPL13AP5	1.58075e-74	0.945949	ACTB	1.49508e-171	0.751022	CEBPD	4.2806e-08	0.533942	GLS	6.69261e-121	2.08759	MGP	5.58875e-84	1.06518	SNRPD2	4.86625e-148	1.13626	COL4A1	7.55755e-83	1.39645	CCNL1	1.73831e-64	1.12095	LAMC1	8.76008e-21	1.13199	ECM1	8.57761e-63	2.32791	CKS2	4.35053e-21	0.916532	NUDT4	2.268e-12	1.33092	ALAS1	4.63015e-46	3.60488	RPS10	5.23368e-29	0.638907	GFPT2	3.21254e-42	1.53298
202	GCG	5.81126e-76	6.30143	HSP90AB1	2.77969e-74	0.367341	FKBP9	4.6129e-169	2.1204	TPPP3	5.55982e-08	0.901994	UGCG	9.6626e-121	2.63141	CYR61	1.36012e-81	0.888149	MORF4L2	8.20734e-148	1.41042	PDCD5	1.6761e-82	1.23441	PID1	3.01292e-64	2.35752	ANAPC16	8.83168e-21	0.862858	CTGF	3.56332e-62	1.13075	CLDN7	6.52038e-21	4.13957	BTG2	2.92346e-12	0.845815	ADI1	9.83558e-46	1.67276	AC016739.2	5.61446e-29	1.46755	CST6	3.67659e-42	5.92616
203	SFRP2	3.08079e-72	0.674242	MYL6	4.85472e-74	0.350161	LYZ	3.69028e-167	2.32277	RPS27L	5.71089e-08	0.234083	NFKBIA	2.08809e-120	1.01422	TMBIM4	1.87761e-81	1.35394	NINJ1	3.94289e-147	3.02815	TCEB2	2.98488e-82	0.936118	SERINC1	6.4031e-64	1.27427	MCAM	1.11286e-20	3.09992	TSC22D2	4.59192e-62	2.14853	C4orf3	6.6566e-21	0.640694	C12orf75	2.93221e-12	1.74855	SHISA4	1.02411e-45	3.99085	MT-RNR2	1.25206e-28	0.793057	CARHSP1	9.90506e-42	1.66545
204	RPS5	6.41196e-72	0.322849	RP11-475C16.1	3.63352e-73	0.905983	AEBP1	1.28988e-165	1.50173	HLA-DPB1	5.88984e-08	1.13312	DSTN	3.47214e-120	0.890081	DDX5	3.45148e-81	0.785036	RPL7P9	4.85043e-146	1.69501	CLU	6.38875e-82	0.931975	CRTAP	4.03077e-63	1.36714	SGCA	1.77204e-20	3.23393	CALM1	3.403e-61	0.918067	SNRPC	6.93043e-21	1.02278	HLA-DRB1	3.88724e-12	1.55494	DDX5	2.96216e-45	0.795363	RUNX1	1.80578e-28	2.91693	MT1A	3.99802e-41	1.13849
205	THBS4	2.35313e-71	2.03295	TBCA	1.1841e-69	0.646901	DSE	1.52668e-164	2.14707	PSME1	6.93007e-08	0.36038	ZNF331	6.88047e-120	2.42785	MYC	1.67475e-80	1.03766	GUK1	8.02694e-145	1.8499	S100P	3.84618e-81	3.55907	MAFB	1.54931e-62	2.01739	ISYNA1	2.72828e-20	2.7118	APP	7.37349e-61	1.06063	TUBB	2.11166e-20	0.555576	TMEM47	4.39072e-12	1.99853	HSPE1	4.24558e-44	0.875682	RP11-92K2.2	1.82034e-28	1.61207	SLC25A6	1.17633e-40	0.925844
206	UQCRQ	4.56698e-71	0.496443	TPI1	2.15929e-69	0.56535	HTRA3	9.29212e-164	2.64891	MT-ND5	8.32925e-08	0.0609015	FNDC3A	1.13498e-119	2.46006	TMEM59	2.59068e-80	0.852476	REEP5	6.8004e-143	1.82694	ARF4	5.59139e-81	0.945836	APLP2	1.57704e-62	1.41799	RABAC1	1.46068e-19	0.969156	HSPA6	5.7654e-60	2.62963	MPC2	3.98036e-20	1.28747	KTN1	7.79521e-12	0.943408	RAB31	1.58024e-43	2.15359	PTP4A1	1.96906e-28	1.33196	VGLL3	3.70013e-40	2.04103
207	SOSTDC1	1.73002e-70	3.57413	ATP5O	3.12832e-69	0.582151	VTRNA2-1	6.37026e-161	2.45089	MAMDC2	8.48141e-08	1.47694	NAMPT	2.15118e-119	1.40905	GJA1	2.10584e-79	1.17241	TMEM45A	3.06413e-142	2.63066	LUM	4.06455e-80	1.09778	CCL3L3	2.35003e-62	3.61733	MRP63	1.53564e-19	28.0517	CD9	3.12531e-59	1.32187	OST4	7.43567e-20	0.457572	EFHD1	1.15555e-11	1.88861	GNPTG	4.62059e-43	2.24287	MYC	2.01573e-28	1.07027	HSD17B6	6.12541e-40	3.96765
208	KIAA0101	1.89032e-70	1.52466	SCGB3A2	5.89748e-69	6.19784	OLFML3	2.06823e-160	0.991155	IGHA1	1.41779e-07	1.29904	JUND	5.33386e-119	1.58443	MDH1	4.24333e-79	1.18239	SLC3A2	3.53362e-141	2.24714	CKAP4	4.4533e-80	1.69818	GADD45A	2.8708e-62	1.73281	PTRF	1.55399e-19	1.12607	ATF4	3.06867e-58	1.03676	AADAC	7.76611e-20	2.72939	CAMTA1	1.23911e-11	0.811586	GHITM	5.00187e-43	1.53532	LMNA	3.12425e-28	1.13244	SGK1	6.36674e-40	1.44096
209	FKBP7	4.29344e-70	1.12359	MT-RNR1	6.77193e-69	0.452628	LRRC17	6.08987e-160	2.05114	UQCRB	1.59181e-07	0.135357	TUBB4B	1.06619e-118	1.50676	TPD52L1	1.798e-78	2.29428	RPS4Y1	4.07319e-140	1.39802	RCN3	3.85791e-79	2.28661	NUPR1	1.58185e-59	0.936392	CD36	3.20651e-19	3.32614	TFPI	5.30307e-58	1.42936	NDUFB6	1.13452e-19	0.735015	TBX2-AS1	2.48586e-11	4.09937	IKBKAP	5.04614e-43	3.70308	LMCD1	5.73225e-28	1.92647	RASSF3	7.45503e-40	3.66309
210	MT-CO2	7.71277e-70	0.455982	RPS2P46	1.94351e-68	1.55037	PTEN	2.39924e-159	2.11993	C10orf10	2.52301e-07	1.21945	CDV3	3.18332e-118	2.24043	SRSF5	2.66437e-76	0.971929	SPTSSA	1.99622e-138	1.97834	SSR3	1.23947e-78	1.16046	NTRK2	4.33261e-59	2.35541	ARL2	3.54539e-19	1.46835	IRF1	6.75984e-58	1.93364	RPL14	1.82746e-19	0.331208	MT-RNR1	3.8118e-11	-0.143898	NPC2	5.99927e-43	0.9983	THAP2	6.1932e-28	2.32603	RPS21	2.70625e-39	0.838296
211	FABP5	9.67718e-70	1.27861	NASP	2.61223e-68	1.34858	CHL1	2.51402e-159	4.88317	CP	3.67118e-07	2.48833	H3F3B	4.11953e-117	0.645287	NDUFA1	2.8034e-76	0.832331	UQCR10	1.13981e-137	1.28887	C6orf48	1.40825e-78	1.07399	S100A11	7.99169e-59	0.767354	DAZAP2	1.30189e-18	1.01727	LRP1	7.81111e-58	1.18568	COX5B	2.65051e-19	0.63555	SOD1	4.36432e-11	0.413912	SARAF	6.42473e-43	1.35884	CMC2	1.23241e-27	1.88645	SLC9A3R1	2.71843e-39	3.13004
212	SSR2	1.35881e-68	0.616698	SNRPD3	2.65939e-68	0.88994	PLTP	2.72959e-158	1.5492	HSD11B1	3.83098e-07	1.38536	RPLP1	7.79725e-117	0.480863	CCNL1	3.6725e-75	0.981978	MT1E	1.65178e-137	1.45364	TMEM98	3.42204e-78	1.52521	IGHG1	1.75962e-58	3.31064	ZFYVE21	1.64246e-18	2.03275	FBN1	1.01903e-57	0.979678	SULT2A1	3.32777e-19	5.4673	UBA2	4.72294e-11	1.28469	SAT1	7.89103e-43	0.859101	SOX4	3.57211e-27	0.924855	RPL34	5.6283e-39	0.455843
213	TGFBI	1.70761e-67	1.26541	HMGB3	8.83272e-68	2.48235	SULF1	9.92541e-158	1.95231	DNAJA1	4.25498e-07	0.143147	CCL2	4.95696e-116	1.00878	TMEM14B	4.4387e-74	1.3497	PNRC2	3.20976e-137	1.86953	CTGF	1.89614e-77	1.06186	RBMS3	1.83039e-58	2.46322	ACTG2	2.07092e-18	1.69234	ID2	2.57841e-57	0.87894	RP11-632C17--A.1	5.08003e-19	1.39569	NR2F2	5.415e-11	1.16252	REEP5	1.14489e-42	1.38825	PLIN2	6.7496e-27	1.15196	CD9	1.58456e-38	1.15138
214	FMOD	1.24673e-66	1.10763	COX7C	1.11587e-67	0.339618	NUPR1	1.9455e-157	0.971294	HNMT	4.61723e-07	0.708473	IFRD1	2.69017e-115	1.89274	RPL13	1.3284e-73	0.698136	CREM	7.12167e-137	1.72535	OAZ1	4.70441e-77	0.916199	TFPI	2.54007e-58	1.39257	TSPO	3.21558e-18	1.24849	GFPT2	3.90074e-54	1.61745	BTF3	5.17272e-19	0.35227	NDUFB1	6.59486e-11	0.461802	NINJ1	2.29711e-42	2.36836	NDUFA4	1.94034e-26	0.555351	PPP1CB	2.66132e-38	1.30132
215	PLP1	4.14808e-66	3.29495	HIST1H4C	1.92862e-66	2.54106	MXRA8	5.71199e-157	1.916	VIM	5.76356e-07	0.0611004	HEXIM1	8.57088e-113	2.00915	TMEM14C	1.37721e-73	1.11341	AP2S1	7.3723e-137	2.02171	PFN1	1.15699e-76	0.912851	HLA-DRB1	1.28795e-57	2.27531	DBI	3.72086e-18	0.599157	LSP1	9.3725e-54	2.15957	CACYBP	8.14009e-19	0.947014	KCNA5	8.15236e-11	4.25148	MRPL34	2.57699e-42	2.50619	COX7B	4.7694e-26	0.758729	PCBP1	1.06533e-37	1.05208
216	CKAP4	5.39423e-65	1.26704	TMSB4X	2.32163e-66	0.573499	FOXO1	4.7031e-156	2.59871	RGS1	5.91192e-07	1.22898	IGFBP4	1.22809e-112	1.08932	ATP5H	4.23657e-73	0.930155	PDIA6	1.69178e-136	1.43709	TUBB2A	1.34728e-76	2.05707	B2M	1.44142e-56	1.02296	RNASE1	3.90321e-18	1.75059	HSPD1	2.99785e-53	0.943101	ANPEP	8.35589e-19	2.51671	CYB5R3	8.34862e-11	0.99455	COX5A	2.83002e-42	1.57231	SPSB1	9.89129e-26	2.37827	CCNYL1	1.09257e-37	3.84219
217	LDHB	6.06811e-65	0.506164	SNHG8	5.30969e-66	0.65552	SDC2	6.10959e-155	1.32182	AOC3	8.08285e-07	1.4776	ACTG2	5.97104e-112	2.5877	UBC	1.81878e-72	0.773546	BLOC1S2	3.47139e-135	2.92704	HMGN1	1.57428e-76	1.14964	IFITM1	1.6735e-56	1.24345	FMO2	4.07236e-18	2.13863	ANXA2	9.08539e-53	0.804377	ACTG2	9.80167e-19	1.86052	COX8A	1.00925e-10	0.542657	ALDH2	6.75746e-42	2.05599	CLEC2B	1.14867e-25	1.5231	C10orf54	1.29832e-37	2.43833
218	FIBIN	2.11357e-64	1.7603	HSPA1A	7.44529e-66	0.455574	CLU	8.50226e-155	0.873618	RGS16	8.70547e-07	0.604587	NFKB1	9.61699e-112	2.45442	EIF4A2	2.86336e-72	0.775627	RPS7P1	1.92272e-134	2.20501	PEG10	2.34548e-76	1.77286	PTEN	4.04435e-56	1.87079	DHRS7	5.78582e-18	1.45624	FCGRT	1.44476e-52	1.42368	NDUFB3	1.28534e-18	0.927872	CHCHD10	2.61349e-10	2.02041	CBR1	1.44046e-41	2.43584	MSX1	1.67133e-25	2.18923	YBX3	2.76822e-37	1.17893
219	PFN2	3.06372e-64	1.30438	SMC4	3.50837e-65	2.04704	ABCA9	4.98387e-154	2.90183	PQLC2L	9.4696e-07	2.16511	SPSB1	5.08087e-111	2.90164	RPL35	8.2013e-72	0.587554	CTSC	3.52061e-134	2.07303	TMED9	3.40907e-76	1.33344	CALD1	5.47993e-55	0.882115	TPSB2	6.80037e-18	3.09341	KLF6	1.13547e-51	1.07259	MUC13	1.70052e-18	7.1444	FAM129A	2.79524e-10	2.01018	NDUFA11	1.85541e-41	1.13822	CHD1	2.91681e-25	2.23203	DMKN	3.92988e-37	2.85083
220	HNRNPDL	1.34626e-62	0.565047	FUS	4.57901e-65	0.96464	THBS2	1.96288e-153	1.5056	SCP2	1.89634e-06	0.369782	EEF1A1	2.91886e-110	0.568267	PRDX6	3.03236e-71	0.896321	OLFML3	5.54258e-134	1.31938	GJA1	3.63871e-76	1.26067	NFE2L2	8.60437e-55	1.37236	NTN4	6.80381e-18	2.83695	NEU1	3.27498e-51	2.09828	GSTO1	1.82596e-18	0.907092	PGF	1.5876e-09	2.75116	RPL10P9	9.16069e-41	1.28059	HAS1	3.58648e-25	2.74938	RPL32	5.5782e-37	0.574273
221	SUMO2	7.10654e-62	0.578264	SRSF11	5.71601e-65	0.787412	PAM	6.95802e-152	1.76581	IRF1	1.93225e-06	0.611958	SERPINE2	1.63428e-109	1.79477	MRPL33	4.19685e-71	0.860334	LGALS3	2.34069e-132	1.30802	SLC2A3	5.01623e-76	1.35282	CTSK	1.32021e-54	1.12037	SEC62	8.10193e-18	0.386242	JCHAIN	3.91352e-51	3.46986	ANXA4	2.87844e-18	1.21724	TGFB1I1	1.80136e-09	1.694	GABARAPL2	1.07201e-40	1.20602	RPL23AP42	6.37032e-25	1.24339	CD200	8.552e-37	2.58484
222	RPS3AP6	9.57605e-62	0.892078	RBM25	4.22113e-64	1.13137	OAF	1.26834e-151	1.94381	MUC1	2.25878e-06	2.47966	VASN	1.90248e-109	2.62517	NAMPT	5.19155e-71	1.08766	PDCD5	8.00632e-132	1.63747	FBN2	2.54168e-75	2.00121	RGS16	1.75377e-54	1.80462	PRELP	1.03999e-17	1.06702	KRT15	5.8628e-51	7.66443	MT1E	4.92831e-18	0.585087	BHLHE40	1.9142e-09	1.0833	TRMT112	1.22048e-40	1.03019	TMSB4X	9.10477e-25	0.652621	GCA	9.71544e-37	2.7327
223	SNHG6	1.12024e-60	0.529826	RP11-343H5.4	8.71379e-64	1.80088	FAM198B	1.84723e-150	2.325	NDRG2	2.28845e-06	0.818616	KDM6B	6.35416e-109	3.28175	PRG4	1.05596e-70	1.45691	YPEL5	1.58789e-131	1.85177	CDH11	2.75161e-74	1.63683	IGLC2	2.03722e-53	2.70883	RP11-332H18.4	1.0434e-17	28.005	SCPEP1	7.9568e-51	1.71614	SNRPD2	1.63976e-17	0.470522	CCDC107	2.16017e-09	1.72275	TMEM147	1.25683e-40	1.99796	FAU	1.29173e-24	0.469766	MT-ND1	1.38091e-36	0.764875
224	ATP5O	1.27683e-60	0.545651	ANP32A	1.46778e-63	1.4309	S100A12	2.10577e-150	3.88987	ZNF331	2.79586e-06	0.702373	MSN	2.52912e-108	1.72106	CARHSP1	6.99738e-69	1.52216	ZFAND2A	3.64853e-130	2.59227	AOC1	3.01426e-74	7.27727	SRSF3	8.49078e-53	0.799765	ARHGDIB	1.55856e-17	1.7666	DDAH2	2.13471e-50	1.56632	TUBA1B	2.13983e-17	0.43509	GUCY1B3	2.22812e-09	2.16516	RIMS2	1.38726e-40	7.00005	CFD	3.35051e-24	0.754669	FGF1	4.65925e-36	3.27925
225	ATP5A1	2.35015e-59	0.666238	RPL10P6	2.5389e-63	2.67573	IGF1	9.25785e-150	1.69913	TMEM59	3.23898e-06	0.161784	KLF9	6.70572e-108	1.95489	CPB1	1.27867e-68	1.57979	VMP1	2.13318e-129	1.90437	MYADM	1.07936e-73	1.88979	SELE	1.99291e-51	2.62389	COX17	2.01338e-17	1.07186	KLF2	2.76629e-50	2.10589	DECR1	2.3291e-17	0.940486	ZNF331	2.96284e-09	1.28943	TMEM230	2.15652e-40	1.31525	GLA	5.72051e-24	1.55919	CLIC5	1.15907e-35	4.56607
226	TBCA	5.74064e-59	0.59412	EIF3E	1.50717e-62	0.528498	DDX17	2.42681e-149	1.27132	HSPA1A	3.4097e-06	0.161135	RAP1B	5.13366e-107	1.79581	SDHD	1.36572e-68	1.23436	UGDH	2.49199e-128	1.78269	SERPINE2	1.7784e-73	1.47629	CCL20	2.8372e-50	2.56614	CYC1	2.02907e-17	1.55158	MFGE8	1.77133e-49	1.30061	RPSA	2.98294e-17	0.368979	C1QTNF1	3.11562e-09	2.14093	EBP	3.95191e-40	3.34046	UBA52	6.51595e-24	0.483404	LGALS8	1.4144e-35	2.24707
227	MFAP2	8.78185e-59	1.82369	GPC6	3.49809e-61	1.48895	NOX4	7.51821e-145	3.75694	AL035610.1	3.51245e-06	1.62274	UBE2N	8.35389e-107	1.68447	AC090498.1	5.69281e-68	1.00334	UBE2B	1.65896e-125	1.83618	PRAF2	8.38038e-73	2.30877	LTBP1	5.56897e-50	1.69917	RP11-122C9.1	3.2385e-17	27.9369	CADM3	3.33232e-49	2.63943	HADH	3.34559e-17	1.92174	CCL4	3.48967e-09	1.22462	SMS	4.5318e-40	2.2258	SEC61B	1.28188e-23	0.703097	RTN3	2.15632e-35	1.49434
228	CFDP1	2.36068e-58	1.11436	FXYD6	4.45173e-61	1.57938	GPX4	2.18866e-144	0.95762	RPL35	3.6286e-06	-0.0198717	IRF2BP2	1.15014e-106	1.79117	RPS11	9.19627e-68	0.551026	MYL12A	6.59992e-125	1.11344	RPL10	1.23793e-72	0.553837	PLSCR4	6.51566e-50	1.8572	OAZ2	5.57492e-17	1.31686	LMNA	7.35474e-49	1.12584	C6orf48	4.4217e-17	0.687982	TLN1	3.60161e-09	1.44165	PARK7	5.44619e-40	0.983915	MAP3K8	1.42835e-23	2.07024	PTPN13	5.79955e-35	2.69759
229	HBB	7.40586e-57	1.58553	PFN2	1.51676e-59	1.25263	CCNI	6.13631e-144	1.09536	CCL4L2	3.814e-06	0.902274	GNG12	2.37719e-106	1.61683	RPS16	1.53584e-67	0.575975	DNAJB6	9.47978e-123	2.01249	PTK7	2.00812e-72	2.76582	BAG3	6.5399e-50	1.39941	POLR2F	6.66467e-17	8.4031	CD74	8.76439e-49	1.37855	VDAC1	6.03802e-17	0.886298	RGCC	4.80448e-09	1.31329	APRT	1.52497e-39	1.61747	RGCC	2.5196e-23	2.00435	COX7B	5.80491e-35	0.871394
230	PFDN4	2.23144e-55	1.03664	POLR2G	4.41705e-59	0.904847	SH3D19	1.19329e-143	2.28194	TMBIM4	3.95568e-06	0.459715	PPP2CA	2.40517e-105	1.7021	SEP15	1.27986e-66	0.856473	NAF1	2.21776e-122	3.71511	NME4	2.6351e-71	2.00067	CXCL3	2.82895e-49	1.57545	CA3	6.68811e-17	4.16633	SH3BGRL3	3.09472e-48	0.946048	ATP5A1	7.96059e-17	0.671864	C2orf40	6.04485e-09	0.956798	TSTD1	9.82849e-39	3.11323	RDH10	5.01129e-23	1.91496	DSE	2.14612e-34	1.69591
231	TCEAL8	3.14616e-55	0.901303	BTF3	1.07727e-58	0.278693	NFKBIZ	1.07384e-142	1.46641	RNASE1	4.98487e-06	0.791413	EEF2	2.54823e-105	0.772912	RPL9P9	5.07694e-66	0.723491	MIR100HG	3.35114e-122	2.49133	CD99	4.93794e-71	0.877289	ABLIM1	4.41598e-49	1.94885	ANGPTL2	7.1174e-17	1.69262	CYP4B1	1.1486e-47	2.01533	AIG1	8.26724e-17	2.0332	PARM1	6.70553e-09	2.54224	SCAND1	1.28728e-38	2.16736	ATF4	8.87512e-23	0.836007	BICDL1	2.40489e-34	5.02461
232	MATN2	1.07683e-53	1.53624	RPS23P8	1.56096e-58	1.40963	SRGN	1.80584e-141	1.43116	DUSP1	5.09803e-06	0.142799	RHOQ	4.86462e-105	2.62912	TMSB4XP8	2.67285e-65	1.39625	ATP5J	7.80135e-122	1.06456	MAGED2	6.96058e-70	1.02384	UBC	5.24931e-49	0.688548	SLC25A6	1.01758e-16	0.439031	LDHA	1.73016e-47	0.81082	ERH	1.0166e-16	0.759363	PTRF	6.87895e-09	0.764061	DSTN	1.84158e-38	0.870086	RP11-425L10.1	2.55247e-22	1.09582	ALDH1A2	3.39725e-34	2.91077
233	LSM5	1.7814e-53	0.810462	TNC	1.58276e-58	1.72291	CRISPLD2	2.68507e-141	1.41129	CCDC102B	5.60153e-06	1.87953	PTHLH	5.85169e-105	3.79823	RPS15A	2.81519e-65	0.494767	FKBP7	1.17378e-121	1.8587	SEC62	8.59731e-70	0.849824	DPT	1.96109e-47	1.08871	RP11-622K12.1	1.55043e-16	13.0344	NBL1	6.00391e-47	2.30831	COX6B1	1.58217e-16	0.501298	RHOA	1.05842e-08	0.317226	DECR1	2.72419e-38	1.3896	LY96	6.13713e-22	2.52608	UQCRB	1.24258e-33	0.862963
234	COL4A2	4.00044e-52	1.2094	RPL18AP3	4.0024e-58	0.822713	NEXN	9.70815e-141	2.05644	CCDC80	5.80114e-06	0.163698	HSPH1	9.78979e-105	1.16246	TMEM14A	1.34494e-64	1.41864	MMP7	2.95793e-121	5.28336	SERF2	1.05563e-69	0.764292	MXRA8	2.65182e-47	1.63067	PPP1R12B	1.75222e-16	2.58228	ZC3H12A	1.80697e-46	2.59257	MYL6	2.10303e-16	0.384099	ARPC1A	1.51628e-08	1.0402	METTL9	3.43195e-38	2.02679	HNRNPA2B1	1.37837e-21	0.571386	MAL2	1.72939e-33	3.97044
235	C12orf57	6.39661e-51	0.561756	RPL10P16	4.49233e-58	1.32807	PCSK5	2.5118e-140	2.79594	CCL21	6.17305e-06	1.95444	G3BP1	9.84828e-105	1.99134	FXYD5	2.22007e-64	1.63983	LMCD1	3.78915e-121	2.40605	RPS2	1.28857e-69	0.840082	APOC1	2.76285e-47	1.91362	CNBP	2.45013e-16	0.510422	ARID5B	5.77796e-46	1.47223	ACTA2	2.22423e-16	0.685455	NDUFB2	1.7419e-08	0.452409	MT-TE	5.17082e-38	2.93448	ATP2A2	2.06122e-21	1.5562	ATP5H	4.16951e-33	0.925511
236	ANAPC11	4.44519e-50	0.652341	SEPT7	9.04643e-58	0.690028	IGFBP7	2.10816e-139	0.841272	LSP1	6.5414e-06	0.73931	ILF2	1.64715e-104	1.38133	PSME1	4.36036e-64	0.93015	MTCO1P12	5.18737e-120	2.29897	CTSD	1.83962e-69	1.51869	GNAS	5.09887e-47	0.7331	KANK2	2.59238e-16	1.68361	CCNI	9.07707e-46	1.02574	HNRNPDL	2.9847e-16	0.557857	ALDOA	2.05644e-08	0.478213	COQ8A	1.35269e-37	4.14338	RPS28	2.1545e-21	0.494726	MBP	5.03119e-33	3.04442
237	EEF1B2	2.29932e-49	0.3398	MORF4L1	1.4095e-57	0.467904	ASPH	1.89023e-138	1.70384	CCNL1	7.73723e-06	0.269823	ZFP36L2	3.02849e-104	1.071	NCOA7	3.79431e-63	1.92242	SNRPG	1.77377e-119	1.23457	DPP7	4.49665e-69	2.67932	TRIM22	1.81393e-46	2.09441	PGAM2	4.01469e-16	5.99793	SEPP1	9.74541e-46	0.81826	APOA2	3.55955e-16	6.86097	YWHAB	2.21621e-08	0.490875	HAGH	1.56079e-37	4.14451	ABI3BP	3.6207e-21	1.06286	AMOTL2	5.2264e-33	2.53507
238	MAGED1	5.9363e-49	1.19364	CBX5	4.54168e-57	1.52803	PLSCR1	5.40628e-138	1.729	NR2F1	8.45222e-06	0.898094	ADAMTS1	8.02115e-104	1.37332	CYCS	1.26685e-62	0.787474	TAGLN2	2.52455e-119	1.30189	CHPF	1.40242e-68	3.30203	ARID5B	4.3304e-46	1.40725	MAPRE2	4.86238e-16	1.91387	RARRES2	5.74627e-45	0.917801	NDUFB1	4.29038e-16	0.546804	VCL	2.66711e-08	1.00621	SQSTM1	1.57411e-37	1.13208	C7	3.70087e-21	1.00117	SRGN	5.6087e-33	1.31037
239	EMP3	5.96652e-49	0.590858	NDUFS5	5.64276e-57	0.418632	NFE2L2	5.42413e-135	1.40141	ICAM1	8.84948e-06	0.539306	RNF103	1.26124e-101	2.81631	RPL18A	1.28448e-62	0.680961	LY6E	1.59286e-118	1.55058	WSB1	2.33548e-68	1.00975	SLIT3	1.63059e-45	1.70352	EMP2	6.85905e-16	1.06081	TOB1	7.35979e-45	1.6122	SNRPG	6.4413e-16	0.574322	PTK2	2.98704e-08	1.65458	ATP5L	2.26911e-37	0.765914	SNRPG	4.19585e-21	0.78773	S100A12	9.10477e-33	2.77378
240	ATP5J2	1.33746e-48	0.541848	SLC25A6	6.24419e-56	0.464228	TMEM106C	6.27033e-131	2.03023	RPL14	1.80077e-05	-0.00381192	YPEL5	4.23982e-101	1.4971	FKBP2	3.799e-61	1.01695	CAMTA1	7.275e-117	1.67569	CCND2	2.94971e-68	1.60298	DSE	5.13069e-45	1.74117	PSMB6	7.98679e-16	0.91347	IFRD1	1.31352e-44	1.52324	CBX3	9.66622e-16	0.823387	TGM2	3.32416e-08	1.54759	TMEM219	2.29504e-37	1.656	SNU13	1.04135e-20	0.983502	DUSP1	9.4967e-33	0.821937
241	NRK	2.03259e-48	3.28135	SNRPC	2.26903e-55	0.937165	UAP1	8.80958e-130	1.01061	CSTB	2.54548e-05	0.27607	FGFR1	2.33673e-100	1.55637	CENPW	1.34135e-60	1.93259	CYCS	1.63159e-116	1.21617	RPS10	1.5782e-67	0.839654	PRNP	1.00257e-44	0.994747	CHURC1	1.01424e-15	2.12889	NFIA	1.45655e-44	1.35518	SNHG6	1.06046e-15	0.521239	COX7C	4.05446e-08	0.166963	PLIN2	2.73525e-37	1.19886	RP11-475C16.1	1.1373e-20	1.02156	COMMD6	1.09096e-32	0.842461
242	LSM7	3.7383e-48	0.956923	LSM5	1.49605e-54	0.803217	PLXDC2	8.95959e-129	2.09779	NBL1	3.32369e-05	0.882938	ERN1	4.16725e-98	4.35585	RPSA	1.56049e-60	0.68891	NDUFA6	4.66658e-116	1.49032	ATP5G2	3.64959e-67	0.859461	HLA-E	4.77466e-44	0.95284	CAMTA1	1.15003e-15	0.967177	TCP1	1.54163e-44	1.17428	GPC6	2.00415e-15	1.28614	PDE5A	5.15876e-08	2.26773	TCEB2	2.74085e-37	0.838951	BHLHE40	1.40853e-20	1.59789	ARHGAP18	1.11255e-32	2.99473
243	HSBP1	1.15312e-47	0.519713	PCDH18	2.02092e-54	1.36348	MBNL1	1.23949e-126	1.76644	HLA-C	5.11681e-05	0.346126	C16orf72	8.34491e-98	2.63218	ATP5G2	3.04213e-60	0.746758	FKBP11	7.01231e-116	2.69434	GPX4	5.18629e-67	0.926381	NORAD	1.52003e-43	1.25366	DES	1.69266e-15	1.64493	ZBTB16	2.04533e-44	2.92012	EDF1	2.5063e-15	0.560561	KCNAB1	5.32676e-08	2.24358	DNPH1	3.61857e-37	2.4476	RPL22	1.4305e-20	0.478687	COX4I1	1.14361e-32	0.834737
244	IGFBP2	2.79499e-46	2.2782	SF3B6	2.37315e-53	0.590632	EGFR	2.65064e-125	2.12899	DDIT3	6.0257e-05	0.564285	PFN1	1.73617e-97	0.84653	KIF22	6.07065e-60	2.11756	LAMP2	1.76985e-115	1.73208	LOX	1.19037e-66	1.33391	STEAP4	4.13596e-43	2.75678	NDUFB10	2.06224e-15	1.17771	PID1	2.9837e-44	2.06912	TBCA	3.62636e-15	0.576342	H3F3B	6.35992e-08	0.136714	NDUFA5	1.06071e-36	1.31912	MIR22HG	1.60574e-20	1.77177	CH17-360D5.2	4.71366e-32	3.64009
245	SEC13	2.59714e-44	0.98799	RPL13P12	4.18405e-53	0.92121	PLPP1	1.36335e-124	1.50254	PECAM1	6.5021e-05	1.96567	MT2P1	2.72761e-97	3.18425	HCFC1R1	7.48949e-60	1.16945	SAR1A	3.54e-115	1.90467	TPI1	5.89344e-66	0.871909	CD302	9.59706e-43	2.04891	LAMA2	2.1444e-15	1.4655	PDLIM1	6.88751e-44	1.48845	ATP5G1	3.88632e-15	0.783169	MT-TV	8.27947e-08	1.4111	DUSP23	1.53672e-36	3.1779	RYBP	2.41143e-20	1.61233	DSC3	6.357e-32	3.91282
246	FAP	6.81679e-44	1.59259	YWHAE	2.34186e-52	0.615055	THY1	2.86051e-122	1.11804	SDHD	6.60715e-05	0.395657	CSNK1E	1.06125e-96	2.52228	C8orf59	1.64422e-59	0.846667	HSPA9	2.16274e-114	1.8789	GSTA4	7.57261e-66	1.70128	BOC	1.43985e-42	1.96427	ECH1	2.15268e-15	1.25405	KLF9	9.33077e-44	1.56283	ARPC3	4.11401e-15	0.601038	SYNM	9.16586e-08	3.03327	NR4A1	1.75814e-36	1.05061	MGST1	3.11864e-20	0.714167	CD46	8.68933e-32	1.37531
247	ARF4	2.01075e-43	0.422098	CCT8	1.0297e-51	0.966268	FGFR1	5.21331e-122	1.37268	DBI	6.82458e-05	0.185266	MIR22HG	1.21302e-96	2.12448	FAM200B	5.59731e-59	1.64665	PRDX5	3.96731e-113	1.38332	HAS2	5.68748e-65	1.67588	CRYAB	2.08283e-42	0.763239	PHPT1	2.71369e-15	0.824164	WFDC2	9.33438e-44	2.63755	NDUFA3	5.29076e-15	0.733815	SORT1	1.48666e-07	3.00072	SOAT1	1.75982e-36	2.33933	PRNP	3.44433e-20	0.965177	APLP2	1.0968e-31	1.16582
248	H19	3.2105e-43	2.62582	LRRC17	2.16857e-51	1.30933	DPYSL3	7.95716e-122	1.81368	IGHG1	7.91476e-05	1.20902	RGS5	1.31858e-96	2.25188	UPK1B	9.40435e-59	4.21629	SOD1	8.8651e-113	1.07519	EIF4EBP1	2.4623e-64	2.05364	ABCA9	7.4991e-42	2.24311	OR51E1	4.99344e-15	5.70143	TRIB1	5.48039e-42	2.0529	TFF3	6.29158e-15	2.28603	EPS8	1.51489e-07	1.27235	RPL8	2.35883e-36	0.678272	TOMM7	3.02331e-19	0.543587	PDGFC	1.25218e-31	3.31828
249	CNN3	1.5082e-42	0.591446	CDH11	2.92867e-51	1.18028	ADAMTSL4	1.15003e-121	2.72888	KCTD12	8.36174e-05	0.325555	ARL6IP1	3.26222e-96	1.17009	KLF10	2.44657e-57	0.906575	COX6B1	9.88707e-113	1.07089	RPL18A	2.50885e-64	0.763761	NAMPT	8.42922e-42	1.07104	C1orf63	5.867e-15	27.7991	EGR2	9.78759e-42	2.46886	CKS1B	8.46807e-15	1.1742	PACSIN2	1.66231e-07	2.05576	DANCR	3.15579e-36	2.16656	LGALS3	3.42803e-19	0.750286	TOMM20	1.62232e-31	1.25768
250	RBM3	3.41843e-42	0.671625	SNRPG	4.98459e-51	0.545578	ARL6IP5	5.79715e-120	1.07019	RARRES1	9.20615e-05	0.460109	PPP1R15B	5.37193e-96	2.16334	ARL4D	2.70243e-57	1.94106	SQSTM1	1.34609e-112	1.43115	CTSC	3.32345e-64	1.20388	PCBP2	9.99159e-42	0.93817	RSU1	6.04303e-15	1.45908	ELN	2.93388e-41	1.2737	PRDX2	9.57104e-15	0.737513	RAMP1	1.95531e-07	1.91849	WDR83OS	1.12802e-35	0.937876	IL33	4.22873e-19	1.55829	CD81	1.98848e-31	0.951228
251	NDUFB8	3.8344e-42	0.729677	RPL35	9.85059e-51	0.225347	TSHZ2	2.27516e-119	1.5188	GPR183	0.000102109	1.31759	PAWR	1.50534e-94	3.27968	FAM162A	3.1022e-57	1.20121	LOX	2.31441e-112	1.59281	AP2S1	3.39356e-64	1.35578	ATP1A1	2.06116e-41	1.1016	ENG	6.51004e-15	2.23031	GDF15	5.37056e-41	3.48261	CDH17	1.1734e-14	7.66528	FILIP1L	2.30142e-07	1.49283	ATP5J2	1.88098e-35	0.937287	RPL23	8.65058e-19	0.442393	ST3GAL5	2.18363e-31	2.87628
252	GNAS	1.82104e-41	0.390414	WSB1	1.79422e-50	0.621078	TIMP1	1.48356e-118	0.718279	ADM	0.000130169	0.419199	MAPKAPK2	3.4422e-94	2.98014	SCEL	7.99436e-57	5.3605	TIMP1	5.58507e-112	1.08277	FXYD5	2.95417e-63	1.7566	ADIRF	2.53555e-41	0.6699	FBLN5	1.40707e-14	0.765654	CD34	7.91226e-41	1.18078	MAD2L1	1.35298e-14	2.0903	NDUFB10	2.60246e-07	0.803818	GRHPR	1.99633e-35	2.09136	MT1L	1.01206e-18	2.17532	H6PD	2.82115e-31	2.55318
253	P4HA1	2.07248e-41	1.17523	RPL8	2.40311e-50	0.276854	CANX	4.28746e-118	1.10718	ABCA9	0.000159626	0.763818	ICAM1	6.3887e-93	1.8311	SH3GLB1	7.76691e-56	1.36872	NME1	1.11322e-111	1.81609	S100A8	5.62368e-63	0.950895	ACKR3	2.14635e-40	1.28467	ISCU	1.47556e-14	1.1466	MRC2	8.9694e-41	1.577	LGALS4	1.47001e-14	4.98223	PPP1CB	2.73099e-07	0.707594	CXCR4	4.60535e-35	2.82615	SGK1	1.16678e-18	1.29162	NPC2	3.7322e-31	0.839162
254	GTF2H5	1.17304e-40	0.72707	RPS10	2.83762e-50	0.339734	YBX3	4.24946e-117	1.18199	RPL7P1	0.000178408	0.263516	FOXF1	2.4144e-92	3.55923	TXNIP	1.20898e-55	0.712265	PTX3	1.49426e-110	2.78866	ARF1	6.98202e-63	1.01321	SSPN	5.88902e-40	1.72232	ARF1	1.77845e-14	0.752657	TMEM176B	1.70482e-40	1.32189	RPS10	1.90595e-14	0.366396	BTG1	2.76969e-07	0.459341	SLC25A6	4.89161e-35	0.826027	KLF6	1.27066e-18	0.817311	NEAT1	1.02047e-30	1.06293
255	NDUFS5	2.42496e-40	0.350608	ZWINT	4.42011e-50	3.10139	SH3BGRL3	8.36622e-114	0.856998	SPRY1	0.000178911	0.291364	MT-ND4	2.35358e-91	0.660994	SULF1	7.49023e-54	1.40166	COX7B	1.18761e-108	1.07168	ALKBH7	8.67038e-63	1.87737	SH3BP5	2.65852e-39	1.89477	APOA1BP	2.48276e-14	27.7823	SLIT3	4.02934e-40	1.64134	ADAMDEC1	2.46816e-14	5.48668	NDUFB4	2.77033e-07	0.415585	TSPAN7	6.1866e-35	3.17976	VASN	1.38613e-18	1.94481	ADGRG6	1.58287e-30	3.50224
256	PCDH18	7.99407e-40	1.20455	RP11-371A22.1	7.29879e-48	1.087	RAB8B	9.81732e-114	1.96144	ARL6IP5	0.000220322	0.270516	TUBA1C	1.98719e-89	1.39775	SEMA3C	3.14928e-53	0.722908	TM4SF4	1.33601e-108	6.58896	C15orf48	1.19023e-62	3.49845	CASC4	3.30308e-39	1.79181	C11orf73	5.5776e-14	27.7426	NFIL3	1.80472e-39	1.84671	MEP1A	2.49161e-14	8.75802	NRGN	3.19179e-07	3.69092	SMDT1	6.74489e-35	1.60181	GADD45A	1.80868e-18	1.40603	RPL23	1.64804e-30	0.716007
257	MRPL51	8.73462e-40	0.590096	NACA	2.23815e-47	0.215823	CAPN2	4.41855e-113	1.40473	SVEP1	0.000254473	0.441341	UFM1	2.14815e-89	1.56024	NR4A1	5.65298e-53	0.811348	PTS	4.80367e-108	2.33618	TSPO	2.76089e-62	1.38746	FGL2	4.64929e-39	2.52607	RP11-3P17.3	8.32591e-14	27.7257	NR4A2	4.02651e-39	1.61576	HNRNPD	2.60554e-14	0.684024	NDUFA12	3.46192e-07	0.595247	PCBD1	7.3153e-35	2.02802	JMJD1C	3.31964e-18	1.66401	RPL6	3.22369e-30	0.688861
258	ATOX1	2.61121e-39	0.701493	PNISR	3.15067e-47	0.973233	TMSB4X	5.76158e-113	0.727404	FCN3	0.000268947	4.3633	S100A6	3.34293e-89	0.736232	RPL38	6.0987e-53	0.52285	SDCBP	1.15982e-107	1.10833	SSR4	2.79691e-62	0.88345	TRAM1	6.08453e-39	1.10652	MYL12A	9.3092e-14	0.386943	CHD1	2.20503e-38	2.08816	TDP2	3.14399e-14	2.01456	RBPMS2	3.46441e-07	2.93205	NUDC	1.03101e-34	1.69329	RPS27AP16	3.74641e-18	1.14636	MT-ND3	3.77775e-30	0.685785
259	MEOX2	3.35827e-39	2.01999	RPAIN	2.3978e-46	1.34749	ADIRF	7.55464e-112	0.687005	RPS19	0.0003199	0.0807682	MTHFD2	1.8493e-88	1.97619	GFPT2	4.83985e-52	1.22791	MMP1	2.92046e-107	5.41475	PDLIM7	3.9761e-62	2.20561	PAM	6.40591e-39	1.42439	WISP2	1.42011e-13	1.27325	TPPP3	2.76753e-38	2.08614	ID1	6.64719e-14	0.886977	HLA-DPA1	4.15791e-07	1.49564	MDH1	4.15071e-34	1.24777	UBL5	3.84958e-18	0.540953	IQGAP1	5.3002e-30	1.29988
260	MYL6	1.03998e-38	0.286466	H3F3A	2.16135e-45	1.55932	NDRG1	6.61573e-111	1.34849	SCPEP1	0.000350038	0.476723	PRKAR1A	1.54374e-87	1.28798	CXCL2	1.49707e-51	0.925155	LDHB	3.70621e-107	1.03239	FLT1	1.81465e-61	3.99575	THBS1	7.23011e-39	0.834563	CFL1	2.17885e-13	0.186625	ACTG1	3.78409e-38	0.671355	NUSAP1	7.98823e-14	2.0749	NTN4	4.22163e-07	2.01752	HLA-DRA	5.29415e-34	1.66791	HSPA5	4.22187e-18	0.629424	RPS13	8.1721e-30	0.651743
261	SNRPD1	2.54331e-38	0.590759	PCNA	1.15223e-44	1.44729	ZEB1	1.08135e-110	2.0669	AC090498.1	0.00039265	0.269983	YES1	3.69416e-87	2.81064	JUNB	5.04849e-51	0.686287	SLC38A2	6.43202e-107	1.18236	RSL24D1	3.23808e-61	1.02244	GNG11	9.46526e-39	0.897812	ANXA11	2.92334e-13	1.67105	MYADM	4.5244e-38	1.72277	ITM2C	8.78351e-14	0.665032	AVPR1A	5.08121e-07	3.29758	IDI1	1.06969e-33	1.45003	FGF7	4.79978e-18	1.32126	EIF3H	1.7162e-29	0.88211
262	MXRA5	9.74197e-38	1.59899	FAM213A	1.7415e-44	1.67914	SSPN	3.30316e-110	1.87811	VCAM1	0.000402478	0.774952	STAT3	4.5352e-87	1.69066	SDPR	3.02871e-50	2.73681	NRBF2	8.34465e-107	3.26053	NDUFAB1	1.27573e-60	1.20088	CD59	2.67717e-38	0.739478	HMCN2	3.23768e-13	5.60211	RND3	5.89538e-38	1.00817	ABRACL	9.00808e-14	1.84373	GUCY1A3	5.34574e-07	2.23504	CDK2AP2	2.18108e-33	2.49937	BASP1	5.35864e-18	1.52588	AADAC	2.33685e-29	3.01527
263	COL4A1	1.12833e-37	0.747413	ANAPC11	2.25161e-44	0.625913	CREG1	1.344e-109	1.59646	KLF2	0.000420868	0.58994	RNF11	1.08195e-86	1.90901	HSD17B6	6.87486e-50	3.81657	DUSP14	7.26574e-106	3.52093	RBM3	2.00713e-60	1.04381	ANXA1	6.07163e-38	0.664853	PEBP1	3.67654e-13	0.524994	ABLIM1	6.99902e-38	1.77534	RAN	9.59936e-14	0.44314	C10orf10	5.86004e-07	1.62202	NDUFAB1	7.54542e-33	1.2879	HIVEP2	9.94679e-18	2.57101	FAM153B	2.47572e-29	5.13732
264	P4HB	1.19129e-37	0.585925	CIRBP	2.84269e-44	0.542415	IFITM2	8.34756e-109	0.719196	BDH2	0.000429949	0.432673	NUP153	1.52109e-85	2.73866	TSPAN3	1.54613e-49	1.00325	TMSB4XP4	2.01881e-105	1.86782	RPS4X	2.80322e-60	0.724966	CCNG2	3.44288e-37	1.4217	CLIC1	4.051e-13	0.687099	ITGBL1	1.43668e-37	2.82872	RP4-765C7.2	1.21273e-13	0.989981	NTRK3	6.3784e-07	3.45444	UBB	7.56743e-33	0.606227	RTN4	1.33011e-17	0.68388	SLC25A3	1.39981e-28	0.823805
265	NDUFC1	2.14006e-36	0.606868	SRSF10	2.97848e-44	1.03517	OGN	6.10286e-107	0.731485	FTLP3	0.000453033	0.447879	TBX3	1.65181e-85	3.10564	SELENBP1	3.9123e-49	1.4958	UGP2	5.80393e-105	1.69288	CDKN1A	3.13045e-60	0.881215	ZBTB20	5.74514e-37	1.89467	LTBP2	5.95781e-13	1.09201	NDRG1	1.46008e-37	1.25752	VPS29	1.58441e-13	0.812103	TBC1D1	7.30659e-07	2.18738	FDPS	9.01992e-33	1.82808	ETF1	1.51692e-17	1.53978	SLC16A1	1.41815e-28	1.89981
266	FKBP10	3.48806e-36	0.935936	XRCC5	5.0362e-44	0.987585	SPRY1	2.021e-105	1.05282	RPS4Y1	0.000457141	0.202777	METRNL	6.76737e-85	2.8177	RPS5	8.96014e-49	0.652781	TMEM167A	6.5113e-105	1.90937	SURF4	4.46363e-60	1.42502	NRP1	6.63885e-37	1.53778	TLN1	8.45459e-13	1.68772	TCEB1	1.73023e-36	0.792326	VIL1	1.65256e-13	6.46592	CD52	9.88755e-07	1.93337	GADD45G	9.21379e-33	3.01435	SLC38A2	1.78307e-17	0.721918	SLC38A2	2.24178e-28	0.800513
267	COL2A1	5.23432e-36	3.92807	MFAP2	1.5843e-43	1.58259	TFPI	6.34255e-104	1.22782	IFI27L2	0.00047457	0.349184	EIF3A	9.22151e-85	1.89691	EIF5	1.40873e-48	0.808754	SEP15	1.93903e-104	1.19967	TMEM141	2.36325e-59	2.26514	EEF2	8.77613e-37	0.621898	ITGA7	9.94551e-13	3.90227	DDX3X	2.73049e-36	1.00038	CISD1	1.86609e-13	1.42712	ISCU	9.93326e-07	0.77108	CNBP	2.28354e-32	0.831734	EIF4E	2.62112e-17	1.75206	PLSCR4	2.24529e-28	1.60506
268	ZFHX4	1.65302e-35	2.0993	HNRNPR	1.14938e-42	0.936338	RDH10	1.6808e-103	1.94313	SCGB1D4	0.000482706	5.40567	MAP2K3	3.15905e-84	2.89375	TMEM258	2.22804e-47	0.66045	PSMA1	1.94204e-104	1.65542	CFL1	2.82938e-59	0.788054	COL6A2	1.44153e-36	0.742508	RNH1	1.09669e-12	1.20783	HES1	6.05625e-36	0.795818	HSBP1	1.88048e-13	0.519228	CAP2	1.15775e-06	2.62603	CAMK1	4.06388e-32	3.70386	RPS27A	8.53648e-17	0.447763	ATL3	4.62469e-28	2.0836
269	ANGPTL1	2.49131e-35	1.32649	LARP7	3.36098e-42	0.9401	CYR61	3.78376e-103	0.719432	TPSB2	0.000595768	1.39128	SBDS	5.25579e-83	1.57875	RPL28	4.44229e-47	0.557353	RP4-765C7.2	2.38475e-104	1.85671	CLTA	4.62432e-59	1.28546	PLTP	3.51844e-36	1.192	C1QTNF1	5.59768e-12	2.44158	AKR1C1	7.92047e-36	1.88389	UBE2T	1.92587e-13	2.0712	ITGB1	1.18753e-06	0.821344	PSAP	5.0141e-32	0.732971	RAB21	8.73451e-17	1.73623	RP11-425L10.1	5.95118e-28	0.983322
270	ATP5G2	3.20201e-35	0.368553	CDK4	5.34697e-42	1.05479	EPB41L3	1.99566e-102	2.97355	TIMP1	0.000625619	0.101867	SF1	1.09863e-82	1.81489	CUTA	5.4205e-47	0.808535	ATOX1	3.59344e-104	1.49666	TUBB2B	9.32486e-59	3.02987	SVEP1	4.50474e-36	1.44445	FIGF	6.86204e-12	27.6309	CTSA	2.64467e-35	1.54129	UQCR11	2.04673e-13	0.510008	AGT	1.63926e-06	3.26606	HIGD2A	1.17703e-31	1.19141	EIF5A	9.55864e-17	1.1142	MGST1	2.22133e-27	0.750571
271	RPL12	1.27586e-34	0.19318	SNRPB2	7.43862e-42	0.593628	HSPG2	3.16708e-100	1.71664	LYPLAL1	0.000627129	0.775547	ITGAV	2.66919e-82	1.8105	IFITM1	1.21286e-46	0.924862	AGR2	3.89838e-103	3.12663	PYCR1	1.07412e-58	2.70148	ZFP36L1	6.85964e-36	0.615143	ARL6IP5	8.2562e-12	0.730919	SERPINE2	4.37939e-35	1.20061	COX5A	2.36635e-13	0.919113	PDLIM7	1.66745e-06	1.2737	NAA38	1.23914e-31	1.355	RPL34P18	1.64789e-16	1.48436	PSAP	3.91294e-27	0.773068
272	LOXL2	3.44346e-34	1.95182	CFDP1	1.03068e-41	0.953609	LSP1	2.8433e-99	2.07822	SELM	0.000723626	0.243019	GNAS	5.01103e-82	0.736413	DNAJA1	2.04172e-46	0.631875	RHEB	6.66663e-103	1.77912	ESD	1.31985e-58	0.962271	RAB8B	1.26889e-35	1.68342	MAGED2	8.322e-12	0.629525	ADAMTS1	5.63052e-35	0.989761	SAT2	4.10299e-13	1.06117	NPNT	1.90253e-06	2.20398	VSNL1	1.30858e-31	5.31964	NOLC1	1.99246e-16	1.47747	REC8	3.94554e-27	3.88431
273	GLCE	4.73572e-34	2.05876	TRMT112	5.57424e-41	0.51534	ELN	1.07461e-98	1.23345	C8orf59	0.000883381	0.204098	CRY1	8.29712e-82	3.12594	STEAP1	4.41347e-46	1.91134	IER3IP1	8.16833e-103	2.12006	IFITM3	2.36308e-58	0.827298	CILP	1.87374e-35	1.4645	ERAP2	8.63119e-12	1.97734	MGST1	1.09063e-34	0.738265	ATOX1	4.9167e-13	0.719098	SBDS	2.0485e-06	0.750191	FIS1	2.53604e-31	1.36293	AMD1	2.07294e-16	1.04345	TMED10	9.42526e-27	0.948618
274	COX6C	7.77717e-34	0.240484	FABP5	7.61587e-41	1.0052	PLSCR4	1.16625e-98	1.7994	CPQ	0.000916881	0.464439	GCLM	4.14205e-80	2.90732	NDUFB9	5.52626e-46	0.756319	EEF1B2	1.30365e-102	0.868124	YIF1A	4.02189e-58	2.05939	SOD3	4.56805e-35	1.79365	EPHX1	8.79669e-12	1.07948	PAM	1.17322e-34	1.35982	PLAC8	6.27926e-13	3.333	RGS1	2.10456e-06	1.58273	NR1D1	3.14551e-31	3.79212	SPAG9	2.64883e-16	1.6022	MET	1.03022e-26	3.8088
275	TPI1	1.92262e-33	0.392699	HNRNPH3	8.33998e-41	0.58644	ECM1	2.02316e-97	2.07222	HLA-DQB1	0.00103326	1.93688	DNTTIP2	4.20583e-79	2.09184	SLC40A1	6.76879e-46	1.46836	RACK1	2.89749e-102	0.697779	RPL24	4.44784e-58	0.757697	ECM2	4.8426e-35	1.46729	CALM3	1.2144e-11	0.899337	PIGT	2.01115e-34	1.79231	DPY30	6.85889e-13	0.863906	COL18A1	2.11109e-06	1.30253	DNAJC19	3.25534e-31	1.55884	HSPE1P3	4.86981e-16	4.30463	C6orf62	1.07912e-26	1.62021
276	COX8A	1.14985e-32	0.479245	RPS15AP1	5.96657e-40	1.50457	PGRMC2	1.30674e-96	1.86934	ID3	0.00113195	0.149258	MT-CYB	5.47489e-79	0.591731	NDUFC1	4.09676e-45	0.779382	RCAN1	4.57302e-102	2.64397	P4HA2	8.79516e-58	1.85431	ID2	5.61974e-35	0.618646	C9orf89	1.42484e-11	27.5588	GRN	4.20723e-34	1.47141	TXN	8.68434e-13	0.314671	VWF	2.20838e-06	2.2644	NDUFA2	9.49032e-31	1.23588	MCL1	5.17939e-16	0.681776	TRAM1	1.16702e-26	1.01222
277	C6orf48	1.81015e-32	0.508599	MRPL51	6.41908e-40	0.583656	NTRK2	2.00506e-96	2.20769	EIF5	0.00116367	0.222827	MIR4435-2HG	7.26783e-79	1.66509	EIF3E	4.97435e-45	0.66467	HLA-A	4.69822e-102	1.30407	ADAM12	1.0459e-57	3.68281	IFRD1	6.00097e-35	1.34387	GPNMB	1.68734e-11	0.579501	CYB5R3	6.34385e-34	1.26145	PRDX3	1.1246e-12	0.65578	NTRK2	2.28899e-06	1.19886	HDDC2	1.21858e-30	1.65755	COX6C	6.78809e-16	0.401041	PDLIM5	1.17921e-26	1.58069
278	EIF3F	2.94499e-32	0.701965	HSPA8	9.81637e-40	0.31459	GNS	3.38479e-96	1.72917	KLF4	0.00118488	0.201122	TNFAIP3	9.29789e-79	2.02044	ATP6V0E1	1.1674e-43	0.659751	CLIC1	1.84647e-101	1.30629	CUTA	2.80615e-57	0.99846	ITGBL1	9.02064e-35	2.83109	LRP1	1.92449e-11	0.688729	KRT5	9.31474e-34	4.39043	NDUFB8	1.45767e-12	0.71456	MT-TE	2.36565e-06	1.66484	NDUFS7	1.27312e-30	1.77559	S1PR3	8.28612e-16	2.15321	CCNG1	1.2156e-26	1.45985
279	SEPT6	4.32485e-32	1.90031	UQCR10	2.46389e-39	0.462769	SESN1	3.04806e-95	2.96898	PLPP1	0.00119777	0.376967	CD9	9.57764e-79	1.22049	TMEM176B	1.76014e-43	1.0692	HIGD1A	2.12675e-101	1.84377	CSRP1	2.89002e-57	1.35341	CLIC4	1.75032e-34	1.04945	TCAP	1.97028e-11	6.10187	SMIM14	1.30823e-33	1.31465	ATP5F1	2.12021e-12	0.651396	SORBS1	2.73503e-06	2.44202	CYCS	1.36913e-30	0.893745	IL6ST	1.07771e-15	0.769217	MUC16	1.50121e-26	5.56445
280	SF3B6	7.29379e-32	0.470151	CCNB1	2.46826e-39	2.76944	TMBIM6	2.17325e-93	0.661876	CSRP1	0.00121847	0.36102	YY1	7.24059e-78	2.03617	CDKN1A	2.00725e-43	0.684182	NUCB2	3.58693e-101	1.60918	BNIP3	3.0921e-56	1.62614	DCLK1	1.853e-34	1.43332	SERPINI1	2.02719e-11	2.74266	COL14A1	1.42043e-33	0.965376	GCHFR	2.28226e-12	2.74122	ITGA7	2.78106e-06	3.0587	MAP3K13	1.65817e-30	1.52993	SLIRP	1.48252e-15	0.690542	CAPNS1	2.80071e-26	1.43318
281	TTC3	1.36013e-31	0.994075	RRM2	2.06699e-38	2.92321	LPP	9.14272e-93	1.56136	HLA-A	0.00138422	0.225992	FOSB	1.03235e-77	0.692868	HLA-C	6.38268e-43	0.811345	HNRNPC	5.79568e-99	1.01021	IMPDH2	1.38312e-55	1.23983	OLFML2B	2.96993e-34	1.97843	SQSTM1	2.4148e-11	0.670592	CP	2.12266e-33	4.17557	TYMS	2.83352e-12	1.88701	COX20	2.93341e-06	0.8286	GTF2H5	1.70094e-30	1.13715	PFDN2	1.54319e-15	1.09236	SNHG16	2.94347e-26	1.22531
282	AP3S1	1.54718e-31	0.770411	TMSB4XP4	2.90004e-38	1.00551	ANTXR1	5.0463e-92	1.37323	CCL5	0.00144862	1.2348	NOP56	2.24078e-77	1.77987	RPL18	7.28133e-43	0.586712	VIMP	2.31333e-98	1.8032	RPS6	1.65501e-55	0.535514	RHOBTB3	7.45466e-34	1.26151	PSMB1	2.49856e-11	0.514471	PXDC1	4.8588e-33	2.27574	RPL18A	3.46669e-12	0.255836	GPRC5C	3.38582e-06	2.88532	LAMTOR2	3.37996e-30	1.52751	NPC2	1.56797e-15	0.644014	PRDX5	3.98138e-26	0.847571
283	C8orf59	1.61626e-31	0.513775	PRDX2	4.30915e-38	0.654657	ERRFI1	6.85975e-92	0.941935	RSPO3	0.0015388	0.877297	TMED5	1.48378e-76	2.06365	ARPC5	1.52841e-42	0.920897	SMIM3	8.21504e-98	2.88759	CHCHD2	4.80088e-55	0.791144	JUND	8.67169e-34	1.10395	RP11-572C15.6	2.92664e-11	27.5636	HERPUD1	6.96631e-32	1.00929	SRP14	4.52994e-12	0.298418	SUSD5	4.13925e-06	3.59544	CUTA	4.06683e-30	1.04997	KCNE4	1.63003e-15	2.3404	TMBIM6	4.38614e-26	0.743898
284	SNRPB2	2.76662e-31	0.518573	KPNA2	8.99214e-38	1.22252	ANXA4	1.00378e-90	1.47883	CPVL	0.00155852	0.728763	IQGAP1	2.92083e-76	1.54547	CRIM1	2.98886e-42	1.60517	UQCRH	1.65047e-97	1.02864	HDLBP	4.85468e-55	1.3344	ELL2	1.50714e-33	1.66615	RAB11B	3.02551e-11	1.36994	HSPE1	8.99454e-32	0.659395	ATP5C1	7.09909e-12	0.608563	EHD2	4.25693e-06	1.15059	SNRPN	4.78256e-30	1.64082	NFIL3	1.64867e-15	1.69278	TGM1	4.64486e-26	4.78419
285	NUCB2	4.0678e-31	0.765881	HN1	1.63153e-37	1.27847	PDIA3	2.20666e-90	0.780479	SGCE	0.00162101	0.285032	KLF4	1.23339e-75	1.00591	ATP5J	1.90751e-41	0.626577	TFPI2	4.26552e-97	2.06983	ATP6V1G1	7.76824e-55	0.835719	MEDAG	8.33952e-33	0.978794	MSRB3	3.1616e-11	1.80589	DDX3Y	1.32063e-31	1.98149	ETHE1	8.43444e-12	2.3093	IGLC2	4.36859e-06	1.47924	ECI2	5.95499e-30	1.75387	IL1RL1	1.82861e-15	2.86812	SLC7A2	7.58885e-26	2.83025
286	SRP9	4.99855e-31	0.481669	SNRPN	2.2524e-37	1.12344	TMEM59	5.55364e-90	0.667774	CITED2	0.0016807	0.476191	RHEB	8.02616e-75	1.38996	MYL12B	3.3319e-41	0.615092	KRT10	4.3798e-97	1.73607	TUBA1B	1.54965e-54	0.753577	FTH1	1.21053e-32	0.794879	HLA-DRB1	3.29453e-11	1.53171	MXRA8	1.45922e-31	1.39094	UBL5	8.64226e-12	0.369729	ROCK1	4.75071e-06	1.4295	ACP1	7.39256e-30	1.30787	GJA1	2.93174e-15	0.966704	RPL37A	8.54073e-26	0.594586
287	TUBA1A	9.99646e-31	0.397604	C14orf2	2.84206e-37	0.386567	STEAP4	3.27744e-89	3.00528	AQP1	0.00174372	0.791505	CNN1	2.26547e-74	2.35268	MGST3	5.93332e-41	0.628054	CD63	4.79697e-97	0.468476	CNN1	2.87903e-54	2.04571	JADE1	1.53831e-32	2.19045	WFDC1	3.37037e-11	4.33173	MAT2A	3.64941e-31	0.979913	COA3	1.00317e-11	1.00694	UBC	5.05859e-06	0.153767	WBP2	1.19634e-29	2.34748	KDM6B	4.09747e-15	2.27071	NDUFA1	9.68545e-26	0.744706
288	HINT1	2.99869e-30	0.326828	CENPW	4.26203e-37	1.43052	APLP2	7.90259e-89	1.13962	RGCC	0.00186303	0.62893	SNHG3	4.35721e-74	2.19957	DAD1	1.39768e-40	0.621856	ATPIF1	1.43457e-96	1.36156	RRAD	3.53024e-54	3.34763	TNFSF13B	3.6086e-32	2.1549	ANXA6	3.95963e-11	1.12668	HTRA1	4.7856e-31	1.24962	CES2	1.518e-11	2.57232	SGCA	5.30068e-06	2.12574	ATP6V1G1	1.59642e-29	0.853012	DDX3Y	4.46455e-15	1.91219	TOMM7	1.4067e-25	0.764563
289	CFL1	4.3213e-30	0.259237	CENPK	4.40183e-37	3.11363	PDLIM1	1.1498e-88	1.37766	PSMB9	0.00211445	0.802015	JMY	1.60343e-73	3.75205	TCEAL4	1.6246e-40	0.878737	COX6A1	2.555e-96	1.14247	IGF2	2.19687e-53	1.68306	WNT5A	5.23558e-32	2.34228	FKBP8	4.34364e-11	1.58464	NFE2L2	1.03951e-30	1.07641	FRZB	1.52966e-11	1.6508	COX6B1	5.41794e-06	0.283563	IGHG1	2.15773e-29	2.99318	TSC22D2	4.63606e-15	1.6276	ANXA8L1	2.16157e-25	3.69283
290	GAP43	5.07539e-30	3.13337	DNAJB4	6.34085e-37	0.91489	GALNT15	1.29467e-88	3.05944	IGHA2	0.00216612	1.70661	COL4A1	2.98724e-73	1.24648	TCEB1	2.34988e-40	0.627437	TIMM13	2.60035e-96	1.60789	COX5B	2.7722e-53	0.820876	EPB41L2	6.02618e-32	1.42304	CCDC23	5.9466e-11	27.5358	COL6A1	1.46695e-30	0.711713	ACE2	1.71638e-11	5.31147	SELE	6.64827e-06	1.44687	TMEM59	2.57917e-29	0.753242	ZFAND2A	6.051e-15	1.556	PTRF	3.69633e-25	1.04118
291	TIMM13	8.38754e-30	0.707386	SUMO1	1.05358e-36	0.711128	DPT	9.90025e-88	0.934045	EPAS1	0.00221578	0.559801	GADD45A	4.20963e-73	1.61617	ALDH1A2	3.23955e-40	2.59951	SPINK1	2.07362e-95	2.23485	SAP18	3.88993e-53	0.770932	SPOCK1	8.95622e-32	1.91828	ANXA7	6.69716e-11	1.32189	PTRF	3.00679e-30	1.07791	OCIAD2	1.78629e-11	1.83976	UQCRQ	7.19314e-06	0.253664	NDUFA3	2.67019e-29	1.06507	INHBA	9.94648e-15	1.90001	EIF4A2	3.96756e-25	0.750861
292	NUTF2	3.88576e-29	0.859919	COX8A	1.4107e-36	0.508509	COLEC12	1.74155e-86	1.79002	CCL11	0.00254883	1.67512	MYL6	4.27337e-73	0.432095	TSTD1	4.81681e-40	2.47984	CAV1	3.526e-95	1.21304	SELM	4.41849e-53	0.958563	SH3D19	1.02605e-31	1.7147	CLEC14A	7.23463e-11	3.77474	TACC1	3.84498e-30	1.11825	MT-RNR2	2.02066e-11	0.644155	DAZAP2	8.6806e-06	0.572888	MRPS21	3.37772e-29	0.949675	GPNMB	1.06827e-14	0.722579	COX6B1	4.48043e-25	0.739368
293	LOX	3.915e-29	0.677348	MARCKSL1	2.46941e-36	1.3652	CREB5	4.68771e-86	2.17137	TNFSF10	0.00261197	0.698378	NOP16	7.54919e-73	2.14884	ATP5L	6.1984e-40	0.611091	TNFAIP8	4.20292e-95	3.15714	EFNB2	9.63513e-53	2.45699	MT-ND5	1.16064e-31	0.571188	SYPL1	7.57856e-11	1.03476	LAMA2	3.86592e-30	1.51707	NDUFB9	2.54873e-11	0.573356	ID1	8.81904e-06	0.597692	COPE	7.69182e-29	1.3322	CLIC2	1.31059e-14	2.27319	IMPDH2	4.5781e-25	1.06028
294	PSMB7	5.34777e-29	0.585239	H2AFV	2.57427e-36	0.958362	WNT5A	5.38741e-86	2.68161	OMG	0.00263858	3.7425	MRFAP1	8.04098e-73	1.02337	ATP5C1	7.79786e-40	0.71672	PSMA7	6.77605e-95	1.01398	COL11A1	3.15835e-52	2.02306	NOX4	1.27047e-31	2.54105	TENC1	8.44219e-11	27.5188	HNRNPA0	1.09689e-29	0.86686	MRPL13	3.37953e-11	1.0189	SLMAP	9.70746e-06	1.92171	UROD	8.41916e-29	1.72403	CCL3	1.66951e-14	2.02674	ANXA8	4.77517e-25	3.75687
295	H3F3B	1.06983e-28	0.229906	MT-CO2	2.82759e-36	0.323715	VIT	7.06895e-86	2.61805	CCL8	0.00270081	2.32308	AC013461.1	8.97219e-73	1.6698	PLA2G16	8.8166e-40	2.08978	TMED9	1.06315e-94	1.55942	ID1	3.52581e-52	1.13929	HSP90B1	1.50297e-31	0.580386	GSTT1	8.44219e-11	27.5168	MYLIP	4.10528e-29	1.7118	ACP1	3.49131e-11	0.819105	CD59	1.0371e-05	0.330344	GADD45GIP1	9.41698e-29	1.74915	RPS17	2.4079e-14	0.421112	RPL31	6.63374e-25	0.471854
296	MIR100HG	1.23188e-28	1.13408	RBX1	5.79209e-36	0.470083	GAS7	1.055e-85	2.29177	CLDN18	0.0032709	3.27287	DDX24	4.10441e-72	1.71045	MYL12A	9.25428e-40	0.601615	HSBP1	3.44253e-94	1.096	SEC13	1.07003e-51	1.28619	MSN	3.86337e-31	1.21434	BCAP31	1.0297e-10	1.21316	KRT14	4.46541e-29	6.63152	WDR83OS	3.87771e-11	0.476572	PICALM	1.14286e-05	0.985497	C14orf2	1.51873e-28	0.755066	FAT1	2.60471e-14	2.50746	CD151	1.37764e-24	1.06984
297	SGCD	1.85732e-28	1.94245	UBE2E3	7.99217e-36	1.16916	LMO3	2.49089e-85	2.95828	GTF2B	0.00349675	0.422161	LITAF	3.10798e-71	1.20781	RPL27A	9.87677e-40	0.381119	COX7C	3.88029e-94	0.737144	CTSL	1.68783e-51	0.914471	TMEM59	4.84664e-31	0.605388	TBX2	1.06947e-10	2.89323	SLC19A2	4.53937e-29	1.89062	PRSS3	4.19599e-11	6.08878	FHL5	1.30568e-05	4.08953	IMMT	1.85667e-28	2.14153	RPL31	2.72225e-14	0.396646	FZD1	1.6051e-24	2.21369
298	DGUOK	4.04942e-28	0.820766	EXOSC8	9.2795e-36	1.24872	LAMP2	7.72994e-85	1.10165	C8orf4	0.00352338	0.636966	AFF4	5.36524e-69	1.98791	KLK7	1.24475e-39	5.27644	MT2A	1.58993e-93	0.910991	P3H4	2.74508e-51	2.82125	RDH10	1.39479e-30	1.63897	CFD	1.219e-10	0.526561	EIF1B	4.9892e-29	0.768752	SUMO2	4.3929e-11	0.462229	TBX2	1.40836e-05	2.23972	MPG	2.21703e-28	2.25807	HNRNPH3	2.76634e-14	0.755106	MFAP5	1.6161e-24	0.555217
299	NME1	4.4225e-28	0.747727	PSMA2	1.13579e-35	1.12688	LAMP1	1.04352e-84	1.52827	TCF21	0.00373363	0.513037	ITGB1	4.36936e-68	1.52559	SKP1	1.59806e-39	0.598345	CNIH1	1.94113e-93	1.5832	LMO4	2.96109e-51	1.20983	CANX	1.54731e-30	0.893352	COX4I2	1.54492e-10	2.98252	C11orf96	5.08079e-29	1.15901	CYP2W1	4.60661e-11	3.15996	CAPZA2	1.45847e-05	0.658927	TOMM7	2.42769e-28	0.687203	IFI16	2.91961e-14	1.14047	SCP2	1.91874e-24	0.952833
300	FBL	1.5233e-27	0.791849	ATP5A1	7.91193e-35	0.515865	MCL1	1.08562e-83	0.719579	TRBC2	0.00389596	1.63153	ARC	4.3043e-67	2.85152	SPTSSA	7.65381e-39	0.946749	SNU13	3.75137e-93	1.32938	RPS24	4.21756e-51	0.625783	COL6A1	2.16879e-30	0.647125	SYNGR2	1.7231e-10	2.62614	COL8A1	5.71867e-29	1.73086	DNAJC15	5.21532e-11	0.820476	HSPB7	1.54121e-05	2.67543	GALM	3.2433e-28	3.44563	TPM4	3.26749e-14	0.678238	CGN	2.2925e-24	4.99704
301	POLR2G	2.36359e-27	0.638918	MEST	9.39344e-35	0.512552	C6orf62	1.42295e-83	1.72514	IL33	0.00429133	0.290575	PRRX1	4.68242e-67	1.27351	PRDX3	1.06121e-38	0.723708	ANGPTL4	3.97734e-93	3.42629	CREB3L1	5.09531e-51	2.15506	PMP22	2.43321e-30	0.708274	SEPT2	1.8535e-10	0.649181	TUBA1A	6.4014e-29	0.693404	RBMX	6.08481e-11	0.635305	HSPB6	1.57539e-05	0.581252	SDHC	3.5986e-28	1.47643	OAF	3.90753e-14	1.38568	GPM6A	3.04448e-24	4.55037
302	BANF1	4.486e-27	0.559006	DCAF7	9.99105e-35	1.64237	EPB41L2	1.50528e-83	1.49458	SFTPD	0.00444574	4.2508	EIF3J	4.75075e-67	1.79466	EIF3H	3.4761e-38	0.679112	SF3B6	2.12422e-92	1.16309	ATP5G3	5.99019e-51	0.781347	GLT8D2	3.67579e-30	1.17933	BCL2L2	2.11978e-10	2.62393	YBX3	7.23152e-29	0.990338	SPON2	1.071e-10	1.27587	RBPMS	1.58341e-05	1.13647	HADHB	5.41518e-28	1.45333	UQCRB	5.20138e-14	0.45197	PTTG1IP	3.94437e-24	1.13714
303	RNF7	5.8181e-27	0.646901	MLLT11	1.75514e-34	1.49826	ASPN	6.08519e-83	1.06867	CCDC53	0.00462026	0.381859	PFKFB3	6.72424e-66	2.18145	DUSP6	3.56075e-38	1.97735	SNRPD1	5.75711e-92	1.28853	ADM	6.65228e-51	1.24815	CDKN1A	4.76151e-30	0.711681	ACTN1	2.1352e-10	1.41148	GREM1	7.39707e-29	2.39632	MAGED2	1.10529e-10	0.57316	YBX1	1.76366e-05	0.39398	NDUFA4	6.49431e-28	0.646113	TMED5	5.89849e-14	1.58855	CRLS1	5.46331e-24	2.47951
304	RBPJ	6.05641e-27	0.707139	RAD21	2.75125e-34	0.986286	ADAM9	8.14463e-83	1.68059	SFTA2	0.00466715	2.89778	PTPN1	8.09755e-66	3.06501	C2	5.00497e-38	2.90121	TMEM50A	8.58632e-92	1.4188	WNT5B	1.06754e-50	5.01932	UAP1	7.12408e-30	0.775074	BMP5	2.2203e-10	2.52772	NOLC1	2.27903e-28	1.39747	TMEM258	1.18262e-10	0.367017	PECAM1	1.77634e-05	2.5127	HINT2	7.59229e-28	2.50934	RP11-864N7.2	6.59914e-14	1.05849	ALDH3A2	5.67213e-24	1.83351
305	SVBP	6.79823e-27	1.03199	SLC25A5	4.48111e-34	0.557516	GNAS	2.96211e-82	0.630731	PPP1R10	0.00508511	0.608878	TOB1	1.70163e-65	1.63885	ID4	2.25578e-37	1.76558	CYR61	9.00736e-92	1.00118	ATP5D	2.1946e-50	1.49567	CLK1	1.84124e-29	0.793849	COL18A1	2.34189e-10	1.6289	ZG16B	2.83375e-28	6.36791	MIF	1.56084e-10	0.441031	C9orf3	1.80713e-05	1.53343	MDH2	8.02539e-28	1.7393	NAF1	8.70213e-14	2.32256	PAWR	5.97868e-24	2.27875
306	UQCR11	2.03528e-26	0.381257	SNRPB	1.03378e-33	0.732816	RAP1A	4.2061e-82	1.41445	TMEM100	0.00544864	0.855729	KCNE4	3.5736e-65	2.89631	RGS4	3.02993e-37	2.52466	GNG5	1.27002e-91	1.0806	TFRC	5.83118e-50	1.86129	HIPK3	2.25858e-29	1.71958	KTN1	2.60826e-10	0.930902	MT-CO1	2.99779e-28	0.662679	SLC7A7	1.56233e-10	3.61281	CD36	1.98759e-05	2.22771	MGST2	1.11141e-27	1.96571	SNHG15	8.89386e-14	1.49942	COBLL1	6.14479e-24	2.83234
307	NDUFA6	2.93455e-26	0.535691	PAFAH1B3	1.33086e-33	2.21832	ZFHX3	2.06128e-81	2.06098	MT-CYB	0.00577656	-0.134001	MAP4K5	5.66648e-65	2.3963	TOB1	9.21321e-37	1.1521	RSL24D1	2.62477e-91	1.30373	TYROBP	2.8009e-49	2.51892	PCBP1	3.46442e-29	0.811357	TPPP3	2.68346e-10	1.53173	TIPARP	3.46061e-28	1.21208	CLDN3	1.61818e-10	4.98541	RP11-270C12.3	2.00531e-05	1.48292	FKBP2	1.12076e-27	1.10409	PNRC1	1.06458e-13	0.799237	COX7C	6.23364e-24	0.752372
308	TXN	2.94906e-26	0.218555	NR2F1	2.96945e-33	1.67305	ADAMTSL3	7.15174e-81	2.46789	ATP6V0E1	0.00577833	0.132758	SNU13	6.23636e-65	0.988363	GYPC	1.26788e-35	1.03333	NDUFA11	6.89063e-91	1.24319	BST2	5.0356e-49	1.33553	IGHG4	7.45468e-29	2.60022	MB	2.79695e-10	6.6803	ISLR	3.70926e-28	0.784425	ALDOB	1.65002e-10	5.1294	GUK1	2.14859e-05	0.585991	COX7A1	1.39395e-27	1.1494	VMP1	1.474e-13	1.04088	KCNT2	6.98923e-24	3.80757
309	NDUFA11	3.30632e-26	0.480153	ITGB3BP	6.57502e-33	1.99785	IFI6	3.19531e-80	1.2497	MYOC	0.00597598	0.552457	SNHG15	2.66498e-64	1.82776	NSG1	1.89792e-35	2.27478	RABAC1	8.45617e-91	1.41599	TPM1	1.41389e-48	0.939772	CSTB	8.21079e-29	0.789621	PCOLCE2	3.31132e-10	1.11784	CPQ	5.23889e-28	1.39481	NDUFB4	2.12095e-10	0.469823	ADGRF5	2.20044e-05	3.18567	HLA-C	1.60561e-27	1.07542	DNAJB9	1.76084e-13	1.37406	GLUL	7.17602e-24	0.722845
310	TMED9	5.27243e-26	0.655984	RP11-572P18.1	8.792e-33	1.02275	ADH1C	7.6316e-79	2.98704	ANG	0.00602973	0.808873	HNRNPK	2.8139e-64	0.643453	SGO2	3.41703e-35	3.721	SSR2	2.17541e-89	1.07936	CD151	2.26637e-48	1.16738	IRS2	1.40319e-28	1.77936	UBA2	3.40927e-10	1.34123	TMBIM1	5.38347e-28	1.35937	HMGN3	2.40965e-10	0.513256	MPRIP	2.25278e-05	1.3639	TXN2	1.79471e-27	1.52378	SPARCL1	1.80521e-13	0.518107	LRP2	7.89409e-24	4.84014
311	COMMD6	5.45664e-26	0.234346	RPS21	1.11124e-32	0.202881	CADM3	2.16333e-78	2.50748	LRP1	0.00627801	0.191963	NEAT1	5.61557e-64	1.08161	CALM2	3.44354e-35	0.564652	ARPC3	3.96894e-89	1.14649	EZR	3.22289e-48	1.30926	ISM1	1.7397e-28	3.47707	NUDC	4.62668e-10	1.16517	APCDD1	7.01682e-28	2.00471	SMC4	2.84168e-10	1.46288	CD46	2.25679e-05	0.743672	RNF7	2.14656e-27	1.15729	YBX1	1.95924e-13	0.694165	RPL9P9	1.33118e-23	0.746911
312	SEPT2	5.50432e-26	0.505443	CCDC34	1.17367e-32	1.77018	CLEC3B	2.51112e-77	3.04826	ZC3HAV1	0.00695032	0.452977	RPL35A	6.43307e-64	0.419401	PNRC1	9.73708e-35	0.66674	PSME2	4.86086e-89	1.6668	ANGPTL4	5.17397e-48	2.59442	SAV1	1.87463e-28	2.06972	HLA-DPB1	4.95987e-10	1.78474	HIGD1A	7.25065e-28	1.15033	TOP2A	2.87485e-10	1.87074	TOB1	2.95858e-05	0.779673	MPC2	2.7851e-27	1.52153	RIPK2	2.01773e-13	1.96762	RPS5	3.02145e-23	0.730851
313	RGS10	8.16006e-26	1.385	OSTC	1.39299e-32	0.440204	VCAN	1.38731e-76	0.781351	SCN7A	0.00717431	1.05924	TSC22D2	6.43778e-64	1.91799	RPS4X	1.62527e-34	0.466028	FGF2	6.42887e-89	2.83124	ANXA5	6.32639e-48	0.728148	FTLP3	2.03894e-28	1.23774	PSMC3	5.02624e-10	1.16429	F10	3.39501e-27	1.92546	CLCA1	3.11231e-10	6.93392	HEYL	3.04159e-05	2.72933	COX4I1	5.87918e-27	0.676451	RPS4Y1	2.10656e-13	0.669866	RBMS1	5.0139e-23	1.01693
314	H1F0	8.26954e-26	0.823939	SSB	1.62497e-32	0.71368	ADAM33	2.65859e-76	2.30501	CD69	0.00722969	1.86516	PALLD	1.15993e-63	1.49534	POLR2L	2.74832e-34	0.565125	BAG3	8.30728e-89	1.70516	GPX1	6.77339e-48	1.06732	MT-ND2	3.52266e-28	0.702818	CLDN5	5.93629e-10	3.98401	C10orf10	3.70987e-27	2.36737	USMG5	3.18213e-10	0.359845	PRR34-AS1	3.19258e-05	2.84315	GSTK1	6.17652e-27	1.49002	SHFM1	2.17197e-13	0.461922	FLRT2	5.75266e-23	1.6728
315	TIMM8B	9.00455e-26	0.692969	PXDN	2.59634e-32	0.98449	CMTM3	7.10153e-76	1.31023	ITM2B	0.00727831	0.0423031	SERP1	1.40482e-62	1.05956	VPS29	5.08663e-34	0.809606	ARF1	3.98672e-88	1.26059	RPL10A	1.06176e-47	0.681737	HLA-A	3.92119e-28	0.752274	H1F0	7.36283e-10	1.02278	PPP1R10	3.7598e-27	1.89017	CALM3	3.44748e-10	0.724876	ITGA1	3.52779e-05	1.8546	SLC25A4	1.25396e-26	2.06987	KCNK1	2.17285e-13	2.46214	LAMA4	6.98456e-23	0.833659
316	HMGN2	1.16101e-25	0.584473	AURKB	1.90818e-31	3.58773	SETD7	2.00797e-74	2.18411	ADH1C	0.00789816	0.738922	SMAD7	6.01375e-62	2.52473	PPP1R15A	7.09776e-34	0.586994	MT1M	5.86696e-88	1.46985	HAND2	1.28823e-47	3.0822	LTBP2	5.01902e-28	1.17927	RAB1B	8.55329e-10	1.3532	BPIFB2	4.33802e-27	9.68142	HMGB3	3.87299e-10	1.6794	RASL12	3.64375e-05	2.31588	LY6D	1.28566e-26	7.58189	GCLM	2.21377e-13	2.13217	ATP5G2	1.0337e-22	0.705713
317	SON	1.81925e-25	0.28062	HSBP1	1.97351e-31	0.421668	SPRYD3	2.29886e-74	2.84581	OMD	0.00813841	0.52237	PNPLA8	1.07562e-61	1.98416	LSM3	1.05541e-33	0.651949	NDUFC2	7.03154e-87	1.2916	AIF1	1.43758e-47	1.95306	SDCBP	2.4437e-27	0.606223	SMTN	1.01505e-09	1.91584	USP53	5.51332e-27	1.18166	LSM5	4.0207e-10	0.62824	SLC34A2	3.68111e-05	3.40785	NDUFB8	1.31621e-26	1.0767	ANXA5	4.16683e-13	0.461466	ACTB	1.39915e-22	0.745358
318	MLLT11	1.90629e-25	1.37302	TPRKB	4.21859e-31	0.98887	SASH1	2.82028e-74	1.92909	GAS6	0.00821831	0.772733	PIM3	1.25438e-61	2.50829	LAMA4	1.13443e-33	0.680083	NAMPT	7.97568e-87	1.3665	CSTB	1.63446e-47	0.878181	GALNT15	2.55421e-27	2.43179	ATP5I	1.2757e-09	0.365329	H2AFZ	6.97108e-27	0.617691	C19orf33	4.29665e-10	2.09246	HLA-DRB5	3.69837e-05	2.43332	GSTA1	1.40047e-26	3.013	UBC	4.42993e-13	0.373738	EPS8	1.85106e-22	1.72308
319	GADD45GIP1	2.78216e-25	1.02098	COX6C	5.12744e-31	0.225738	PLAT	4.21105e-74	1.24235	HSD17B11	0.00824773	0.378903	ACTN1	3.11751e-61	1.94373	COX6B1	1.10776e-32	0.556423	RAB18	1.00321e-86	1.87714	GUK1	2.24158e-47	1.04219	MFGE8	3.14373e-27	0.980109	AP2M1	1.31016e-09	0.859146	MT-CYB	8.1743e-27	0.652206	POLR2G	5.54984e-10	0.692659	PPDPF	3.73758e-05	0.454517	LAMTOR1	1.49137e-26	1.54612	RP11-572P18.1	6.35229e-13	1.2472	PLA2G16	2.13845e-22	2.11337
320	ATP5I	3.26865e-25	0.330952	DNAJB1	5.74415e-31	0.277494	PTRF	8.72456e-72	1.02912	CTSS	0.0083732	0.73452	TNS1	4.75931e-61	2.24164	GCA	1.51326e-32	2.0391	TXNRD1	1.79576e-86	1.96981	RCN1	4.11016e-47	1.26955	FHL1	7.94829e-27	0.8869	ACKR3	1.5052e-09	0.90196	JMJD6	9.26359e-27	1.97539	TMPO	5.57299e-10	1.17077	CPM	4.01419e-05	2.43299	TMEM120A	2.30103e-26	2.7898	RPS13P2	6.40157e-13	1.4791	RPL41	2.36728e-22	0.617544
321	ATP5J	4.2183e-25	0.288358	MTF2	7.58908e-31	1.83983	QKI	1.96448e-71	1.35759	AGR3	0.00958309	1.34385	B4GALT1	7.19681e-61	2.04376	CYBRD1	1.66305e-32	0.552473	G0S2	1.93848e-86	1.91642	DUSP1	3.53413e-46	0.705876	FOXO1	2.37255e-26	1.73803	LRPAP1	1.52406e-09	1.23635	CD248	1.6598e-26	1.3367	SNRPB2	5.58754e-10	0.519382	MT1X	4.48845e-05	0.297105	NDUFS5	5.53323e-26	0.66874	SLC2A3	7.86093e-13	0.961398	HDGF	3.63983e-22	1.6438
322	WLS	4.23151e-25	1.07519	MATR3	1.38467e-30	0.631792	RHOB	3.32653e-71	0.717442	CXCL17	0.00969326	3.77832	NAP1L1	1.59336e-60	0.662439	RGS16	3.33468e-32	1.16305	ATP6V0B	3.7971e-86	2.03322	FXYD6	3.69202e-46	1.65285	VAMP5	2.86492e-26	1.31346	GSTK1	1.54043e-09	1.07609	SBDS	1.93032e-26	1.13778	NOP10	5.84079e-10	0.506423	LITAF	4.72009e-05	0.515748	KTN1	7.11586e-26	1.27053	GLRX	9.33607e-13	1.29838	IGFBP5	3.76554e-22	0.600863
323	OLFML3	4.32322e-25	0.405778	CCNB2	2.63771e-30	3.43495	CLTC	3.86437e-71	1.29394	MIR99AHG	0.0116257	0.53355	APOD	3.26386e-60	0.726821	SSBP1	3.59701e-32	0.64819	LYZ	2.80904e-85	2.28005	WIF1	6.5991e-46	4.28182	ADAMTS1	6.41519e-26	0.831062	MXRA8	1.69491e-09	1.09546	GPX4	3.21477e-26	0.692107	GPR160	6.78728e-10	4.79058	FRY	4.87285e-05	3.24737	NDUFA1	8.70547e-26	0.707664	RPL7P1	1.10075e-12	0.796192	GNG11	5.77238e-22	0.758058
324	GAS2	5.89203e-25	4.45379	TK1	3.32047e-30	2.85113	ABCA6	1.38366e-70	2.41423	MACF1	0.0116523	0.643034	OTUD4	2.92379e-59	3.31257	FEZ2	4.22533e-32	1.99401	MRPS21	2.90316e-85	1.19476	QSOX1	1.84309e-45	1.9118	SMAD7	9.33207e-26	2.05674	KCNAB1	1.78519e-09	2.47475	HLA-DRA	3.58214e-26	1.2438	SLC25A6	7.09918e-10	0.370286	CREM	5.17993e-05	0.545069	VAMP5	1.09556e-25	1.54378	HNRNPH1	1.16331e-12	0.770024	LYZ	6.16196e-22	1.56515
325	CBX5	1.27673e-24	1.07639	SKA2	4.03145e-30	1.46396	PLXDC1	7.49068e-70	2.99849	IL1B	0.0124527	0.554916	ZBTB21	2.93909e-59	2.62821	SLC16A1	4.32304e-32	1.50742	MYL12B	4.83961e-85	0.786477	ACTG2	2.93235e-45	1.83317	IER5	1.43639e-25	1.83392	NDUFB2	2.06381e-09	0.463176	BHLHE40	4.68906e-26	1.34871	TSPAN3	7.35706e-10	0.665972	HLA-A	5.1809e-05	0.418828	DBI	1.55617e-25	0.783455	KPNA2	1.43696e-12	1.39258	TMEM219	6.2971e-22	1.17297
326	GLIPR2	1.39138e-24	1.0721	HNRNPA0	8.56779e-30	0.558325	MYOF	1.2134e-69	2.06543	LAMP3	0.012491	4.54767	SRSF2	2.99232e-59	0.990424	PSMB8	4.36168e-32	1.64474	MSC	6.84969e-85	4.16658	ITM2B	6.57803e-45	0.718637	DPYSL3	2.16197e-25	1.34234	ATP5A1	2.15329e-09	0.565875	METTL7A	6.69719e-26	0.92648	ANAPC11	7.86318e-10	0.544388	RASD1	6.10068e-05	1.07119	TCEA3	2.06136e-25	2.51662	TMSB4XP4	2.35207e-12	1.07334	GYPC	6.72979e-22	1.10804
327	RP4-614C10.2	4.09198e-24	1.21411	GMNN	1.65454e-29	1.93568	SPRY2	1.75526e-69	1.49761	CPA3	0.0129958	2.27594	AEBP1	5.67601e-59	1.17541	HIGD2A	5.27773e-32	0.731695	UXT	7.49396e-85	1.50713	CCL3	7.79255e-45	2.11191	GEM	2.19147e-25	0.740759	CD82	2.31819e-09	1.94143	BTG1	1.48027e-25	0.707914	CCDC34	8.09294e-10	1.57717	CDH13	8.22889e-05	2.5996	ATP5F1	2.12175e-25	0.961539	POLR2L	3.10133e-12	0.499473	SUCO	1.06114e-21	2.38452
328	RPS9	5.31599e-24	0.143963	CCT2	1.82988e-29	0.735003	IFITM1	1.9176e-69	0.902737	LIMCH1	0.013039	0.835367	CDC42EP3	6.92924e-59	3.44644	ISCU	5.68982e-32	0.92221	SPRY2	8.56677e-85	2.12375	CKB	9.19005e-45	1.86066	SYNPO2	2.39965e-25	1.74665	PSMD4	2.58537e-09	1.09221	BMP4	1.53329e-25	1.5886	H2AFV	9.69547e-10	0.900935	RPL36AL	8.49286e-05	0.15887	TMEM50A	2.74828e-25	1.02597	MIR100HG	3.73582e-12	1.42613	PODXL	1.15089e-21	2.91999
329	CWC15	1.05525e-23	0.752076	PSMA4	2.56232e-29	0.620976	THBD	3.92734e-69	1.89678	SPTBN1	0.0134007	0.274044	NPTN	2.33134e-58	1.62209	CD200	6.28816e-32	1.94947	EMP3	9.66098e-85	1.12985	RPLP1	1.65695e-44	0.501834	PLSCR1	3.56693e-25	1.19207	MRVI1	2.6073e-09	3.02718	FOXO3	3.58007e-25	1.1707	DYNC1I2	1.05383e-09	0.780195	MOB2	8.51897e-05	2.16476	PTGR1	2.97005e-25	1.86411	PTMA	4.00487e-12	0.449857	ADH5	1.184e-21	0.952719
330	SEPT11	1.79711e-23	0.986223	DUT	2.62615e-29	0.909643	F10	5.3563e-69	2.08008	LMO3	0.0142162	0.698427	PCGF5	2.68426e-58	2.67239	CXADR	1.99865e-31	3.21814	C14orf2	2.47708e-84	0.938464	C12orf57	1.95335e-44	0.763584	GNG12	5.00579e-25	1.03088	MFAP4	2.66207e-09	0.309293	HTRA3	3.89178e-25	1.70182	F2R	1.11458e-09	2.21564	DUSP1	8.56306e-05	0.224608	MRPS34	6.18176e-25	2.56651	AC004453.8	5.28212e-12	1.15402	ARHGEF3	1.43576e-21	3.02268
331	FKBP3	2.17293e-23	0.757857	SHFM1	2.85203e-29	0.295189	PER1	7.07802e-69	1.92398	CD3D	0.0145979	1.79577	MYH9	2.89334e-58	1.77664	IMPDH2	2.22483e-31	0.841941	HAS2	2.68966e-84	2.01463	HSPA2	4.32021e-44	2.81534	IFI16	5.19476e-25	1.06888	NDUFB9	3.15522e-09	0.592725	CRTAP	4.00581e-25	0.930225	NDUFA1	1.25318e-09	0.36085	SYPL1	8.62817e-05	0.646359	DPM3	7.27244e-25	1.86054	USP12	6.33532e-12	2.23263	CAV2	1.93855e-21	1.4611
332	SRP14	2.80256e-23	0.193218	U2SURP	3.66187e-29	1.06611	PLEKHA2	7.06843e-68	2.63532	CRISP3	0.0146253	2.78283	XYLT1	9.38232e-58	3.94356	COX7B	5.3199e-31	0.537691	NDUFB1	5.02766e-84	0.99843	MMP11	6.89997e-44	4.69989	CSDE1	5.88187e-25	0.760526	C4orf27	3.91044e-09	27.3466	RGS2	5.08092e-25	0.716598	PEBP1	1.29695e-09	0.398882	ITM2B	9.10474e-05	0.140882	TSC22D3	9.53777e-25	0.83051	RPL7P9	7.07881e-12	0.793469	FKBP1A	3.85267e-21	0.814143
333	GSTP1	3.05426e-23	0.231266	FKBP3	4.48431e-29	0.819785	ANXA5	8.11078e-68	0.55635	RN7SK	0.0146285	0.390256	MT-ND1	9.71919e-58	0.522834	MAP1LC3B	8.64419e-31	0.551168	RPL18	2.89498e-83	0.596413	CCL20	7.11792e-44	2.30672	IGHG3	7.16762e-25	2.97529	CTD-2192J16.15	4.58284e-09	27.3379	TGFBR3	5.1601e-25	1.02563	CDKN3	1.30051e-09	2.48079	SLIRP	0.000109562	0.323141	ATP5E	1.64977e-24	0.557246	UGCG	1.01977e-11	1.60783	FOXO3	4.28979e-21	1.13217
334	PYCR1	4.35674e-23	1.80123	AC016739.2	5.09004e-29	0.803372	CITED2	9.45473e-68	1.31819	SNED1	0.0149574	0.862007	PLAUR	1.72785e-57	1.37506	PKHD1L1	1.21408e-30	3.99493	BTG3	7.34177e-83	1.84859	H2AFX	7.92028e-44	2.2603	IDS	1.07752e-24	1.95417	CD34	4.99754e-09	0.769186	SIRT1	1.37893e-24	1.85685	FAM96A	1.66282e-09	1.09141	HLA-DPB1	0.000111217	1.26167	IDH1	2.11699e-24	2.24359	PNP	1.34279e-11	1.40477	RERG	4.43976e-21	2.02696
335	ELN	7.18994e-23	0.692194	LRRC75A-AS1	5.16575e-29	0.314535	C1orf21	1.08923e-67	1.51323	RASD1	0.0153444	0.440636	NAA50	2.20294e-57	1.60259	HSPB11	1.28381e-30	0.91041	PHLDA1	1.47938e-82	1.54334	HM13	1.03238e-43	1.40999	CXCR4	1.25726e-24	2.24982	C10orf10	5.47638e-09	1.79759	EEF2	1.50819e-24	0.594711	GOLT1A	1.70891e-09	6.18574	SLC7A2	0.000116765	1.74609	FGF12	2.3654e-24	6.13786	RPL22L1	1.36272e-11	0.899301	CNIH1	4.63002e-21	0.918314
336	HMGB2	7.44004e-23	0.484262	AC090498.1	6.87926e-29	0.592562	MRC2	2.52172e-67	1.36551	RMRP	0.0154062	1.15911	TMEM158	2.86382e-57	5.22544	NDUFB5	2.01733e-30	0.896258	CNIH4	1.96144e-82	1.7017	CAPG	2.37815e-43	2.13391	SCP2	1.55453e-24	0.857597	C10orf32	6.28165e-09	27.3309	SRSF5	2.72945e-24	0.732884	NDUFS5	1.86767e-09	0.324464	JCHAIN	0.000131518	1.7897	DDT	2.70906e-24	1.63826	RPL21	2.4023e-11	0.349472	IFI6	4.6412e-21	1.11533
337	CKS1B	1.4832e-22	0.833196	RP11-92K2.2	1.41057e-28	0.892429	KLF9	2.14568e-65	1.27842	VWF	0.0167269	1.07544	HPCAL1	3.69693e-57	3.49109	COX6C	5.45363e-30	0.528609	UFM1	4.43126e-82	1.66184	PDIA3	2.57666e-43	0.762621	GABARAPL1	4.30036e-24	1.03271	NTRK2	7.25202e-09	1.43934	PHLDA1	2.76148e-24	0.979512	MFAP2	1.8995e-09	1.33423	UBL5	0.000131996	0.19099	BRE	4.48771e-24	2.63986	MINOS1	2.64227e-11	0.935065	TXNRD1	5.13865e-21	1.22579
338	RPS10	1.57853e-22	0.213559	TSPAN6	2.85778e-28	1.60149	STX12	9.60549e-65	1.9708	FAM107A	0.0173218	1.71023	KHDRBS3	5.30694e-57	2.86051	NQO1	9.34385e-30	1.56002	MIR4458HG	2.34772e-81	2.24147	NDFIP2	3.33125e-43	2.14741	ECM1	4.49808e-24	1.63451	FILIP1L	9.03832e-09	1.64226	CREG1	3.02197e-24	1.19371	TFEC	2.05507e-09	5.68793	LGI4	0.000153122	3.07856	PYURF	4.83363e-24	1.45098	TOP1	3.00451e-11	1.35225	FKBP11	5.26908e-21	1.57807
339	RBFOX2	2.07424e-22	0.949368	PEG3	3.36514e-28	1.74077	GNG12	4.86201e-64	1.04053	GGT5	0.0181325	1.14792	ABL2	6.38861e-57	2.27235	ADH5	1.02837e-29	0.780391	TMEM176B	4.7536e-81	1.69822	EIF3F	1.15088e-42	1.00084	CPXM2	5.63251e-24	1.90878	HLA-B	9.28003e-09	0.406049	RDH10	3.06323e-24	1.49204	CTSA	2.31128e-09	1.03979	LRRFIP1	0.000156762	0.815841	RAB11A	7.76814e-24	1.22685	MAFB	3.11345e-11	1.38005	STAT3	5.36573e-21	1.16569
340	CCDC34	2.43191e-22	1.51979	COL21A1	3.6673e-28	1.56173	NOVA1	8.0642e-64	1.76839	ESD	0.0182589	0.163142	PFDN2	1.66239e-56	1.16142	EIF1AY	1.11976e-29	1.97107	FKBP2	2.24083e-80	1.37666	CNTFR	1.5751e-42	3.05918	ASPH	6.12617e-24	1.15974	COL6A1	9.89168e-09	0.398613	MTRNR2L1	3.29666e-24	4.88747	SLC2A2	2.33349e-09	8.0684	CDK2AP2	0.000162191	1.20592	ARPC3	8.01018e-24	0.819846	FOSL2	3.16142e-11	1.20963	PTPN14	6.78535e-21	2.61951
341	GLT8D1	2.72079e-22	1.2027	NDUFA12	4.76103e-28	0.584628	OSR2	1.02146e-63	1.71062	MGST3	0.0187824	0.0991603	PXK	2.84294e-56	2.53015	CLDN15	1.14542e-29	3.12208	SPHK1	4.68671e-80	4.09765	FBLN2	1.66915e-42	0.841062	VEGFD	8.30671e-24	1.85322	NOVA1	1.17632e-08	1.39924	BTG3	4.13318e-24	1.21999	ERBB3	2.48629e-09	3.81832	GGTA1P	0.000185831	3.09632	CYB561A3	1.25568e-23	3.44861	GSPT1	3.9901e-11	1.51222	DAAM1	7.73785e-21	2.18017
342	INHBA	3.23207e-22	1.2984	APEX1	5.27195e-28	0.771404	MAP1B	1.07358e-63	1.25379	SDPR	0.0202789	0.886328	BAZ1A	5.05473e-56	2.38573	EFNA1	2.25766e-29	2.23147	ERRFI1	6.72123e-80	1.29471	RPS29	2.39038e-42	0.565494	INMT	1.39434e-23	2.42226	LAPTM4A	1.30124e-08	-0.0137192	ANGPTL2	4.3286e-24	1.51935	NDUFB11	2.58331e-09	0.583375	KLHL23	0.000185914	2.13456	NME3	1.99884e-23	2.30438	SFRP4	4.11423e-11	1.00809	TMEM14C	9.73586e-21	0.845011
343	VDAC1	3.64814e-22	0.581609	RPL14	7.78668e-28	0.174503	EID1	1.67315e-63	0.623432	ABI3BP	0.0214395	0.203576	PGRMC1	5.56914e-56	1.1457	SNRPD2	4.44057e-29	0.528309	NACA	1.02249e-79	0.569677	GDI2	3.50755e-42	1.04214	ANKRD10	1.45979e-23	1.20453	CAP2	1.51773e-08	2.92872	SFN	4.94865e-24	4.10393	SSBP1	2.8729e-09	0.543852	RP11-588K22.2	0.000202442	3.24173	PPIF	2.44052e-23	2.18432	NFE2L2	4.33433e-11	0.931808	PERP	9.81764e-21	2.10702
344	COPS9	3.772e-22	0.5133	RTF1	2.0603e-27	1.05174	PCSK6	2.3777e-63	3.36525	HLA-DQA1	0.0214625	1.4525	CCDC47	2.6525e-55	1.70272	DYNLRB1	9.30857e-29	0.642229	BCL2A1	2.38835e-79	2.51145	MIR22HG	8.20436e-42	1.55731	NPY1R	1.79217e-23	3.0921	FOXS1	1.60781e-08	4.52569	LRRN4CL	5.24492e-24	2.64233	CCNB1	2.89709e-09	2.12915	CAMK2G	0.000207214	1.94768	BCAP31	4.03754e-23	1.47946	RP11-112J1.1	8.24164e-11	1.65655	EIF4G2	1.00677e-20	0.664269
345	TCF4	3.9102e-22	0.76084	SRSF7	2.62171e-27	0.414352	RECK	2.57123e-63	1.92502	RPL36A	0.0216356	0.024308	BIRC3	5.59581e-55	2.48527	RACK1	1.67314e-28	0.517252	BCAS2	2.48865e-79	1.956	EPSTI1	8.44653e-42	3.46752	CD44	1.92104e-23	0.827642	TMEM109	1.71137e-08	1.32334	SLC25A5	5.60292e-24	0.762972	DYNLL1	3.17062e-09	0.307015	DYNLT1	0.000219678	0.470001	NDUFA10	8.16858e-23	1.38873	HSPA6	8.60599e-11	1.69205	PDIA3	1.04506e-20	0.689808
346	NDUFB4	6.86702e-22	0.371193	PPIAP22	3.78687e-27	1.33204	LEPROT	4.13998e-63	0.943304	CYP1B1	0.0220694	0.362805	CCNI	7.82282e-55	0.873962	CPE	2.24071e-28	0.575741	CUTA	3.151e-79	1.24808	PSAP	1.31292e-41	0.694909	CD99	3.10541e-23	0.522406	FAM129A	2.57922e-08	1.94932	MAFB	8.09694e-24	1.43647	CCDC68	3.4578e-09	3.33277	NPTN	0.000230393	0.767818	HDHD3	8.36425e-23	4.19659	PIM3	1.19904e-10	1.90121	SMOC2	1.05854e-20	0.936304
347	CNRIP1	9.78595e-22	0.802687	RBBP7	3.94752e-27	0.859657	HEG1	1.24278e-62	1.61893	CLIC2	0.0240558	0.626197	KCNK1	2.13821e-54	2.94147	SMIM19	3.36739e-28	1.33854	AHSA1	4.78455e-79	2.09479	JTB	4.09754e-41	1.32999	RND3	4.44965e-23	0.789848	C1S	2.5975e-08	0.333883	C1orf21	8.18174e-24	1.3781	REEP6	3.61803e-09	3.8298	TAX1BP1	0.000261761	0.721298	NDUFA12	1.27018e-22	0.967601	ZNF267	1.47696e-10	2.63532	LGALS2	1.23849e-20	2.27071
348	C1orf54	2.14643e-21	0.886676	SNHG1	7.89266e-27	1.12163	MAFB	7.07067e-62	1.4493	SOD2	0.0256364	0.0733586	CAV1	2.23471e-54	0.802839	MRPL32	3.62851e-28	0.90261	VDAC2	1.58487e-78	1.52438	DNAJC15	7.24132e-41	1.1162	NT5E	5.53713e-23	1.47601	TMEM50A	2.60382e-08	0.680249	SPSB1	9.50534e-24	1.85858	PCBD1	3.86869e-09	1.11006	CD93	0.000283124	1.96181	SEPT4	1.3225e-22	3.11166	RPS27L	1.57858e-10	0.524325	USP53	2.00269e-20	1.08076
349	COX6B1	2.92073e-21	0.283581	MT-ATP6	8.94505e-27	0.501881	DDX5	7.76621e-62	0.528193	PLEKHH2	0.0260057	0.773886	MAP2K1	4.26e-54	2.63399	DPYS	4.88656e-28	5.13325	GPRC5A	1.64418e-78	1.78137	CSRNP1	8.96898e-41	1.38494	SMIM14	5.61638e-23	1.11744	SNRPN	2.66885e-08	1.07769	SDC2	1.09149e-23	0.857962	PBLD	4.2158e-09	3.78282	DES	0.000286619	0.969008	AURKAIP1	1.5772e-22	1.77306	BTG3	1.80356e-10	1.11467	CALD1	2.27642e-20	0.659124
350	ASS1	3.27042e-21	1.28259	MRPS21	1.39881e-26	0.472569	SEC31A	4.31342e-61	1.21844	PSMB8	0.0260796	0.536166	PGR	5.99827e-54	5.43483	PTGER3	5.26504e-28	2.71955	CLU	3.06953e-78	0.910408	TBCA	2.24754e-40	0.731077	LAMA2	7.01458e-23	1.34692	PNKD	2.83722e-08	1.05475	OSER1	1.45416e-23	1.31417	PSMA4	4.35739e-09	0.617266	CARMN	0.000322595	3.0827	EID1	2.00451e-22	0.727573	VCAM1	1.80985e-10	1.90129	HNRNPU	2.62535e-20	0.828478
351	PPIC	5.50312e-21	0.777157	DYNLL1	1.45522e-26	0.260987	PPIC	9.26492e-60	1.09689	IGFBP6	0.0262155	0.115887	MAPRE1	1.16336e-53	1.32138	RPS10	6.11916e-28	0.527381	COX5B	1.15362e-77	1.01376	OSTN	2.3653e-40	5.40076	SGK1	7.54335e-23	1.02805	IL32	2.83858e-08	1.59744	FSTL1	1.46141e-23	0.568264	FOLH1	4.38405e-09	3.34338	EDIL3	0.00032399	1.43231	LAMTOR5	2.68657e-22	0.806179	SMAD7	2.33976e-10	1.85199	TPBG	3.32707e-20	1.83729
352	RPL9P9	7.04585e-21	0.203496	UQCRQ	1.67887e-26	0.293226	AGTR1	9.74639e-60	2.42361	UBE2L6	0.0264176	0.42747	FGF2	1.1685e-53	2.26737	FABP5	6.34294e-28	0.964135	THAP2	2.32451e-77	2.49143	SPCS1	1.06847e-39	0.887875	ANXA5	7.8649e-23	0.502736	TSPAN4	3.41675e-08	1.29375	NFKBIZ	1.95376e-23	1.0203	FGG	4.61715e-09	5.64948	SYNPO	0.000342908	2.25015	CYP3A5	2.97835e-22	4.2148	TWISTNB	2.74918e-10	1.53991	TMEM245	6.49252e-20	1.60342
353	EDNRA	8.11545e-21	1.35534	RPL41P1	2.53292e-26	2.07004	SERINC1	1.19347e-59	0.822967	LAMA2	0.0264574	0.360787	PPP1R18	1.30056e-53	2.31785	CXCL6	8.3659e-28	3.4505	ETF1	4.55693e-77	1.98324	NOTUM	1.19862e-39	8.27737	ZFHX3	1.60914e-22	1.66444	C7orf55-LUC7L2	3.93696e-08	27.2313	CHRDL1	2.49911e-23	1.05745	MT-CYB	4.65282e-09	0.412474	ETS2	0.000363529	0.737435	EDF1	3.80835e-22	0.741728	SERF2	2.78279e-10	0.315104	CALR	7.43759e-20	0.754677
354	NAP1L1	8.91868e-21	0.284465	MT-TP	2.87749e-26	2.1321	RPS27L	1.80443e-59	0.590471	CHI3L2	0.0268377	2.00351	RSL24D1	3.12801e-53	0.889555	TMEM219	1.58331e-27	0.924418	GSTM3	9.59414e-77	1.2966	CNN2	1.37326e-39	2.01467	SLC44A1	1.6398e-22	1.54494	NRGN	4.18881e-08	3.99464	MUC5B	2.9788e-23	4.97105	RPL10AP6	4.82003e-09	0.751727	CCND1	0.000418867	1.33211	TSPAN13	4.25433e-22	2.97837	ARID5B	2.96707e-10	1.01084	ATP5A1	7.52769e-20	0.685885
355	COX6A1	1.06312e-20	0.363967	LMO4	2.98752e-26	0.743881	LAMB2	2.3895e-59	1.50923	CYGB	0.027452	1.0624	HLA-E	4.89923e-53	0.842993	PODXL	1.7083e-27	2.7062	RPS3AP26	1.55139e-76	1.42602	TMED3	3.14831e-39	1.80473	SKIL	2.07634e-22	1.50412	PSMC5	4.24261e-08	1.04621	CTSD	3.69663e-23	1.0829	RPL6	5.51884e-09	0.205781	PDLIM1	0.000432923	0.658311	TIMM13	8.86173e-22	1.08108	NDUFA1	3.11576e-10	0.444858	AES	1.15388e-19	1.26426
356	TMEM167A	1.30099e-20	0.735756	MT-TM	1.53459e-25	2.03992	JADE1	2.52107e-59	2.14249	MMP7	0.0284065	1.0481	HOMER1	6.67949e-53	3.69859	HLA-A	3.19379e-27	0.554484	HERPUD1	1.72428e-76	1.39225	CA12	3.41931e-39	2.75273	CTSD	2.53188e-22	1.08175	PGF	4.2703e-08	2.66591	HEXB	4.67558e-23	1.29368	NDUFB2	5.51986e-09	0.427957	UTRN	0.000436889	1.2241	MT-TL1	1.00449e-21	1.5544	EFEMP1	3.23215e-10	0.483177	HCFC1R1	1.28272e-19	0.946955
357	ZFAS1	1.6121e-20	0.192612	HDAC2	1.58132e-25	0.951847	TGOLN2	7.37574e-59	1.39989	PROS1	0.028782	0.464929	SNHG16	8.69997e-53	1.30491	BNC1	1.39132e-26	3.30223	RPS2	1.85787e-76	0.715081	TMEM263	5.3186e-39	1.65746	SULF1	4.31216e-22	1.22505	NDFIP1	5.04335e-08	0.778539	SELM	1.00887e-22	0.758338	TPI1	6.59968e-09	0.371744	EDNRA	0.000444482	1.06739	SRP9	1.14686e-21	0.792074	GSN	3.24688e-10	0.483986	DHCR24	2.65458e-19	2.40632
358	DECR1	1.68627e-20	0.602412	IP6K2	1.74382e-25	1.04075	SSR3	4.62262e-58	0.761742	ENG	0.0296882	0.666823	SYPL1	3.17292e-52	1.29407	CHMP2A	1.52435e-26	0.80259	TFF3	3.37351e-76	3.37426	ERGIC3	8.23739e-39	0.931633	PTGS2	6.37982e-22	0.818982	ANGPTL1	5.16672e-08	1.25325	VKORC1	1.32784e-22	1.1587	SNX3	8.05656e-09	0.565273	NEAT1	0.000488388	0.425045	REEP6	1.1567e-21	4.98357	FOSL1	3.28408e-10	1.82316	PHGDH	2.90273e-19	1.92454
359	SEC11A	1.72541e-20	0.474122	CDKN3	3.21794e-25	2.77726	MTUS1	5.61202e-58	1.87633	ADGRF5	0.0300656	1.82928	APOLD1	4.90325e-52	3.62689	RPL4	2.45586e-26	0.505857	YWHAZ	6.4812e-76	0.964597	DSG2	1.33113e-38	2.574	PLXDC2	6.91846e-22	1.41429	PDLIM3	5.16775e-08	1.52191	FAM46A	2.73375e-22	1.47849	TPRKB	8.26389e-09	0.899475	WFDC1	0.000496802	2.99281	TXNDC17	1.17117e-21	1.06532	ACKR3	3.74058e-10	0.951415	AC090498.1	3.67953e-19	0.753556
360	PLD3	2.28919e-20	0.607318	FAM127A	3.6624e-25	0.625652	TNS2	6.1968e-58	2.14683	FMO3	0.0308845	2.85173	SGK1	7.99989e-52	1.28243	UXT	2.59796e-26	0.690073	EIF6	9.82631e-76	1.83609	COX8A	1.36363e-38	0.732691	ABCA6	1.00983e-21	2.00825	CSDE1	5.17147e-08	0.594907	CERCAM	3.02905e-22	1.72745	PCNA	8.65035e-09	1.18184	ATP5A1	0.000538736	0.349854	ATP6V1F	1.89512e-21	1.09115	ESYT2	4.07053e-10	1.70117	RPL11	3.90034e-19	0.554369
361	UBA52	3.11479e-20	0.130452	NDUFA6	7.30574e-25	0.517689	LTBP1	1.23327e-57	1.2823	NFKBIZ	0.0321659	0.251014	TMBIM6	8.56903e-52	0.569198	MRPS21	3.51805e-26	0.542902	B3GNT2	1.77991e-75	3.28905	RCAN1	1.57698e-38	1.71549	C8orf4	2.01372e-21	1.62741	RASL12	5.98754e-08	2.75761	ETF1	3.44277e-22	1.28951	ARHGAP15	9.62591e-09	2.79348	NR4A2	0.00059565	0.702626	FDFT1	2.25164e-21	1.83979	YBX3	7.78655e-10	0.797375	FEZ2	4.52178e-19	2.10653
362	DKK2	3.53371e-20	2.26715	LSM3	8.86438e-25	0.490502	UGDH	1.69094e-57	0.901419	ATRAID	0.0333777	0.196261	GNL3	1.30353e-51	1.69091	NUCB2	4.24813e-26	0.675446	DYNLT1	1.60725e-74	1.31356	SEC61B	1.59613e-38	0.666816	LTBP4	2.4869e-21	0.912693	TGFB1I1	6.66888e-08	1.63351	SFPQ	4.55178e-22	0.815226	ETFA	1.02452e-08	0.966298	LIMS2	0.000613156	1.89826	SPCS1	2.38302e-21	0.946787	RPL24P4	7.8161e-10	1.42015	AREG	6.68279e-19	2.88239
363	SRSF11	4.71141e-20	0.451352	PRMT1	1.26514e-24	0.792222	TMED10	2.46816e-57	0.798861	DEFA5	0.0341287	5.10706	MAP1B	1.54807e-51	1.4068	ATRAID	5.05485e-26	0.625811	RPL14	1.82357e-74	0.573581	CCL4	3.77554e-38	1.46324	LAMP1	2.92554e-21	1.21642	RP11-51O6.1	7.10424e-08	27.2247	NUDT4	5.12086e-22	1.34479	MRPS36	1.04015e-08	0.825833	PSMB6	0.000615908	0.450052	DYNLRB1	2.50117e-21	0.933438	ARF4	8.94569e-10	0.446732	KIAA1551	8.57143e-19	2.73119
364	NDUFB11	7.07286e-20	0.477264	CBX1	1.75807e-24	1.36293	MAF	2.78005e-57	1.51541	NPNT	0.0362449	1.07288	MT1E	1.60495e-51	0.718414	TMEM205	1.09797e-25	1.13371	CCL26	8.00791e-74	3.87763	CHID1	8.56027e-38	1.68359	HSPA6	3.915e-21	1.6465	BOC	7.88587e-08	1.285	AEBP1	5.44519e-22	0.911285	CKB	1.14409e-08	1.22255	SBSPON	0.000629338	2.642	TIMM8B	2.51611e-21	1.09546	SLC30A1	9.53412e-10	2.26548	RPL14	1.1707e-18	0.677826
365	HNRNPA1P48	9.30959e-20	0.8217	TCEAL7	1.92933e-24	0.871231	APCDD1	3.02968e-57	2.02785	CFH	0.036877	0.203346	STARD7	2.46869e-51	2.37595	FKBP11	1.17821e-25	1.3128	CCT2	1.12374e-73	1.49233	LMAN1	4.25983e-37	1.22289	SCPEP1	7.62736e-21	1.18333	PIN1	8.97398e-08	1.54271	VASN	1.03596e-21	1.65741	TBCB	1.1495e-08	0.765178	ENTPD1	0.000746432	2.4116	PFN1	3.18473e-21	0.659599	MTRNR2L1	1.15587e-09	4.25829	PPA1	1.45229e-18	0.858837
366	RP11-38H17.1	1.16862e-19	6.86045	RP11-408P14.1	2.75878e-24	2.12485	SGCE	7.07341e-57	0.890373	VTRNA2-1	0.0375559	0.408391	WDR43	2.84448e-51	2.84349	MYL6	1.51119e-25	0.533938	GRPEL1	1.42612e-73	2.17453	HN1	5.07557e-37	1.51469	AFF1	1.19128e-20	1.93466	CCDC107	9.15344e-08	1.68364	CRISPLD2	1.03885e-21	0.915625	MTCO3P12	1.24571e-08	2.3563	OR51E1	0.000755905	3.41611	ACYP2	4.39842e-21	2.99248	RPS6KA3	1.33413e-09	1.78138	CSDE1	1.70709e-18	0.710651
367	TUSC3	1.30268e-19	1.26275	RBBP4	3.0766e-24	1.11034	ITGAV	9.27954e-57	1.28652	INMT	0.0380793	0.816866	MFHAS1	3.22116e-51	3.36426	SARAF	1.59125e-25	0.646766	RIPK2	3.06992e-73	2.60836	ARL6IP1	7.64322e-37	0.797222	FMOD	1.37707e-20	0.905892	MYO1C	1.05445e-07	1.67587	GALNT15	1.07484e-21	2.25613	COX6A1	1.31045e-08	0.429587	ATP6V1E1	0.000767735	0.77221	TUFM	4.67556e-21	1.59901	CLU	1.43838e-09	0.449182	PROS1	2.15325e-18	1.50061
368	SNRPC	1.62288e-19	0.581933	PLEKHH2	3.30735e-24	2.07058	PDGFRB	1.00253e-56	1.14494	OSMR	0.0389375	0.496098	IPO5	9.21581e-51	1.67263	AAMDC	2.90244e-25	0.827481	PAIP2	7.23285e-73	1.32695	DEGS1	8.2236e-37	1.36735	STK17B	1.71511e-20	2.4508	COX6A2	1.14959e-07	5.87702	UGP2	1.39307e-21	0.956562	HNRNPC	1.63864e-08	0.344325	DYNLT3	0.000772897	1.02287	ATP6V0B	5.10218e-21	1.48008	RP3-417G15.1	1.63701e-09	1.39612	CHP1	3.42943e-18	2.19445
369	SNRPG	1.62741e-19	0.339739	ESD	3.76003e-24	0.455605	SMARCE1	3.19533e-56	1.34333	CTSH	0.0391014	0.452958	RP4-765C7.2	1.01807e-50	1.21268	DSG2	3.02534e-25	2.10681	PDLIM2	2.17644e-72	2.41303	UGDH	1.21207e-36	0.969014	RNF11	2.65474e-20	1.24141	CD248	1.20822e-07	1.03773	ALDH2	1.92886e-21	1.37448	ELF3	1.7948e-08	3.2683	AC097724.3	0.000818249	3.97336	PLP2	5.68853e-21	1.59301	NDUFAF4	1.73876e-09	1.42972	MAP1B	3.54517e-18	1.12385
370	MZT2B	1.94708e-19	0.826414	PSMB5	4.68069e-24	0.583687	SNHG5	8.31438e-56	0.521673	HLA-DMA	0.0416353	1.29169	BNIP3L	1.41381e-50	1.17215	ARF4	3.92027e-25	0.482467	PSAP	3.85153e-72	0.779283	PDLIM4	2.10782e-36	2.27258	CCDC71L	2.80228e-20	1.90742	NDUFS7	1.27299e-07	1.14762	DDX21	2.22183e-21	0.963996	TM4SF20	1.98218e-08	7.61902	NUPR1	0.000848096	0.274807	ATP6V0E1	6.10752e-21	0.702641	PHLDA1	2.21272e-09	0.835273	PTGS1	3.65253e-18	2.48575
371	CBX3	5.54065e-19	0.504779	MARCKS	4.72247e-24	0.440356	CD164	8.52461e-56	0.668309	SFTA1P	0.042186	3.06852	CHD1	2.56239e-50	1.9988	MGST2	6.94464e-25	1.25822	SCARB2	6.0641e-72	1.59431	ENO1	3.36189e-36	0.715664	NCOA7	1.01142e-19	1.48904	CHRNA1	1.27845e-07	4.50209	H2AFX	2.33052e-21	1.98297	SLIRP	2.92529e-08	0.408756	MYO1C	0.000859252	1.18323	RASD1	1.1126e-20	1.74438	CRABP2	2.38559e-09	0.784365	SPTBN1	3.89529e-18	0.863952
372	EIF3E	5.89712e-19	0.285468	RPLP0P6	1.19496e-23	1.22301	SELENBP1	1.22178e-55	1.3623	CWF19L2	0.0435645	0.558872	CYLD	6.23369e-50	2.88654	ANAPC16	9.84717e-25	0.545178	DDT	8.48502e-72	2.00427	COX5A	5.74833e-36	1.03651	MTUS1	1.63851e-19	1.62475	PTP4A3	1.35664e-07	2.95654	SRPX	4.24254e-21	0.822432	XIST	4.57578e-08	1.02957	GPR183	0.000893366	1.57811	FLOT1	1.28373e-20	1.59254	YWHAZ	2.43056e-09	0.486024	SLC44A1	4.24106e-18	1.48943
373	KDELR3	6.50785e-19	1.23853	DPY30	1.37847e-23	0.675811	PTP4A2	1.50896e-55	1.15164	KRT223P	0.0455185	1.36694	PPIA	7.82878e-50	0.402649	ARPC3	1.23418e-24	0.500549	RPL6P27	4.57381e-71	1.28001	HIGD2A	8.64261e-36	0.876979	IL1R1	1.87399e-19	0.989106	TRDN	1.39199e-07	4.77859	YWHAG	4.66125e-21	1.03767	NDUFAB1	4.61037e-08	0.634502	LRRC32	0.000945092	1.57953	DAZAP2	1.7962e-20	0.992795	IL32	2.74737e-09	1.76381	ASAH1	4.88774e-18	0.917578
374	NDN	6.91428e-19	1.04489	TRA2B	1.5422e-23	0.520682	CPXM1	1.70757e-55	1.74428	FGF10	0.0480777	1.58171	MT1X	1.40867e-49	0.668235	RPL23	1.42214e-24	0.309585	GEM	6.99188e-71	1.0665	NPY	9.67677e-36	3.06092	TMBIM6	1.92149e-19	0.469595	EPAS1	1.45458e-07	0.98339	DDR2	6.55043e-21	1.03834	SLC39A5	5.79065e-08	7.07854	TG	0.000977154	4.87157	MYC	2.44097e-20	0.822324	DRAM1	2.79063e-09	2.1397	MST1	5.64795e-18	3.97893
375	NDUFB6	8.13388e-19	0.400245	NUTF2	1.97525e-23	0.769993	AIF1L	2.2803e-55	2.86885	MT-RNR1	0.0481355	-0.20862	HSPD1	1.65544e-49	0.656592	IRF1	1.93021e-24	1.05828	MEDAG	1.00425e-70	1.32049	CYB5R2	2.20798e-35	3.31264	FGFR1	2.06352e-19	0.891737	CD52	1.46734e-07	2.01939	EID1	7.62055e-21	0.601088	ATP5B	6.05577e-08	0.464799	CSDE1	0.000978434	0.373115	NDUFB7	4.88516e-20	1.00654	PABPC1	3.16919e-09	0.324199	TSPO	1.13677e-17	0.978817
376	NOP10	1.0453e-18	0.386383	ZNF22	2.64438e-23	1.13711	KCNAB1	4.38797e-55	3.35677	PIGR	0.0482133	1.88331	TSKU	7.12035e-49	2.34988	SRSF7	3.19141e-24	0.504177	BSG	3.29748e-70	1.2613	ATF4	4.28177e-35	0.678625	MAP1B	2.55879e-19	1.08771	MLF2	1.62151e-07	1.02583	ABL2	2.52259e-20	1.76917	MRPS21	8.59435e-08	0.459155	ANXA6	0.000992458	0.626786	CLTA	5.60845e-20	1.10423	C1S	3.41662e-09	0.445324	KTN1	1.28456e-17	0.914573
377	COL16A1	1.32485e-18	1.0771	FAM92A1	3.36636e-23	1.30179	PALLD	7.03036e-55	1.1073	AKR1C3	0.0485773	0.538304	ARL8B	9.56754e-49	1.78239	BSG	3.30353e-24	0.620455	IL1RL1	3.65867e-69	3.80568	NRP2	4.70231e-35	2.53167	KIAA1462	3.17962e-19	2.71965	VPS28	1.65841e-07	0.963234	PTHLH	2.5995e-20	2.36035	COX7A2L	9.21507e-08	0.628699	NDUFC1	0.0011237	0.36754	CTA-29F11.1	1.06764e-19	1.90748	RPL11	3.8416e-09	0.384079	RNH1	1.36657e-17	1.08149
378	CDH11	2.65801e-18	0.77422	BTG2	5.09814e-23	0.607412	FNDC3B	7.24927e-55	1.18507	SLFN5	0.0486552	1.00395	TRIB1	1.15854e-48	1.89661	COX5B	4.06181e-24	0.477934	PSMD8	4.85829e-69	1.53386	RBP1	4.736e-35	0.880621	COLEC12	4.77465e-19	1.34989	CD27-AS1	1.8065e-07	1.76754	PERP	3.60845e-20	2.00286	NEDD8	1.09382e-07	0.460394	HACD1	0.00114092	3.02377	ST3GAL5	1.64619e-19	2.66646	RPL41P5	4.13133e-09	1.52639	SH3GLB1	1.68083e-17	1.10899
379	MYDGF	2.68653e-18	0.588141	DARS	9.63159e-23	0.762506	ADD1	1.06257e-54	1.38257	CH25H	0.0530924	1.29867	CTBP2	1.42899e-48	2.32192	DECR1	4.21285e-24	0.671188	C11orf96	9.22121e-69	1.53031	COPE	6.34978e-35	1.02838	NID1	9.14831e-19	0.680193	ARPC1B	1.85485e-07	1.2494	APLP2	3.61444e-20	0.875986	TSPAN13	1.10032e-07	2.01314	PLP2	0.00114748	0.807557	VAMP2	1.92966e-19	1.28375	MESDC1	4.32682e-09	2.39615	UBE2L6	1.93117e-17	1.36335
380	TPT1	2.87338e-18	0.160066	MT-TW	1.08407e-22	0.503863	SVIL	1.12037e-54	1.87053	SMARCA2	0.0549877	0.384643	SNX9	1.54937e-48	1.97846	RAB13	4.29475e-24	0.787276	PLTP	1.00947e-68	1.46502	FLNC	9.89283e-35	2.12573	OSMR	1.14918e-18	1.70113	SLC9A3R2	1.87999e-07	2.80973	SLC20A1	7.34147e-20	1.56834	SLITRK6	1.22318e-07	3.04414	FOXS1	0.00121772	3.23516	TPM2	2.12728e-19	0.796084	NRIP1	5.096e-09	2.32879	PSME1	2.14217e-17	0.672199
381	PARK7	4.10049e-18	0.31798	DYNLT1	1.17138e-22	0.541753	LAMA2	1.26001e-54	1.37733	ABCA6	0.0558637	0.524583	ID4	1.62264e-48	2.14339	WT1	5.04638e-24	2.53797	TXNDC17	1.69835e-68	1.39537	MAFF	1.36723e-34	1.11434	GNS	1.66151e-18	1.22926	NDUFA12	2.11806e-07	0.645015	FOXO1	7.79055e-20	1.55343	CASP6	1.6781e-07	2.17244	RASGRP2	0.00128604	3.42409	PAIP2	2.53415e-19	0.937598	TAC1	5.21604e-09	3.31647	CAST	2.59238e-17	1.10771
382	RP11-92K2.2	4.76078e-18	0.708977	SSR2	1.41897e-22	0.358757	TPP1	2.43201e-54	1.53283	MOXD1	0.0562064	1.00349	ST3GAL1	2.74959e-48	1.86273	AQP9	6.83961e-24	2.26664	PDIA3	2.94825e-68	0.986661	RSRP1	2.1377e-34	1.00313	ZEB1	2.85121e-18	1.37074	MOB2	2.14817e-07	2.63726	MIR22HG	7.88127e-20	1.32938	PRR15L	2.17339e-07	4.43792	CH25H	0.00130101	2.38631	RHOA	2.69708e-19	0.589251	TIPARP	6.66952e-09	1.00453	TMEM43	2.8531e-17	1.24078
383	RPL18AP3	6.90473e-18	0.451022	EEF1B2	1.43513e-22	0.214852	FLRT2	2.69719e-54	1.58364	ASPA	0.0570367	1.12077	NR4A1	4.70253e-48	0.754928	NDUFA5	9.0323e-24	0.648511	PHLDA2	3.20327e-68	2.40944	NEU1	3.30137e-34	1.57284	BCL6	6.67755e-18	2.00439	NKG7	2.49696e-07	3.33655	TPSB2	7.96613e-20	2.7816	TMA7	2.35366e-07	0.233686	MYH7	0.00131437	6.15353	HSD17B10	2.71046e-19	1.58563	COX7A2	7.69894e-09	0.354442	PLP2	3.10663e-17	1.27698
384	TNC	9.11965e-18	0.982462	ARL6IP1	1.52308e-22	0.525197	CASC4	3.53887e-54	1.49098	NAPSA	0.0570958	3.95601	TOR1AIP1	1.17605e-47	1.68785	AQP1	1.93591e-23	1.47519	CNPY2	6.50987e-68	1.94903	GPX8	8.53717e-34	1.1482	MPZL1	8.08384e-18	1.15594	BRK1	2.58658e-07	0.495457	TUBA1C	8.98278e-20	0.868522	FKBP3	2.42561e-07	0.730269	PDE3A	0.00135158	1.87698	NDUFB6	3.42386e-19	0.774853	MRPL32	8.48606e-09	1.00814	EIF3F	3.19601e-17	0.800273
385	LINC01420	1.14229e-17	0.747854	NOP58	1.9264e-22	0.687896	ADI1	5.84373e-54	1.03201	CD82	0.0591437	0.691833	PDPN	2.26293e-47	1.23706	KLF2	3.22181e-23	1.16703	MT-TW	8.26517e-68	1.21292	UQCR11	1.18243e-33	0.645042	AKR1C1	8.12207e-18	1.46048	C16orf13	2.96497e-07	27.1427	HBP1	9.38147e-20	1.19631	CENPW	2.52098e-07	1.13045	ARL2	0.00137	0.663845	SERP1	3.45644e-19	0.907285	HLA-B	8.52037e-09	0.467468	FOSL2	3.51244e-17	1.09914
386	COPZ1	1.15256e-17	0.627294	PAICS	2.30793e-22	1.25733	RPS4Y1	7.84728e-54	0.607496	CCL3	0.0598314	0.453222	DKK3	1.00186e-46	1.94212	EMB	3.27416e-23	2.73081	ATP5G1	2.05633e-67	1.24599	LGALS3BP	1.22125e-33	0.870364	CSRNP1	8.181e-18	1.15283	MRPL23	3.14961e-07	2.99161	COQ10B	1.23699e-19	1.74049	IMMT	2.53617e-07	1.24467	IGLC3	0.00144523	1.95973	AC009410.1	3.58807e-19	6.39918	GNL3	8.58475e-09	1.26785	STK26	3.97376e-17	3.10884
387	SEMA5A	1.36097e-17	1.80132	MRPL18	2.58881e-22	0.652092	ITGB5	8.90664e-54	1.94616	SCD	0.0598815	0.985561	RPL41	1.04831e-46	0.364628	CISD1	4.26244e-23	1.23747	MT1L	2.84803e-67	2.46402	LGALS3	1.25431e-33	0.664748	MT-CO2	8.85591e-18	0.649888	PLXDC1	3.17211e-07	1.94179	MAMDC2	1.2514e-19	2.24719	CLIC1	2.67088e-07	0.446765	SLC9A3R2	0.00152748	2.0875	MRPS26	4.15414e-19	2.29289	CD74	9.20528e-09	0.840556	EPHB6	4.49089e-17	3.26254
388	ANOS1	1.56319e-17	1.72671	PABPC1	2.79951e-22	0.206804	OSMR	1.31232e-52	1.90836	IL32	0.0599835	0.497936	PGM2L1	1.2153e-46	3.70415	CETN2	4.99373e-23	0.863634	AC007969.5	2.89929e-67	1.45336	CSH2	1.69121e-33	27.871	PROS1	9.09457e-18	1.44948	RAD23A	3.50905e-07	1.23211	MT1A	1.35901e-19	0.875203	DNASE1	2.88995e-07	3.47177	CD82	0.00157061	1.24805	MVP	5.15741e-19	2.37763	C17orf58	9.23251e-09	1.64067	VTRNA1-3	5.44069e-17	2.08844
389	FAM229B	1.58464e-17	1.20543	H2AFY	2.80164e-22	1.1193	PPP1CB	4.32559e-52	0.894052	RPL27	0.0608959	-0.0363939	FLNC	1.80696e-46	2.32415	ADI1	5.24141e-23	0.804018	HLA-B	4.90907e-67	0.903383	RPN1	2.17182e-33	1.27223	ADAMTSL4	1.0973e-17	1.72271	EID1	3.66481e-07	0.374121	TRA2B	1.52425e-19	0.748014	SIVA1	2.97909e-07	0.800153	LDOC1	0.00159499	1.18651	CKB	5.60051e-19	1.73171	EMP3	1.05807e-08	0.544821	MYL12A	6.09981e-17	0.600116
390	RCN2	1.79118e-17	0.818706	CCNG2	5.27955e-22	0.834855	AFF1	5.4933e-52	2.10861	RPLP0	0.0609806	-0.114927	HIVEP2	2.1328e-46	2.66504	MRPS36	6.00302e-23	0.845689	MPC2	6.34214e-67	1.7629	BCL2A1	2.29845e-33	1.61529	ADAM33	1.18818e-17	1.73696	SGCB	4.09237e-07	0.977368	PIM1	1.59572e-19	1.38517	PHPT1	3.10087e-07	0.489805	HOPX	0.00176041	2.06142	GLRX	8.05035e-19	1.28214	RPL32	1.06463e-08	0.322029	TOR1AIP2	6.82737e-17	2.22675
391	MMP16	1.96021e-17	2.39972	NUF2	6.25024e-22	3.66411	MPZL1	6.11966e-52	1.2761	WFDC2	0.0611274	0.607217	PCBP2	2.77443e-46	0.806376	BLVRA	6.31493e-23	1.41268	HIF1A	7.37964e-67	1.79349	PRKCDBP	2.43874e-33	1.47635	FOXP1	1.42946e-17	1.35046	PPP2R1A	5.63909e-07	0.93366	LAMB2	1.61455e-19	1.32459	H2AFY	3.23975e-07	1.04496	GHITM	0.00184084	0.4971	COX7A2	9.85439e-19	0.559415	PLAT	1.08667e-08	0.971203	GAS1	7.9803e-17	0.890117
392	SNRPD3	2.99075e-17	0.475297	RACGAP1	8.63476e-22	2.48714	IFI16	1.22784e-51	0.977007	CHRDL1	0.062313	0.221498	CLEC2B	3.92233e-46	1.2522	CLIC3	7.94326e-23	3.43378	IFNGR1	1.38848e-66	1.62109	CCL4L2	2.52734e-33	1.86231	ELF1	1.6511e-17	1.58875	TMEM219	6.40579e-07	0.926681	JMJD1C	2.08962e-19	1.29039	NPY	3.31295e-07	2.24473	IGHG1	0.00186484	1.41702	SEPT6	1.85387e-18	2.17619	ABCA1	1.11355e-08	1.61426	ITGB8	8.08102e-17	2.9258
393	UQCR10	4.54253e-17	0.299783	RPL13	8.82185e-22	0.0201055	GOLIM4	3.21535e-51	1.93316	HCST	0.0643394	1.33146	ATP2B4	4.33569e-46	1.63242	ST13	8.32245e-23	0.510958	PPIC	1.44245e-66	1.57808	TGFB1I1	4.19967e-33	1.96868	RASD1	1.69897e-17	1.40778	NRIP2	6.43108e-07	4.96959	NFIC	2.1237e-19	1.37349	PSME2	3.49361e-07	0.657035	C19orf70	0.00189197	0.616544	ETFA	2.58252e-18	1.3851	AK6	1.33973e-08	1.03074	MBD2	8.55911e-17	2.23894
394	IGSF3	4.56483e-17	2.73377	IMMT	9.80053e-22	1.30033	POLR2L	4.57102e-51	0.515939	NR2F2	0.0647711	0.267923	RPL9	9.54276e-46	0.373194	TRMT112	8.35394e-23	0.473555	LGMN	2.39464e-66	2.09849	ATOX1	4.21727e-33	0.793433	A2M	1.85651e-17	0.581411	CPQ	6.65078e-07	1.02945	REXO2	3.76426e-19	1.02219	ROMO1	3.68841e-07	0.368301	MGST2	0.0019669	0.835422	MTCH1	3.03324e-18	1.09103	RPL13AP5	1.94431e-08	0.67154	MATR3	1.09378e-16	0.741476
395	ACTC1	4.84964e-17	3.81598	MT-TV	9.8239e-22	1.33854	TMEM176B	6.33986e-51	0.978589	CDKN2C	0.0652556	0.777919	USP12	1.44929e-45	2.58353	BDH2	9.9137e-23	0.823032	CTD-2287O16.1	2.5682e-66	1.39695	LSM7	4.47474e-33	0.987841	CCL2	2.05896e-17	0.430979	SRPR	6.76653e-07	27.0694	ALDH1A1	4.5148e-19	0.954028	VAMP8	3.82699e-07	1.35638	MUC1	0.0020791	2.30439	HEBP1	3.21656e-18	1.57026	UFM1	2.10928e-08	0.892495	GATA6	1.15095e-16	2.18741
396	CHODL	5.4217e-17	5.24025	ATPIF1	1.07892e-21	0.474872	CAPRIN1	7.71035e-51	1.30694	C1orf194	0.0663422	4.77222	EGR3	1.9201e-45	1.85188	RHOB	1.23713e-22	0.458979	CTB-63M22.1	2.96002e-66	1.93934	DKK1	7.5615e-33	2.33751	RPS4Y1	3.00797e-17	0.546297	GUCY1A3	6.98033e-07	2.28376	RNH1	1.01932e-18	1.06595	MT-TL1	3.95915e-07	0.933413	ISG15	0.00210482	0.76208	GSTO1	4.23232e-18	0.955626	MAFF	2.19844e-08	0.964998	CRTAP	1.3147e-16	0.782317
397	P3H4	6.93369e-17	1.76197	BEX1	1.19752e-21	2.85457	IFNGR1	9.39875e-51	1.05835	PTGER4	0.0666803	1.05005	EIF5A	1.9975e-45	1.05194	HMGN3	1.27752e-22	0.478984	EMC7	3.54696e-66	1.93267	FIBIN	7.63648e-33	1.5116	MBNL2	3.6544e-17	1.24031	COL6A3	7.23202e-07	0.363213	PRKCDBP	1.35826e-18	1.33313	CPVL	3.98268e-07	1.3481	STOM	0.00214761	0.441561	CDKN1A	5.59505e-18	0.707254	NFATC2	2.24343e-08	2.34346	C2	1.96662e-16	2.66216
398	MRPL22	6.96365e-17	0.812541	RPS13P2	1.57624e-21	1.03339	SCARB2	1.78967e-50	1.01044	NR4A2	0.068012	0.273344	ELOVL5	3.61403e-45	1.30981	CD46	1.6473e-22	0.837021	SNAI2	7.75207e-66	1.55915	S100A11	8.12215e-33	0.642342	HSD17B11	3.70057e-17	1.07325	PSMF1	7.75868e-07	1.24177	HBEGF	2.6654e-18	1.85885	HSD17B11	4.27065e-07	0.795164	EMP2	0.00216928	0.473364	SH3BGRL3	5.87662e-18	0.702381	C16orf72	3.00486e-08	1.50839	GFRA1	1.98187e-16	1.90148
399	MYLPF	9.57957e-17	2.23673	HACD3	1.71223e-21	1.24837	RMRP	2.31942e-50	3.45574	SLC6A4	0.0704732	3.16787	TAF13	1.10865e-44	2.344	IL6ST	1.73745e-22	0.492216	SAP18	1.01858e-65	0.836297	S100A6	8.68585e-33	0.830124	PTGIS	5.74477e-17	1.14098	COPS6	8.61882e-07	0.928362	SAMHD1	2.88359e-18	1.22179	NDUFA6	4.54917e-07	0.487191	RHOC	0.00219407	0.409917	CIRBP	7.23486e-18	0.700029	RP11-641D5.1	3.38232e-08	1.54363	CA11	2.16127e-16	3.00659
400	TTYH2	1.00332e-16	2.60122	PSMB2	2.68727e-21	0.647007	PDPN	2.3233e-50	0.983365	STEAP1	0.0753909	0.458403	RAB31	1.59938e-44	1.64553	HAS1	2.83669e-22	1.84951	RPL23AP2	1.11274e-65	3.11403	RPL13A	1.04989e-32	0.481569	CTSF	7.44553e-17	1.80894	CHCHD2	9.58957e-07	0.275703	SLC3A2	3.01478e-18	1.05294	SLC37A4	4.74155e-07	3.40072	NRIP2	0.00221424	3.62173	HMGN3	7.60913e-18	0.718398	THBS2	3.88487e-08	0.821739	TSPYL1	3.15423e-16	1.78948
401	FADS2	1.54336e-16	1.02749	RPS2P5	2.78995e-21	2.07801	SLC44A1	2.44597e-50	1.5457	CAMK2N1	0.0769002	0.595447	PABPC4	2.21876e-44	1.59622	RPL29	3.65786e-22	0.511094	ZNF706	4.53234e-65	1.48362	NR4A1	1.22588e-32	0.646267	TSC22D2	9.7053e-17	1.2875	RTFDC1	1.02617e-06	1.23594	ADAMTS5	4.07316e-18	1.17933	SKA2	5.33742e-07	1.22017	SLC2A3	0.00233011	0.466131	SPSB3	7.74007e-18	2.79783	RPS20	4.13246e-08	0.334453	FAM110C	3.59755e-16	4.75715
402	PLOD1	1.79445e-16	1.12522	PRC1	3.50577e-21	3.01977	EIF4G2	3.03402e-50	0.519326	FMO1	0.0792726	1.0634	HSPB1	2.71942e-44	0.469022	CHI3L1	6.09328e-22	3.32317	LGALS3BP	6.00481e-65	1.28439	C5orf15	1.63165e-32	1.28491	EPHX1	1.16529e-16	0.934002	GUCY1B3	1.61399e-06	1.97532	XBP1	4.1984e-18	0.827327	NDUFA5	5.35172e-07	0.571568	SPP1	0.00238117	0.763932	OST4	8.94189e-18	0.543213	RCAN1	4.76574e-08	1.36644	TPM2	5.04408e-16	0.511784
403	RNF24	2.65423e-16	1.3421	CCBE1	5.69379e-21	2.80799	CALR	4.39036e-50	0.681656	VIPR1	0.0798004	3.21256	ESR1	5.90309e-44	4.06989	LINC00998	6.61053e-22	0.91574	KCNK1	8.7159e-65	3.23443	FAM127A	1.92962e-32	0.814588	THBS2	1.49858e-16	0.820507	KCNA5	1.80616e-06	3.76594	IGLC3	4.31357e-18	3.02109	CFDP1	6.22235e-07	0.688765	TFF3	0.00245013	1.59017	C19orf70	1.03027e-17	1.25966	LGALS1	8.11635e-08	0.330716	NDRG1	5.26788e-16	0.870416
404	PTPRD	3.32212e-16	1.5444	NPM1P27	7.44376e-21	1.74686	TM9SF3	5.55782e-50	1.08277	EMP1	0.0833687	0.0593742	LTBP1	7.54999e-44	1.38551	RSL24D1	8.68869e-22	0.509864	NGF	3.97162e-64	3.39362	RASD1	3.0865e-32	1.50079	TCF4	1.67462e-16	0.956816	EGFLAM	1.86112e-06	2.88416	CELF2	6.51432e-18	1.11266	DDC	6.31632e-07	6.79905	CLU	0.0024508	0.212961	NDUFA8	1.24543e-17	1.45708	OST4	8.93552e-08	0.298858	PRDX3	5.98327e-16	0.669721
405	TMEFF2	3.35286e-16	5.12711	PSMB7	7.55684e-21	0.496063	HIPK3	2.04036e-49	1.56201	DTWD1	0.0836605	0.38935	PPP1CB	1.41948e-43	1.04415	OAT	9.67308e-22	0.547929	DNAJB9	7.31759e-64	1.78524	NUCB1	5.67446e-32	1.14987	LPAR1	3.73177e-16	1.29388	GNLY	1.87011e-06	3.54094	GLRX	6.69086e-18	1.07503	TIMM8B	6.71658e-07	0.612848	MT1E	0.00252003	0.221321	RPS19BP1	1.30169e-17	1.70277	RPS21	8.94138e-08	0.279971	TBC1D2B	6.07835e-16	2.64146
406	GPC4	4.59673e-16	1.69615	C11orf58	8.47052e-21	0.433993	ERAP2	1.20252e-48	2.15504	SLCO2A1	0.084021	2.08921	UBE2D1	1.82504e-43	2.18448	RDH10	9.97192e-22	1.08034	GHITM	1.05537e-63	1.4124	ZNHIT1	8.37699e-32	1.1193	SFRP1	4.86532e-16	1.09216	MT-ND4L	1.95477e-06	0.131895	MGAT1	8.31367e-18	1.26369	CTSC	6.91373e-07	0.559275	LDB3	0.00252564	3.95737	RWDD1	1.31713e-17	0.960428	NAA50	8.99365e-08	1.10835	CARD16	6.21315e-16	2.06156
407	C11orf58	4.87377e-16	0.382622	MRPS6	1.01512e-20	0.730074	F3	4.0397e-48	1.47901	MT-TW	0.087868	0.144328	EDNRB	1.90223e-43	2.4432	CTNNAL1	1.33278e-21	1.139	TFPI	2.1583e-63	1.37062	CNIH1	1.2616e-31	0.888044	SLC20A1	4.9911e-16	1.44857	PPP1CA	2.03624e-06	1.16237	CLEC3B	1.27953e-17	2.18214	ECH1	7.47755e-07	0.746517	TCEB2	0.0025799	0.177952	POLR1D	1.74426e-17	1.01349	CXCL6	9.1723e-08	3.16096	CTNNB1	8.59774e-16	0.955362
408	MYL6B	7.74793e-16	0.862356	MEIS1	1.12323e-20	1.49174	FOXN3	5.21087e-48	1.78824	SPON2	0.0893222	0.327865	NRIP1	2.61265e-43	3.00062	RPL41P5	1.68013e-21	1.21994	MTND3P19	2.50392e-63	6.17999	IDI1	1.32523e-31	0.983811	SVIL	5.04108e-16	1.53536	PER3	2.04744e-06	2.46392	THBD	1.33576e-17	1.51983	TMEM176A	7.71851e-07	0.858051	EMCN	0.0025873	1.78347	RNF5	1.82986e-17	1.7409	BIRC3	1.06369e-07	1.66446	NSA2	8.71552e-16	0.971616
409	LPAR4	8.24808e-16	2.51791	ARRDC3	1.48397e-20	0.884734	ARHGAP21	3.7503e-47	1.76154	ANK2	0.089359	0.546394	AHCYL1	2.61367e-43	1.42711	WFDC2	1.83941e-21	1.63521	AK6	1.06488e-62	1.65739	CNTN6	3.24121e-31	6.19249	TM9SF3	5.11127e-16	0.973741	CYSTM1	2.04897e-06	0.674245	RAB8B	2.3871e-17	1.24324	ATP6V1F	7.76162e-07	0.610214	CCL5	0.00261647	1.7199	TMEM14C	2.43113e-17	0.885535	SKIL	1.24124e-07	1.28629	CALCOCO2	1.15594e-15	1.20071
410	SCN7A	9.86438e-16	1.9242	CENPN	3.59644e-20	2.33773	ADAMTS2	4.34288e-47	1.98754	ABCA3	0.0910413	2.73555	TIPARP	5.89953e-43	1.25238	NPM1	2.50371e-21	0.524704	HM13	1.35231e-62	1.75708	NFATC2	4.31644e-31	2.75614	PTP4A2	5.22981e-16	0.981487	PTK2	2.14586e-06	1.57994	SLC1A5	3.26042e-17	1.74744	RAB25	8.0985e-07	4.82029	ADAMTS4	0.00264546	0.930127	UQCRB	2.54361e-17	0.555791	SNRPGP10	1.33733e-07	1.67886	AAMDC	1.16926e-15	0.916369
411	SIX1	1.09975e-15	4.17875	HMGB1P5	3.82274e-20	2.36978	OMD	4.46699e-47	1.56045	GBP1P1	0.0919192	2.22139	PHLDA2	9.27384e-43	1.855	FAM221A	2.82729e-21	2.79455	GPX2	2.18061e-61	6.86642	RCN2	4.63327e-31	1.21516	SERPINE1	5.55081e-16	0.777289	MYF5	2.47189e-06	4.34013	OS9	3.36998e-17	0.976377	RANBP1	8.20959e-07	0.818181	WFDC2	0.00266291	1.09817	DDX24	5.1658e-17	1.31815	PXDC1	1.60402e-07	1.66463	YWHAB	1.27656e-15	0.596957
412	C14orf166	1.14543e-15	0.49038	MYLK	3.8995e-20	0.801614	DUSP1	5.32064e-47	0.479205	RP11-983P16.4	0.0923385	0.905909	GRPEL1	9.49412e-43	1.63982	DFNA5	4.07919e-21	2.63163	TGIF1	2.68743e-61	1.78845	HNRNPA0	5.82015e-31	0.730631	LEPROT	5.77627e-16	0.764183	GDI1	2.63855e-06	1.24825	EPHX1	3.89954e-17	0.945008	LSM7	8.5535e-07	0.641979	YWHAH	0.00266733	0.962897	POLR2L	5.7327e-17	0.583026	RP11-536O18.1	1.61675e-07	3.52505	FKBP2	1.74782e-15	0.724397
413	NEDD8	1.57479e-15	0.369795	RPL37P2	4.03056e-20	1.73593	IL13RA1	6.74339e-47	2.09202	TRBC1	0.0930133	1.71338	DDX5	1.55749e-42	0.439265	MIR22HG	4.10953e-21	1.00442	RPS9	3.9212e-61	0.489589	ACTN1	6.40709e-31	1.48646	ABCA1	6.76228e-16	1.58587	SNX3	2.64363e-06	0.573433	IRS2	3.91783e-17	1.47024	TIMM13	9.04174e-07	0.582566	EMD	0.00275466	0.926095	ECHDC2	6.34328e-17	1.99508	SNHG9	1.72839e-07	1.24641	C1RL	1.94162e-15	2.2336
414	GPM6B	1.70662e-15	1.87926	MTCO1P12	4.40758e-20	0.88281	CAMP	1.06685e-46	4.79973	TPSAB1	0.0933142	1.85079	TMOD1	1.71012e-42	3.41091	RPL39P3	4.35085e-21	0.667066	UBE2N	4.97552e-61	1.46889	CITED2	6.60395e-31	1.16709	NFIL3	7.31746e-16	1.31404	ZNF271	3.27899e-06	27.0059	INTS6	3.99627e-17	1.66365	NR1H4	9.75258e-07	5.12073	PCAT19	0.00307671	2.14946	PLIN3	7.72607e-17	1.61297	TMA7	1.83102e-07	0.272522	PTPRZ1	2.62313e-15	4.33658
415	TCF25	1.75043e-15	0.709158	ACP1	4.8337e-20	0.631874	ERGIC1	1.7565e-46	1.56182	C1QB	0.0933738	0.815281	DHX15	2.11337e-42	1.45655	EEF1D	4.37564e-21	0.4372	ADI1	5.70717e-61	1.48419	RPL5	7.52439e-31	0.58281	ANKH	1.0277e-15	2.57937	RP6-109B7.3	3.27899e-06	27.0133	HEXIM1	4.23734e-17	1.08508	HSD17B2	9.95924e-07	4.42802	IQGAP1	0.00318851	0.527636	RER1	1.37126e-16	1.45458	RPS15AP1	1.8855e-07	1.30427	DPP4	3.00282e-15	1.9835
416	CDK4	1.92688e-15	0.660644	AC004453.8	5.40387e-20	0.783187	SESN3	2.2421e-46	1.83015	RAMP3	0.0998484	2.10113	SEC24A	2.96212e-42	2.33845	SEC11C	1.14697e-20	1.6942	PSMA2	9.56558e-61	1.74388	ARPC2	8.85066e-31	0.650365	ALDH2	1.22447e-15	1.2306	CCDC104	3.27899e-06	27.0102	KRT13	4.82377e-17	5.47726	CLRN3	1.11831e-06	6.99072	ENAH	0.00320223	0.785095	TMBIM6	1.75218e-16	0.554692	FAM177B	1.95588e-07	3.04192	SDPR	3.83965e-15	2.17309
417	TTYH3	1.9439e-15	1.90509	RSRC2	6.51266e-20	0.618566	DST	2.34691e-46	1.37384	CDH5	0.100499	1.37308	RPS4X	5.08015e-42	0.355192	DNAJB9	1.28348e-20	0.891118	EPB41L4A-AS1	1.09512e-60	1.79355	TNFRSF19	1.06847e-30	2.87294	LAMB1	1.38437e-15	0.742672	MYH9	3.30038e-06	1.07292	TMEM176A	8.00777e-17	1.10905	AURKB	1.11836e-06	2.36896	ZFYVE21	0.00324491	0.947361	MRAP	2.04868e-16	7.31936	S100A16	2.05318e-07	1.08164	HIGD2A	4.55107e-15	0.712733
418	SCG5	2.04673e-15	2.18047	SLC25A3	7.32297e-20	0.35415	SSR1	2.35682e-46	0.999389	DAD1	0.107075	0.0627211	RAMP1	8.69538e-42	2.68236	DAPK1	1.38068e-20	2.31265	PPP2CA	2.80771e-60	1.46902	STRA6	1.43201e-30	4.81863	NR4A1	1.56302e-15	0.532039	ITGA8	3.5307e-06	1.89736	TRIP10	8.24757e-17	1.48006	HMGA1	1.18499e-06	1.08725	SYNE2	0.00327908	1.392	AP2S1	2.12057e-16	1.0555	TNFSF14	2.17709e-07	2.83319	PRSS23	5.43467e-15	0.652746
419	LINC00493	2.16393e-15	0.454741	CCDC167	1.50958e-19	1.43242	EHBP1	2.83128e-46	2.1355	C5orf56	0.108339	0.941161	CSRP1	9.13907e-42	1.17273	ITLN2	1.72727e-20	5.09949	CAPZB	1.72423e-59	1.25779	JUND	1.43912e-30	0.903249	C16orf89	1.7632e-15	2.26094	MYOZ1	3.76543e-06	5.01572	ZFAND2A	1.76745e-16	1.15667	ALDH1A1	1.20231e-06	0.675692	COPS9	0.00335646	0.355186	HLA-DRB1	2.54836e-16	1.67927	SAR1A	2.21154e-07	0.850585	SMPD3	5.61033e-15	5.23784
420	CYTL1	2.3617e-15	1.88819	CWC15	1.7741e-19	0.676726	SRSF7	5.5602e-46	0.562073	TMEM126B	0.108637	0.375504	CAMTA1	9.77055e-42	0.953072	IGHG4	1.86884e-20	1.85533	NDUFB8	2.08216e-59	1.18574	GLIPR1	1.58235e-30	1.69166	WAC	1.82364e-15	1.04594	CBR1	4.11233e-06	1.28338	ADI1	2.32329e-16	0.886223	PRR13	1.32066e-06	0.834699	ARID5A	0.00339617	1.67625	NDUFB10	2.58959e-16	1.07063	PNPLA8	2.4655e-07	1.29395	ATP5B	5.91985e-15	0.595706
421	BASP1	2.36556e-15	0.787971	CENPF	1.79692e-19	4.07629	ACSL1	6.35195e-46	2.08201	BTG2	0.109098	0.163559	SYNCRIP	1.99453e-41	1.35335	EGR3	2.63417e-20	1.18901	NDUFA4	2.91339e-59	0.625133	NTM	1.85231e-30	2.63925	KDSR	2.34704e-15	1.20054	C19orf53	4.22281e-06	0.636707	RAB7A	2.89165e-16	0.642998	FLJ22763	1.3952e-06	7.70759	CYC1	0.00346126	0.707448	UQCRC1	3.4521e-16	1.6402	ZFP36	2.67542e-07	0.332788	FLRT3	6.34905e-15	2.6916
422	NDUFAB1	2.44094e-15	0.517301	SPATS2	1.88516e-19	1.58964	RSRP1	1.24889e-45	0.881917	C1QTNF7	0.109246	0.813791	TGM2	4.24614e-41	1.98389	HSD17B11	2.76322e-20	0.857876	CD55	3.98919e-59	1.32959	PEG3	2.94577e-30	2.0043	SEC62	2.84321e-15	0.409911	LGI4	4.48785e-06	3.47358	MT-ATP8	5.43033e-16	0.658951	RNF7	1.40162e-06	0.557721	LAMA5	0.00350293	2.44977	NDUFV3	4.05116e-16	1.80198	DNTTIP2	2.97078e-07	1.2483	RPL8	6.52118e-15	0.641327
423	YWHAE	3.18748e-15	0.342787	NNAT	1.89375e-19	2.3042	CBLB	3.33737e-45	1.78134	RPL10A	0.112633	-0.0722141	SAMD4A	5.42755e-41	2.81359	RPA3	7.0529e-20	0.935955	RPS23P8	5.22198e-59	1.73811	FUS	4.04164e-30	0.845489	TOR1AIP1	3.47344e-15	1.23614	RERG	4.8152e-06	1.51957	ADD3	5.45619e-16	0.63242	ZWINT	1.49934e-06	1.84528	KLF9	0.00354185	0.60825	FBXO2	5.44732e-16	4.89036	SLC19A2	3.20963e-07	1.40725	DPYSL2	8.02702e-15	1.0658
424	C1QTNF2	3.87494e-15	1.95192	RP11-20O24.4	2.05248e-19	1.44583	TCF4	7.29317e-45	0.99591	OTUD6B-AS1	0.114692	0.400927	CTNNB1	7.90119e-41	1.18973	KLF5	7.08282e-20	2.06161	NDUFB11	5.63067e-59	1.11946	COX7A2L	9.68301e-30	0.850988	HLA-DPA1	3.67493e-15	1.59817	GPRC5C	4.86465e-06	2.96941	AKAP13	5.77818e-16	1.47462	PIN4	1.70079e-06	0.724351	CFL2	0.00356091	0.796436	ATF7IP2	5.80267e-16	3.27662	UBE2B	3.99633e-07	0.762949	MCL1	8.99869e-15	0.549649
425	PSMA4	4.0412e-15	0.463238	CENPU	2.55245e-19	2.73502	AC013461.1	9.56874e-45	1.09009	REG1A	0.116365	1.58062	LMNA	1.47238e-40	0.788957	RSL1D1	7.59007e-20	0.607701	CCT4	1.21066e-58	1.30375	SKP1	1.11465e-29	0.608098	ABCA10	3.68947e-15	2.28749	SPON2	5.61951e-06	1.06161	NUFIP2	5.97962e-16	1.36703	GGH	1.70774e-06	1.48151	HEY2	0.00362408	3.09594	ATP6V1E1	6.18936e-16	1.39716	SLC20A1	4.06552e-07	1.34258	RAC1	9.08828e-15	0.666554
426	TMPO	4.30428e-15	0.855042	FBN2	2.82807e-19	0.961082	MBNL2	1.92364e-44	1.30335	GBP4	0.117299	1.33111	RASSF8	1.84236e-40	2.46655	LINC00493	1.07002e-19	0.521397	BNIP3L	1.24632e-58	1.28933	CNN3	1.55363e-29	0.66018	NFIX	4.76188e-15	1.66197	GHITM	5.95839e-06	0.732363	CDKN1C	6.61832e-16	0.757976	PRELID1	1.71406e-06	0.94802	ARHGEF17	0.00393305	1.8263	HSBP1	7.44472e-16	0.624288	RPS28P7	4.27717e-07	1.57691	ST13	9.61918e-15	0.600683
427	PTRHD1	5.00012e-15	0.849781	FBL	3.4061e-19	0.678303	TRIOBP	2.27286e-44	1.9091	PCF11	0.118312	0.382445	HIF1A	2.03095e-40	1.3558	DAB2	1.08981e-19	0.769949	PSMB1	1.47344e-58	0.902427	CDH7	1.69118e-29	5.85854	KLF2	5.98993e-15	1.25437	GBP2	6.04622e-06	1.50707	ITGB5	8.85733e-16	1.59131	ITGB3BP	1.91187e-06	1.53064	SRP14	0.00414937	0.0601403	SLC25A5	1.20558e-15	0.731246	NUFIP2	4.78125e-07	1.31343	SERP1	1.07857e-14	0.680596
428	KDELR1	6.18771e-15	0.560208	DAAM2	3.8901e-19	1.9683	CRTAP	2.67887e-44	0.790031	NFU1	0.119154	0.35628	IRF2BPL	2.1353e-40	2.54029	ATP5O	1.22999e-19	0.425167	COPE	2.44328e-58	1.42279	EDF1	2.11378e-29	0.611595	PPM1B	7.01446e-15	1.76273	CSDC2	6.13017e-06	3.48254	AHR	9.60442e-16	1.61431	HEBP1	1.93812e-06	0.948215	ATP5B	0.00430908	0.297769	MTIF3	1.33636e-15	1.37291	CDV3	5.21299e-07	1.11538	MGARP	1.13327e-14	2.58933
429	LSM6	8.22289e-15	0.835638	ATP6V1G1	5.25486e-19	0.334241	PAPSS2	5.88989e-44	1.63876	ALDH2	0.119174	0.338539	KPNA4	2.38103e-40	2.3371	LGALS8	1.29405e-19	1.38027	BST2	3.98496e-58	1.56075	C19orf53	2.39778e-29	0.798558	CSF1	8.35982e-15	1.28798	GS1-251I9.4	6.15205e-06	26.9732	NID1	2.79558e-15	0.609532	CDH1	2.19138e-06	3.24041	NTF3	0.00433628	2.18017	MPST	2.24018e-15	2.27886	FAM180A	5.76044e-07	2.26983	SCEL	1.20427e-14	3.64878
430	PARP4	9.62171e-15	0.958897	DEK	6.17113e-19	0.756173	WAC	1.08164e-43	1.10139	C4BPA	0.119838	2.98613	DCAF13	3.21526e-40	1.65536	GTF2H5	2.15812e-19	0.525082	MRPL36	4.32488e-58	1.96644	XAGE2	3.17162e-29	8.68054	PGRMC2	8.48606e-15	1.20482	GABARAPL2	6.39961e-06	0.532227	CCNG2	3.48132e-15	0.944237	SPINT2	2.22103e-06	1.58898	NDUFA13	0.00438404	0.634496	C19orf53	2.33292e-15	0.851918	GLS	5.88503e-07	1.00376	CUTA	1.21492e-14	0.629866
431	DUT	1.34673e-14	0.631591	MCM7	6.39949e-19	1.61143	NUCKS1	4.2696e-43	0.641759	PLA2G16	0.120393	0.494196	HDGF	4.8647e-40	1.74503	RP1-78O14.1	6.23225e-19	4.75463	CNBP	5.19939e-58	0.817189	DUSP23	4.19558e-29	2.44389	GPC6	8.76135e-15	1.07344	GJA4	6.58838e-06	2.42596	EBF1	4.09822e-15	1.07341	ID3	2.3235e-06	0.328841	PNKD	0.0044178	0.587098	SVIP	2.62484e-15	2.1102	SPTSSA	7.39539e-07	0.799257	GPX1	1.2434e-14	0.736305
432	DYNC1H1	1.38423e-14	0.944827	FUBP1	7.33332e-19	1.07909	RBMS3	5.45688e-43	1.66348	DRAM2	0.120937	0.408691	SIRT1	6.89828e-40	1.96256	IFI16	6.66392e-19	0.681819	CLCF1	5.58949e-58	3.78568	SLC16A3	4.46515e-29	3.78533	FOXC1	9.26637e-15	2.38565	LAMP1	6.59984e-06	0.936575	TCEAL7	4.54707e-15	1.07313	TSPAN6	2.35709e-06	1.21097	TOMM7	0.00457694	0.123197	NDUFS3	3.0933e-15	1.69517	CFH	7.42019e-07	0.574191	SSR4	1.37679e-14	0.546149
433	FSCN1	1.62515e-14	1.02078	MED4	8.65113e-19	0.836391	TMEM43	6.11416e-43	1.22153	PLA2G5	0.121408	0.874897	CD83	7.92161e-40	2.09516	CLIC5	7.0129e-19	3.5718	MARCH3	7.76373e-58	2.94949	SDF4	7.86334e-29	1.64077	PXDC1	1.01329e-14	1.68558	SBDS	6.60863e-06	0.816063	AHNAK	7.4074e-15	0.504903	CDK4	2.44394e-06	0.742834	MYO1D	0.0047387	2.4842	NDUFS2	3.14134e-15	1.4603	SC22CB-1E7.1	8.5781e-07	1.45604	VIPR2	1.45315e-14	4.06242
434	TUBA1B	1.82417e-14	0.179126	SAE1	9.26655e-19	1.27208	IL33	1.6928e-42	1.03316	AQP4	0.121528	3.70329	EIF4H	9.77541e-40	1.10652	CCNG1	9.41197e-19	0.872372	NFKBIA	2.3964e-57	0.836731	NDUFA3	1.01005e-28	0.723584	SAT1	1.07441e-14	0.424218	ENTPD1	6.61648e-06	2.92845	CCL2	8.09179e-15	0.437707	SULT1E1	2.50493e-06	0.995943	NFU1	0.00498434	0.822027	HOXA5	3.92793e-15	2.97654	TXNP4	8.60609e-07	4.20384	LSM3	1.51367e-14	0.604474
435	DDOST	1.93348e-14	0.742153	XRCC1	9.84356e-19	1.90126	C10orf54	4.12956e-42	1.9057	LAPTM4A	0.121699	-0.0458995	RANBP2	1.1238e-39	2.17677	NACA	3.44495e-18	0.401687	ID3	3.59485e-57	0.91132	F3	1.1157e-28	1.4549	PTRF	1.11978e-14	0.752553	CTSB	6.86955e-06	0.519535	TSPAN4	1.28335e-14	1.22235	SHISA3	2.69167e-06	2.22949	BRK1	0.00527145	0.279791	PRR13	3.99076e-15	1.27479	DPM1	8.67091e-07	0.833611	ANXA11	1.5217e-14	1.43085
436	MRPS21	3.0216e-14	0.350303	TMEM258	1.32396e-18	0.238056	NOTCH2	1.23819e-41	1.05976	SSPN	0.121872	0.2743	GATAD2A	1.24558e-39	2.87837	ARHGAP18	3.45113e-18	1.99636	HNRNPA2B1	9.11417e-57	0.676548	PSMD8	1.14984e-28	0.929368	SERINC3	1.62428e-14	1.13339	GNG11	7.32291e-06	0.487508	TOB2	1.40578e-14	1.33293	MRPL52	2.7232e-06	0.677526	BCAS3	0.00531058	2.52954	STOML2	6.15076e-15	1.35073	TGIF1	8.68644e-07	1.0372	EIF4EBP2	1.62986e-14	1.46977
437	SGCB	4.99312e-14	0.719996	UPF3B	1.50667e-18	1.62718	CCNG2	1.60591e-41	1.0277	BLVRB	0.123162	0.29678	MT-CO2	1.41256e-39	0.496888	SSR4	4.49451e-18	0.406246	PARK7	9.87041e-57	0.874425	C14orf2	1.65678e-28	0.582276	ANXA4	2.36011e-14	0.972459	WDR1	9.24331e-06	0.978946	SDCBP	1.75746e-14	0.487207	SOX4	3.12239e-06	0.359875	SMTN	0.00536446	1.09515	DLD	6.29367e-15	1.59283	NME1	8.726e-07	0.764612	REEP1	1.87921e-14	4.04657
438	C19orf53	5.47522e-14	0.463486	EIF3M	1.79234e-18	0.437659	HLA-C	2.05333e-41	0.669774	IL7R	0.123755	1.41932	UGDH	1.41619e-39	0.9701	RPS3AP6	5.01177e-18	0.489009	KDELR2	1.02866e-56	1.0032	ODC1	3.48248e-28	1.2576	TGOLN2	2.44655e-14	1.10826	COX14	1.06328e-05	0.79438	ARL4D	1.98205e-14	1.33648	MRPS33	3.20715e-06	0.820632	CCNI	0.00536596	0.306357	FAM96B	1.00268e-14	0.968417	RPLP2	1.01908e-06	0.330092	ATP5G1	1.9008e-14	0.647237
439	NDUFB2	6.89264e-14	0.284511	CMC2	1.80561e-18	0.865026	LPAR1	2.10354e-41	1.3407	CARD16	0.124558	0.587908	NFE2L2	2.16703e-39	1.02051	IL20	8.48105e-18	6.59533	RHOA	1.36527e-56	0.723794	MAGEH1	3.91539e-28	1.46782	ADAMTSL3	2.48783e-14	1.63352	UTRN	1.06967e-05	1.47602	IFI16	2.08948e-14	0.811383	RPL10P6	3.24499e-06	1.44458	ID4	0.00565761	0.895585	POLE4	1.20019e-14	1.61378	RP11-295G20.2	1.221e-06	2.79441	IPO5	1.97088e-14	1.17759
440	HSP90B1	7.98709e-14	0.198754	PPIG	1.82174e-18	0.70306	SEP15	3.82847e-41	0.531741	IGHG2	0.125251	1.5281	OAT	1.78691e-38	0.849791	RBBP6	8.52639e-18	0.587912	MED10	4.81808e-56	1.88337	SMIM1	4.01234e-28	3.90599	ATF3	2.80586e-14	0.539287	GIMAP7	1.08342e-05	3.98482	GYPC	3.10051e-14	0.846446	PSME1	3.33958e-06	0.434109	ANGPT2	0.00573028	2.13781	TRAPPC3	1.27545e-14	1.60579	BMP2	1.22153e-06	2.0943	MDH1	2.14422e-14	0.689742
441	MDFI	8.60138e-14	1.94241	HAUS1	1.88616e-18	1.33481	RHOA	3.99268e-41	0.448416	TRAC	0.125788	0.686743	GATA2	3.21378e-38	4.08196	TRAPPC2L	9.31143e-18	0.771652	FHL2	6.00232e-56	2.16857	TUBB4B	4.31266e-28	0.814449	CLIC2	2.84355e-14	1.77577	RP11-742N3.1	1.13524e-05	26.8795	PLPP1	3.25863e-14	0.828599	EPHX2	3.47286e-06	2.00113	SCN3A	0.00634887	4.62872	TYROBP	1.28796e-14	2.14219	AC002456.2	1.26672e-06	3.62464	YWHAZ	2.18343e-14	0.554543
442	SEPT7	9.8258e-14	0.341062	LINC01082	2.45747e-18	2.75529	LASP1	5.45035e-41	1.32189	GZMA	0.126352	1.78161	ATF1	4.36997e-38	2.05861	SNHG6	9.71544e-18	0.403977	UBE2E1	6.38273e-56	1.77208	DAP	4.49714e-28	1.71071	TNS2	3.22275e-14	1.64282	ZYX	1.17194e-05	0.947867	GFRA1	5.0746e-14	1.72944	GBA3	3.55923e-06	7.01333	CCL21	0.00636809	1.7852	MRPL24	1.71839e-14	1.23265	RPS3AP6	1.38641e-06	0.639938	OCIAD1	2.54159e-14	0.73548
443	COL8A2	1.1053e-13	2.36111	RANBP1	2.59898e-18	0.810851	UBC	1.0592e-40	0.468131	C1orf54	0.126544	0.225576	PTRF	5.08748e-38	0.980923	TGM1	1.44428e-17	4.23891	APRT	8.15234e-56	1.46333	ID3	4.58229e-28	0.578654	CFLAR	3.53629e-14	1.35287	C7orf50	1.20848e-05	1.59892	FDCSP	6.45752e-14	4.81097	CHP2	3.58639e-06	8.89956	NFASC	0.00637445	3.11066	SDHB	1.73127e-14	1.42252	MAP2K3	1.39621e-06	1.59288	PLLP	2.85846e-14	4.16261
444	TRO	1.25265e-13	1.82924	UBE2V2	3.46455e-18	0.633939	SPG20	1.20491e-40	1.06372	MAP3K5	0.129028	0.998289	UBAP1	1.74044e-37	1.685	SPCS2	1.48899e-17	0.558082	PLOD2	1.96146e-55	1.90414	APOE	5.69949e-28	1.89018	RN7SK	3.77751e-14	0.814996	SUSD5	1.21828e-05	3.61713	SGK1	7.72594e-14	0.819101	SNRPD3	3.73537e-06	0.484503	YWHAQ	0.00643312	0.325579	NAXE	1.76063e-14	1.85793	SRP19	1.52768e-06	1.307	AFDN	2.88006e-14	2.09285
445	TRMT112	1.46967e-13	0.297237	SPC25	6.17405e-18	3.34886	CTDSP2	1.88731e-40	1.28032	CCL13	0.129346	2.34303	CHMP4B	1.90522e-37	2.0254	NDUFB4	1.91147e-17	0.403306	GPX1	3.8844e-55	1.24659	CHN1	7.58604e-28	2.441	IQGAP1	5.17235e-14	0.883399	PCYOX1	1.25974e-05	1.09405	C16orf89	8.80213e-14	2.11241	GMNN	3.96135e-06	1.45863	CSDC2	0.00643887	2.5634	SORBS2	1.88931e-14	1.7151	BAZ1A	1.58508e-06	1.55069	PDGFD	2.92997e-14	1.43666
446	ADGRL2	1.49769e-13	1.30265	AC104389.1	6.51076e-18	1.58247	SKAP2	2.49266e-40	1.65382	ANGPT1	0.132092	0.642539	PSMD12	2.68295e-37	1.77785	COBLL1	2.16398e-17	2.12473	SNRPB	5.3947e-55	1.24459	EHD1	7.86104e-28	2.13772	QKI	5.68301e-14	0.968449	MAF1	1.27963e-05	1.61868	PCYOX1	1.021e-13	1.18207	ASS1	4.13538e-06	1.06783	CCL4L2	0.00674689	0.912952	MLF2	1.92006e-14	1.17826	ETS1	1.58989e-06	1.56386	MAOA	3.16389e-14	1.94444
447	RP11-234A1.1	1.84329e-13	0.336294	BRK1	8.86587e-18	0.372017	FYN	2.70724e-40	1.50329	SFTPB	0.133005	4.26455	KTN1	2.69951e-37	1.03579	TCEAL2	2.29901e-17	3.39009	AKR1C3	6.08927e-55	2.64017	CLDN4	1.33902e-27	2.2763	ELN	5.73154e-14	0.759997	TRBC2	1.36057e-05	2.65052	KPNA2	1.02431e-13	1.04483	NDUFB10	4.19881e-06	0.650295	ITIH5	0.00680608	1.17271	NDUFA6	2.10111e-14	0.731649	PPP1R15B	1.70988e-06	1.13103	PPL	3.27492e-14	2.95318
448	UBE2E3	1.95492e-13	0.749523	IMMP1L	9.12415e-18	1.32405	RTN3	3.09418e-40	1.02294	ENPEP	0.133916	0.48818	SNRPB	3.12789e-37	0.944357	EIF3K	4.00302e-17	0.427753	BDKRB1	8.76657e-55	2.19422	F10	1.63559e-27	1.68373	C1QTNF3	5.73205e-14	0.979821	DDAH2	1.5647e-05	0.794227	FBLN5	1.05789e-13	0.548511	SUB1	4.3854e-06	0.240362	DMPK	0.00751386	2.44945	ATP6V1D	2.2587e-14	1.38314	TBCA	1.75429e-06	0.43603	TGOLN2	3.32365e-14	1.13554
449	SPAG7	1.98611e-13	0.795273	MRFAP1L1	9.78803e-18	1.01505	SLC19A2	5.0625e-40	1.54896	SCIN	0.134325	2.16885	HERPUD1	3.73377e-37	0.917848	EGFL6	4.67465e-17	1.07741	CDC37	1.01048e-54	1.66134	NRBP1	1.98583e-27	1.59809	SNX3	6.43282e-14	0.615476	CAPZA2	1.64529e-05	0.734773	PAMR1	1.2423e-13	2.05362	LSM2	5.12303e-06	0.950953	RAP1A	0.00781521	0.528271	CAMTA1	2.59998e-14	0.843489	SLC16A1	1.93029e-06	1.30495	NSG1	3.34415e-14	2.01239
450	DBI	3.58754e-13	0.264887	HPF1	1.05351e-17	1.24488	GFPT2	5.7551e-40	0.927906	ANKRD36BP1	0.134341	0.581061	SMAD3	1.28999e-36	2.10274	TMED10	4.88727e-17	0.498278	RP11-592N21.1	1.44373e-54	2.33672	TSPAN4	2.10395e-27	1.38334	TSPAN8	6.68552e-14	1.97639	SORBS3	1.72076e-05	1.4405	TACSTD2	1.41055e-13	2.90037	C14orf166	5.21312e-06	0.510303	ATP5D	0.00783491	0.579797	MERTK	3.10532e-14	3.99803	LITAF	2.27454e-06	0.647802	NABP1	4.02328e-14	1.67668
451	TRIL	4.43091e-13	2.06439	RP4-706A16.3	1.211e-17	1.43854	WASF2	9.50069e-40	1.02494	RPL9P7	0.136633	0.643938	PNRC1	1.75686e-36	0.74853	ATP5G1	5.15064e-17	0.464249	HSPE1	1.90204e-54	0.752106	RPL31	2.62689e-27	0.449209	DDIT4	7.51304e-14	0.615798	VIT	1.74698e-05	1.45337	G0S2	1.85015e-13	0.828833	LARP7	5.40429e-06	0.618607	MYL2	0.00790202	2.57446	BTG1	3.25062e-14	0.654695	KLF5	2.3725e-06	2.05627	EIF3K	4.02582e-14	0.592088
452	TCEAL7	4.9492e-13	0.623256	PET100	1.33268e-17	0.56241	EMILIN2	1.02638e-39	2.40007	SLFN11	0.137184	0.611123	S100A2	2.9051e-36	2.26719	OCIAD1	5.6955e-17	0.535786	MAFF	2.94073e-54	1.4641	PXDN	3.88964e-27	1.07513	APOL3	7.66353e-14	2.49991	CD97	1.83129e-05	26.8434	RAMP2	1.9428e-13	0.939894	VDAC3	5.81826e-06	0.751514	IGHA1	0.00801943	1.1097	PSMB3	3.55349e-14	0.850749	NDUFS5	2.39615e-06	0.29964	ANXA4	4.59111e-14	0.983237
453	TBCB	5.86597e-13	0.521282	SRRM1	1.87031e-17	0.960411	EEF2K	1.08627e-39	2.92479	EIF4A3	0.140857	0.0893372	UBA2	1.91625e-35	1.46657	PSMB1	6.93046e-17	0.398821	GPX4	3.90028e-54	0.883491	RNF7	4.34886e-27	0.798285	VEGFA	8.84551e-14	0.818342	C9orf3	2.05436e-05	1.58069	CTSF	2.2453e-13	1.60928	HSPD1	6.87656e-06	0.306496	RERG	0.00814203	0.956513	RNASEH2C	3.80662e-14	1.36051	IPO7	2.43225e-06	1.01118	NEXN	4.87423e-14	1.13962
454	AIF1	5.91093e-13	1.10241	PBK	2.46869e-17	2.88976	ADH5	1.26765e-39	0.773767	RNU6-6P	0.142746	1.10196	AKAP12	3.12704e-35	0.902013	ZCRB1	7.1551e-17	0.517774	KDELR3	6.0944e-54	2.21177	NREP	4.81982e-27	0.671118	GOLIM4	9.5942e-14	1.55517	SLC1A7	2.16984e-05	5.58657	NUCB1	2.34841e-13	0.898102	POLR1D	7.66757e-06	0.562346	HLA-DQB1	0.00837697	2.0593	RGS2	3.81013e-14	0.650955	HNRNPC	2.91725e-06	0.3385	PSMB9	5.20282e-14	1.73594
455	EPYC	5.99838e-13	5.86149	XRCC6	3.05367e-17	0.566124	VAMP5	1.29504e-39	1.0625	EGR2	0.14631	0.422218	RERE	3.80865e-35	1.79897	TUBA1C	9.61466e-17	0.526256	EMC4	1.75491e-53	1.33102	FADS2	5.17597e-27	1.49893	HSPB6	9.96185e-14	0.655883	C9orf78	2.18032e-05	1.0353	ADAM33	2.44811e-13	1.52408	HIST1H4C	7.7779e-06	1.25595	PSMD4	0.0084187	0.554078	NEDD8	4.01695e-14	0.66195	PABPC4	2.95717e-06	1.08282	LMAN1	6.16796e-14	0.943487
456	TXNL4A	6.32924e-13	1.11029	OAZ2	3.66831e-17	0.699979	CD59	1.48698e-39	0.475576	RP11-119D9.1	0.148272	3.12173	SLC16A1	3.99818e-35	1.70791	BET1	1.02276e-16	0.959549	RTN4	2.30807e-53	0.815712	SLC1A5	5.22392e-27	1.79876	EPAS1	1.01559e-13	0.934922	DMPK	2.18405e-05	3.25343	KLHL21	2.80085e-13	1.29688	LSM3	8.18243e-06	0.413983	MYOCD	0.00843423	2.958	APOBEC3C	4.13533e-14	1.75396	MT1F	3.03579e-06	2.04333	HSP90AA1	6.89868e-14	0.626306
457	ATP6V1F	6.57158e-13	0.493248	ZEB2	3.67196e-17	0.785441	NUCB1	5.03843e-39	1.00275	MITD1	0.149767	0.463188	TACC1	4.842e-35	1.02411	PSMB9	1.06501e-16	1.47049	AP2M1	4.21351e-53	1.27181	LSAMP	5.31074e-27	2.21586	RAMP2	1.176e-13	0.919171	VKORC1	2.22346e-05	0.824032	PLD3	3.55441e-13	0.69892	RBM47	8.30401e-06	2.07833	STK38L	0.00848876	1.38903	KLHDC8B	4.20276e-14	3.01829	HLA-DRA	4.09796e-06	0.874134	CFAP36	7.30776e-14	1.40067
458	TMEM261	7.88932e-13	0.649239	TPX2	4.08555e-17	3.51767	NFIC	5.75265e-39	1.2859	LRRK2	0.150298	0.98977	RPL30	5.91694e-35	0.383204	TXN	1.20067e-16	0.404106	VEGFA	5.44119e-53	1.37945	CYB5R3	1.29173e-26	0.935367	SPON1	1.25122e-13	1.27242	MKI67IP	2.31668e-05	26.8658	ICAM1	3.63501e-13	0.945697	NUTF2	1.08294e-05	0.638805	C1orf54	0.00858934	0.570743	HLA-B	4.59789e-14	0.573122	RPS23P8	4.09899e-06	0.930198	PER1	8.1754e-14	1.45292
459	EBF3	9.38384e-13	2.02012	RPS3AP47	4.71733e-17	1.64933	ATP5E	6.94518e-39	0.416257	SNHG9	0.15515	0.289928	MYLIP	8.75118e-35	1.60107	MFSD1	1.21233e-16	1.22951	DDOST	7.53947e-53	1.6663	LIF	2.53867e-26	1.3458	CREBRF	1.32298e-13	1.60053	C11orf48	2.6031e-05	26.8202	RBM25	3.75418e-13	0.789876	DUT	1.09289e-05	0.72384	MYOZ1	0.00869037	3.51157	ATP1B3	4.98067e-14	0.896896	TMSB4XP8	4.46892e-06	0.829123	NUCKS1	8.93537e-14	0.601884
460	SLC25A3	1.12906e-12	0.281745	ATP5I	5.65892e-17	0.269226	TUBB	6.9731e-39	0.448921	RP11-543P15.1	0.15531	0.0736456	FAM180A	8.95737e-35	3.02185	TMEM256	1.41988e-16	0.63094	SS18L2	8.81004e-53	1.96181	HCFC1R1	3.38029e-26	0.86725	VGLL3	1.38722e-13	1.27463	RAP1A	2.6587e-05	0.833022	ANXA4	4.53903e-13	0.885512	MDH1	1.12231e-05	0.49636	HRH2	0.00870887	2.7946	DPP7	5.47342e-14	1.91202	ZSWIM6	4.74839e-06	1.95457	FAM221A	9.07004e-14	2.90291
461	LSM3	1.17542e-12	0.370771	CLK1	5.82732e-17	0.389981	ANKRD12	1.14803e-38	1.20259	CSTA	0.155736	0.57573	CRIM1	9.18066e-35	1.59199	UGP2	1.48659e-16	0.568279	PLAU	9.31308e-53	2.72053	AQP1	4.52133e-26	1.51176	DDX3Y	1.54014e-13	1.42617	ICAM2	3.11247e-05	3.06014	TNFRSF12A	5.06796e-13	0.800236	DGAT1	1.28978e-05	3.47325	RRAS	0.00875533	1.24071	NOSIP	5.91377e-14	1.78314	SNRPF	4.79861e-06	0.51117	PHB2	9.38306e-14	1.01304
462	LMAN1	1.21632e-12	0.65526	TBCB	6.69021e-17	0.612404	CALCOCO2	1.1686e-38	1.21675	EDNRB	0.157963	0.348098	GSTO1	1.42812e-34	0.878137	PLP2	1.82479e-16	0.91178	SFT2D1	1.15911e-52	1.49637	FAP	5.18669e-26	1.47056	LMO3	1.8738e-13	1.85011	UQCRC1	3.16489e-05	1.17688	MAPKAP1	5.73631e-13	2.20325	SLC26A3	1.3344e-05	7.36666	PEBP1	0.00893661	0.174116	HSPA6	6.14903e-14	1.81262	CFL1	4.82093e-06	0.24648	RPL13P12	9.47703e-14	0.657539
463	RPL7P1	1.37587e-12	0.392362	MRPL42	7.77522e-17	0.88971	TMEM255A	1.21672e-38	3.12895	SFTPA1	0.158569	4.63912	NACA	1.59063e-34	0.308048	RTN3	1.89793e-16	0.738697	MAGOH	2.95452e-52	1.46637	EID1	6.03042e-26	0.570219	DDX17	1.90445e-13	0.636811	LRRC32	3.18846e-05	1.88503	ZBTB20	5.87593e-13	1.24566	TMEM176B	1.42795e-05	0.618765	SDHD	0.00902827	0.446419	TMEM52	6.52544e-14	7.15722	PPIAP22	4.92193e-06	1.18916	RTN4	9.55239e-14	0.524892
464	AKR1B1	1.41285e-12	0.410185	CETN3	8.92509e-17	0.821832	TC2N	1.37744e-38	2.75449	TSHZ2	0.158937	0.174898	BZW1	1.74311e-34	0.973925	ITGB8	2.52773e-16	2.41928	CLEC11A	3.71849e-52	2.15784	MAP1B	6.91959e-26	1.05999	PTGFR	2.10523e-13	3.09018	PRR24	3.28003e-05	26.8094	F3	8.39756e-13	1.21402	SMIM22	1.4593e-05	3.554	FAM162B	0.00907145	1.92727	MRPL27	7.55415e-14	1.23116	UBAP1	5.36087e-06	1.21077	RSPO1	1.00059e-13	4.60037
465	MSMO1	1.63681e-12	1.22558	SIVA1	1.00893e-16	0.717161	TMEM176A	1.86649e-38	1.1301	CDO1	0.158983	0.425616	WAC	1.86396e-34	1.24005	CARD16	4.45688e-16	1.60496	RPL7A	6.15001e-52	0.443946	RNF145	9.09399e-26	1.28175	PER1	2.47946e-13	1.36287	SMIM11	3.28003e-05	26.8115	UBE2D3	8.69278e-13	0.485988	APEX1	1.50372e-05	0.577656	ZYX	0.00907212	0.600299	ARL6IP1	8.89962e-14	0.691279	HIVEP1	5.37032e-06	2.19254	AFF1	1.10448e-13	1.70365
466	ACP1	1.76259e-12	0.51506	C8orf4	1.24457e-16	1.1178	PRNP	2.80798e-38	0.588826	SLC9A3R2	0.15953	0.918772	BHLHE40	2.10153e-34	1.27644	PTTG1IP	4.53097e-16	0.65095	TMEM70	1.62417e-51	2.21427	S100A9	1.25023e-25	0.615817	LIFR	2.6802e-13	1.11174	DIP2C	3.31001e-05	1.55616	LRRC8A	1.33441e-12	1.90624	MRPL22	1.50381e-05	0.76846	CHMP2A	0.0091857	0.459137	SOD2	1.09651e-13	0.536933	IGFBP6	5.6936e-06	0.391558	ALDOA	1.15259e-13	0.528082
467	ANXA6	2.23017e-12	0.621379	RBM39	1.27516e-16	0.377892	ATL3	4.22612e-38	1.70347	APOL6	0.160603	0.706797	RCAN1	2.2796e-34	1.63592	WDR83OS	5.13047e-16	0.376892	DUSP6	1.75949e-51	2.44191	TIMM17B	2.08786e-25	1.76543	ACKR1	2.70706e-13	3.29118	POLR2E	3.59298e-05	0.870669	FGL2	1.53621e-12	1.64941	PNKD	1.52977e-05	0.721201	HLA-DQA1	0.00940895	1.99907	UXT	1.14878e-13	0.853036	SNRPB	5.84697e-06	0.656067	CHMP3	1.39589e-13	1.00756
468	CIRBP	3.28255e-12	0.280869	POLR1D	1.66139e-16	0.565142	BCAT1	8.45065e-38	1.61399	SOX15	0.161168	1.46011	VCL	2.50504e-34	1.27301	SOD1	6.03725e-16	0.389629	ANAPC11	2.26834e-51	0.9645	SMOC2	3.94545e-25	0.814943	RHOU	2.9769e-13	1.58214	SYTL2	3.61467e-05	2.45901	SSC5D	1.57592e-12	2.28718	MRPL42	1.5611e-05	0.854531	TPSB2	0.00943044	1.56851	TBCB	1.36739e-13	0.939342	STEAP1	6.09081e-06	1.38029	ZFAS1	1.49006e-13	0.610093
469	BET1	3.48849e-12	0.851148	RPL26P19	1.89616e-16	0.715571	RP11-473M20.16	1.32532e-37	3.44937	NAMPT	0.163935	0.144914	EFNB2	3.22686e-34	2.16685	ALDH1A3	7.30703e-16	0.802425	ATP5L	3.3071e-51	0.630033	TNNT1	4.24179e-25	3.38609	FAXDC2	2.9913e-13	1.94288	ATP6AP2	3.62818e-05	0.670556	PROCR	1.76261e-12	0.799365	PSMA7	1.57299e-05	0.27593	ANXA11	0.00955111	0.768712	CARHSP1	1.4244e-13	1.15764	RPL14	6.57489e-06	0.224279	MYRF	1.90773e-13	3.94895
470	EMILIN3	3.49799e-12	4.48847	PSIP1	2.01893e-16	1.02093	UST	1.67269e-37	2.37909	LIMA1	0.165032	0.261756	S1PR3	3.36397e-34	2.00693	SQRDL	7.58568e-16	1.661	P4HA2	4.08446e-51	1.86396	KDELR3	1.05498e-24	1.52493	CTSS	2.99683e-13	1.73693	RNA28S5	3.67824e-05	26.8246	CBR3	2.45534e-12	2.61713	PTRHD1	1.70806e-05	0.81928	CSPG4	0.0098787	2.0088	CISD3	1.79674e-13	2.48157	OTUD4	6.77924e-06	1.97439	PRKAR1A	1.94804e-13	0.659514
471	CREB3L1	3.65424e-12	1.10783	NDUFB11	2.36993e-16	0.428594	HEXB	2.0023e-37	1.10455	RP4-665J23.1	0.166462	1.1954	MAPK6	3.39112e-34	2.23839	ARL6IP5	7.6918e-16	0.437051	CCDC80	9.60721e-51	0.719203	CSNK2B	1.10333e-24	0.772423	RPS27L	3.02212e-13	0.425274	VIMP	4.23096e-05	0.737221	VAMP5	2.48654e-12	0.891123	DYNLT1	1.71698e-05	0.467337	PSMC3	0.00989063	0.560046	ZCRB1	1.9612e-13	0.833885	CD83	7.89898e-06	1.41088	DFNA5	1.9508e-13	2.73153
472	P3H1	3.90963e-12	1.32552	FANCL	2.56191e-16	1.74142	SMARCD2	2.15379e-37	2.07113	ICAM2	0.168626	1.12375	RB1CC1	3.78293e-34	2.01912	HDDC2	7.75046e-16	0.760033	NDUFA2	1.20295e-50	1.20358	SHISA5	1.26774e-24	1.31242	RP11-425L10.1	3.14269e-13	0.621036	FILIP1	4.27447e-05	1.69174	CLK1	2.52286e-12	0.527093	SF3B6	1.81462e-05	0.342047	HLA-F	0.00997237	1.82757	JTB	2.03976e-13	1.1535	MIR29A	7.92144e-06	2.46532	RPL12P4	2.11283e-13	1.04815
473	OSR2	4.2368e-12	0.875028	TMEM261	2.88449e-16	0.707897	TMEM109	2.80242e-37	1.3361	CALM2	0.171552	-0.0285904	TMEM2	4.55191e-34	2.698	UROD	8.68419e-16	0.861849	S100A13	1.63652e-50	0.841173	DSC3	1.63985e-24	3.4104	HTRA3	4.09116e-13	1.31113	C16orf80	4.61643e-05	26.8042	SMAD7	2.7871e-12	1.56814	LSM4	1.89898e-05	1.03169	NT5DC2	0.0100226	1.26225	GRINA	2.47385e-13	1.42583	EIF4A1P10	9.28991e-06	2.19824	P4HB	2.50389e-13	0.567201
474	CNPY4	4.70082e-12	1.30637	MAGOH	3.4532e-16	0.651285	FERMT2	2.84838e-37	0.949018	OPTN	0.172354	0.262411	RSL1D1	4.79153e-34	0.898693	SAP18	8.88319e-16	0.375128	SPCS2	3.10146e-50	1.18379	PDIA6	1.73053e-24	0.585907	CMPK1	4.2997e-13	1.2371	ASAH1	4.77387e-05	0.690708	IL15RA	2.81093e-12	2.65378	VPS35	2.20204e-05	0.76847	DYNC1I2	0.0100247	0.419797	PGK1	2.4896e-13	0.679651	PI3	9.50881e-06	3.30033	SEMA3B	2.55452e-13	2.1107
475	TWSG1	6.79526e-12	0.565152	CALM3	5.18278e-16	0.521214	LIMA1	4.4604e-37	1.1111	FOLR1	0.172658	2.18118	PPTC7	5.4027e-34	2.92208	NDUFB3	1.01477e-15	0.485785	RP11-466H18.1	4.68347e-50	0.948612	TGFBR1	1.73907e-24	2.07056	TPP1	4.72344e-13	1.19293	OSBPL9	4.80353e-05	1.34761	ADAMTSL4	3.64094e-12	1.44565	TK1	2.23349e-05	1.93816	CHURC1	0.0102218	0.946858	PDCD6	2.71575e-13	1.10918	RHEB	9.55277e-06	0.720783	PCOLCE2	2.59508e-13	0.889051
476	MAGOHB	7.18319e-12	0.939235	BIRC5	7.27872e-16	3.099	CYP1B1	5.18481e-37	1.14378	SFTPC	0.177	3.77858	YTHDF3	8.1167e-34	1.64951	TRIB1	1.19265e-15	1.05791	HSD11B1	5.48693e-50	3.07949	TFPI2	1.83353e-24	0.994607	TMEM43	6.0185e-13	1.06235	LTBP3	5.06151e-05	1.39341	FGFR1	3.64234e-12	0.712747	S100A10	2.26442e-05	0.246912	CCL8	0.011166	2.59952	ANAPC11	2.92204e-13	0.660407	FEM1C	1.21011e-05	1.61561	FAM120A	2.88242e-13	1.41291
477	DYNLT1	7.4663e-12	0.402126	PNN	8.32699e-16	0.872119	APOL1	5.46956e-37	2.1084	AGER	0.177641	2.49781	RPS6KA3	1.38219e-33	1.98262	BICDL1	1.22255e-15	3.86196	ORMDL1	6.14821e-50	1.73834	ZFP36	1.96443e-24	0.524212	MSX1	6.23396e-13	1.27921	LYNX1	5.54246e-05	3.38543	VIT	4.05704e-12	1.58081	COPS9	2.27957e-05	0.432566	NOL3	0.0116454	2.2544	TCEAL4	3.71086e-13	0.791912	UGP2	1.42762e-05	0.668727	SPTAN1	2.88524e-13	1.36223
478	ADAMTS9	7.89081e-12	1.15506	ZNF428	8.6409e-16	1.20544	PIAS1	6.18505e-37	1.52517	OSTF1	0.177865	0.474594	SLC4A7	1.41612e-33	2.78782	C14orf2	1.3053e-15	0.37545	YWHAQ	9.27963e-50	1.00711	IDH2	2.6937e-24	1.92235	CSTA	6.47134e-13	2.02621	AEBP1	5.75e-05	0.64597	GTF2B	4.41197e-12	0.906052	POMP	2.28322e-05	0.278321	IER2	0.0116593	0.280325	IFI27L1	4.18378e-13	1.94431	SERTAD2	1.72181e-05	1.77969	GOLGA8B	2.9402e-13	3.11897
479	C1QTNF3	7.98843e-12	0.607378	HIKESHI	9.28899e-16	0.774778	ADAMTS16	8.92562e-37	4.45962	N4BP2L1	0.180559	0.696359	PNO1	2.35517e-33	2.52094	SEC61G	1.54354e-15	0.380817	SYAP1	9.56511e-50	2.05485	FADS1	3.2927e-24	2.06167	SPRY1	7.3451e-13	0.596282	C7orf55	5.77865e-05	26.7704	AOC3	5.87329e-12	1.90764	NIPSNAP1	2.52291e-05	1.83579	CDS2	0.0118892	1.67052	PPP1R16A	4.21315e-13	3.65914	KHDRBS3	1.75095e-05	1.69594	MFSD2A	3.0316e-13	2.84598
480	MRPL52	8.9601e-12	0.593661	PSMB6	9.9039e-16	0.461326	PJA2	9.48604e-37	1.08308	IGSF10	0.181466	0.729721	RNF149	3.23094e-33	1.70503	PDLIM5	1.59649e-15	0.919815	CRP	1.08835e-49	10.6823	HERPUD1	4.34043e-24	0.718712	TMBIM1	7.94295e-13	0.968517	ABTB1	5.79459e-05	2.60447	CTSB	6.21372e-12	0.524249	HHIP	2.54046e-05	2.32898	NEURL1B	0.011893	2.0859	MRPS18B	5.08036e-13	1.51873	ERF	1.82525e-05	1.22634	MARK3	3.19026e-13	1.87594
481	HDAC9	1.00492e-11	3.40442	CKAP2	1.10729e-15	2.5737	MFGE8	1.17235e-36	0.702612	CAPS	0.182056	2.09393	SEPT9	3.54672e-33	1.56003	MGARP	2.03114e-15	2.13137	TMED5	2.05429e-49	1.88047	ETFB	4.37733e-24	1.09765	SPRY2	9.5181e-13	1.04438	MRPL24	5.84861e-05	0.900908	SF1	7.27814e-12	0.937392	ESD	2.86041e-05	0.357265	HSPA6	0.0120736	0.847485	LAPTM5	5.94163e-13	1.99532	THY1	1.96508e-05	0.521202	TEX2	3.70453e-13	2.99231
482	RPS27AP16	1.05132e-11	0.464125	WDR33	1.614e-15	1.0046	NCOA1	2.32649e-36	1.69003	UACA	0.184482	0.533988	EIF5	7.05115e-33	0.696212	OSER1	2.08876e-15	0.798368	HMGA1	3.02712e-49	2.09318	DDIT4	5.45781e-24	0.686086	NPC2	1.16689e-12	0.429239	PDGFRB	5.92563e-05	0.768433	IER5	7.2795e-12	1.38118	DMBT1	2.8633e-05	3.98519	FOXC1	0.0125215	1.35286	TUBB4A	6.72959e-13	6.201	RP11-343H5.4	2.05895e-05	1.05624	NAXE	3.81364e-13	1.60692
483	TWIST1	1.09603e-11	1.91856	HINT1	1.80458e-15	0.223957	KCTD3	2.70063e-36	2.132	FAIM2	0.186195	0.819541	ARFGAP3	8.42207e-33	1.57152	BANF1	2.94779e-15	0.416322	DUSP1	3.97695e-49	0.672006	BTG2	5.50273e-24	0.718737	C1QB	1.24249e-12	2.4011	EMP3	5.93774e-05	0.386282	SLC39A14	7.8692e-12	1.04416	NDUFC1	2.9102e-05	0.397724	CX3CL1	0.0128255	2.99321	SLC25A39	7.25513e-13	2.10704	GLIPR1	2.09898e-05	1.24308	NENF	3.92515e-13	1.34024
484	EIF4E2	1.12486e-11	0.695071	RP11-175B9.3	2.23579e-15	1.6222	ANGPTL1	3.49089e-36	1.30792	F3	0.187876	0.313388	IRS2	1.04047e-32	1.66462	MT1M	3.16913e-15	0.425896	NAA50	8.60421e-49	1.63563	BRD2	6.68636e-24	0.683916	SIRT1	1.27552e-12	1.39957	TCOF1	6.23573e-05	1.77859	ELL2	8.17813e-12	1.03106	RPL22	2.97581e-05	0.137179	ANXA7	0.0138297	0.607487	RHBDD2	8.9145e-13	2.42214	KLF4	2.11619e-05	0.458336	ACTR2	4.02546e-13	0.977148
485	SUMO1	1.13763e-11	0.42555	LSM8	2.3973e-15	0.746925	EFHD1	3.73742e-36	1.8453	ICAM4	0.192215	1.26514	CANX	1.10373e-32	0.764194	HLA-E	3.70106e-15	0.407578	PLA2G2A	1.25606e-48	1.06929	KCNE4	6.90776e-24	1.90005	VEGFB	1.42982e-12	1.76136	IFNG	6.2717e-05	4.80073	FOSL2	9.70917e-12	0.864851	NDUFV3	3.14899e-05	1.12307	DHRS7	0.0138642	0.543329	SNU13	1.15763e-12	0.68251	MRPL44	2.14847e-05	1.85779	PSMB8	4.91467e-13	1.461
486	RPL13AP5	1.14255e-11	0.380373	UQCC2	2.42447e-15	0.843486	NRP1	4.08111e-36	1.06081	IFIT3	0.195074	0.593653	BMP2	1.4002e-32	2.74465	SF3B6	3.84852e-15	0.376032	TCP1	1.29706e-48	1.12481	NDUFA4L2	7.22394e-24	1.6942	SMARCA2	1.44007e-12	1.17055	COMT	6.60444e-05	1.05469	IL6ST	1.00019e-11	0.489295	PSMB1	3.17488e-05	0.315589	GNAS	0.0139522	0.131181	CDKN1C	1.19709e-12	0.872381	ST3GAL1	2.25754e-05	1.15545	COX5B	5.33608e-13	0.517325
487	CCND2	1.29814e-11	0.609506	RPL34P18	2.65758e-15	0.793682	SERPINA3	4.75785e-36	1.27082	KRT222	0.198596	1.68896	NOTCH2	1.49802e-32	1.18343	GBP2	3.87527e-15	1.37844	C14orf119	1.72367e-48	1.63813	SOCS3	7.87232e-24	0.609997	PICALM	1.59214e-12	1.13066	CDC37	6.78139e-05	0.84898	SOD1	1.00989e-11	0.431657	RPS3AP26	3.18426e-05	0.466997	LINC00702	0.0140709	3.74061	NDUFB9	1.20366e-12	0.63593	CCL11	2.34639e-05	2.67459	TFRC	6.66718e-13	1.27442
488	TBX15	1.58242e-11	4.07507	NKAIN4	3.67599e-15	2.30062	PLXNC1	4.79835e-36	2.38869	SFTPA2	0.201241	4.22306	VAPA	2.48988e-32	0.871812	SNCA	4.6271e-15	2.3881	PPA1	1.90951e-48	1.20095	FBXO32	8.67512e-24	2.74871	ST3GAL1	1.65505e-12	1.24145	CDH5	6.81101e-05	2.98874	TNFSF13B	1.10484e-11	1.4154	KHK	3.24527e-05	4.33957	NDUFS7	0.0142358	0.595776	ATP6AP1	1.25597e-12	1.53654	AHR	2.57038e-05	1.37894	KPNB1	7.00576e-13	0.933472
489	RPS3AP26	1.65386e-11	0.438628	KIF2C	3.95408e-15	3.40006	ATP1A1	4.91811e-36	0.677709	RPL41P5	0.203343	0.316931	LRRC8A	3.23098e-32	2.41907	OCIAD2	5.17174e-15	1.5312	SNX3	2.35684e-48	1.0306	C1QTNF7	1.12575e-23	2.81142	IL6	1.71732e-12	0.552883	PHYH	6.82573e-05	1.45963	SMPDL3A	1.3157e-11	1.78042	CHCHD2	3.3987e-05	0.256271	ARHGEF7	0.0144643	1.12376	RNH1	1.50181e-12	1.08314	SPRY2	2.6265e-05	0.91692	SET	9.02367e-13	0.754772
490	SEMA3A	1.84922e-11	2.21552	NDUFB2	4.40759e-15	0.29639	CPQ	7.39337e-36	1.07078	GSTM5	0.203363	0.340345	SDC4	3.31946e-32	2.18501	TMEM176A	6.92703e-15	0.785762	PSMB5	2.61462e-48	1.11383	HAS1	1.51381e-23	2.09854	PDGFRB	2.39663e-12	0.857523	PACSIN2	7.11679e-05	1.7829	GPX1	1.43401e-11	0.633397	SRI	3.42116e-05	0.447904	DYNLRB1	0.0152973	0.308787	MRPL54	2.27325e-12	1.62905	MLF1	2.67567e-05	1.18929	GLTSCR2	1.16977e-12	1.01083
491	CNTN1	2.07524e-11	2.57015	DNMT1	4.54628e-15	1.89908	RHOU	3.27535e-35	1.72745	FAS	0.203414	0.424245	LHFPL2	4.78526e-32	1.84614	SNCG	7.35219e-15	0.865334	CSTB	3.67543e-48	0.963036	PFN2	1.91332e-23	0.982641	ACSL1	2.5187e-12	1.61626	LRP10	7.15128e-05	1.27028	VEGFD	1.43993e-11	1.32108	PRSS8	3.52809e-05	3.49427	AKAP1	0.0155157	1.88769	FAH	2.28077e-12	2.82041	ADAMTS4	2.79594e-05	1.19974	SNHG8	1.19325e-12	0.507944
492	TCF12	2.32235e-11	0.86992	VDAC3	4.60588e-15	0.692803	ADAMTSL1	3.30114e-35	2.48255	SEPT1	0.206472	1.18411	HECA	5.5457e-32	2.18287	SLC28A3	7.83338e-15	4.45277	PPIF	5.25432e-48	2.37506	CHGB	2.35357e-23	3.6867	GLIPR1	2.73066e-12	1.35995	RP11-48O20.4	7.21443e-05	26.7565	PROS1	1.45135e-11	1.17582	TCEAL8	3.54883e-05	0.492226	DEFB1	0.0156104	1.56175	FAM96A	2.38793e-12	1.23628	MAPKAPK2	2.9803e-05	1.44031	RMRP	1.20459e-12	2.50637
493	DYNLL1	2.45813e-11	0.15504	PHF14	5.23667e-15	1.36234	BICC1	3.65094e-35	2.02857	THYN1	0.21113	0.266776	RUNX1	8.88921e-32	2.24425	TIMM9	8.44669e-15	0.792316	NANS	8.93507e-48	2.14824	SEPW1	2.73625e-23	0.54125	MTHFD2	3.01533e-12	1.00661	SCARA5	8.12429e-05	0.53439	PRSS23	1.58709e-11	0.545545	OTC	3.63338e-05	8.04948	PIN1	0.0157566	0.831412	ARPC2	2.39553e-12	0.596172	ZFAND5	2.99094e-05	0.496055	CTSD	1.24129e-12	0.839325
494	ALCAM	2.96756e-11	1.33911	RPA3	7.51992e-15	0.804193	OGFRL1	6.26795e-35	1.97288	JAM2	0.211378	0.640676	PITPNB	1.05053e-31	1.38721	ROBO3	8.6506e-15	1.63773	ATP5I	2.09166e-47	0.737067	ATP6AP1	3.62143e-23	1.47578	PIAS1	3.26011e-12	1.34595	LPP	9.3637e-05	0.827384	LAMP1	1.79019e-11	0.8955	HMGCS2	3.81956e-05	6.2205	ARPC1B	0.016023	0.67639	C1QB	2.448e-12	2.73058	NUDT4	3.1893e-05	0.949957	BCAM	1.49475e-12	2.25166
495	SNHG16	3.16018e-11	0.541744	PIN4	8.12906e-15	0.658783	OPTN	7.63908e-35	1.16582	SMIM19	0.213708	0.296815	BTG3	1.88077e-31	1.1315	HERPUD1	9.47285e-15	0.507076	DOK5	4.75362e-47	3.76534	KRT7	7.54496e-23	2.57678	CAST	3.32605e-12	0.910617	ADD1	9.36615e-05	0.925965	UBAP1	1.87755e-11	1.15908	UQCRB	3.99673e-05	0.214759	SLIT3	0.0161593	0.565319	IAH1	2.72199e-12	1.35567	RPL14P1	3.39546e-05	1.02172	SRSF6	1.52641e-12	1.08833
496	RPL26P19	4.44454e-11	0.577341	EMILIN1	9.44143e-15	1.65408	LAMA3	9.39233e-35	3.53792	MIR497HG	0.215015	1.00753	MAFK	2.1998e-31	3.00876	HEG1	9.61548e-15	0.984398	LMAN2	9.01575e-47	1.54403	UBE2E3	8.71943e-23	1.14547	ZBTB2	3.60682e-12	2.46245	ATP2B4	9.9407e-05	0.949932	TOP1	2.07771e-11	0.985638	BDH2	4.10041e-05	0.641347	PIP5K1B	0.0161684	2.80151	TBX3	3.16104e-12	1.92933	PENK	3.61156e-05	1.11153	PABPC4	1.59815e-12	1.15366
497	C14orf1	4.80954e-11	1.02964	TAF7	1.04861e-14	0.61162	CAP1	1.7188e-34	0.79872	GMFG	0.21796	0.517455	NCKAP1	2.5576e-31	1.32115	FRMD4B	1.00838e-14	2.30298	STRAP	1.49679e-46	1.40602	SRGN	9.56831e-23	0.764199	FAM198B	4.1886e-12	1.15761	UTP11L	0.000100143	26.7094	MAPKAPK2	2.23761e-11	1.52748	FCGBP	4.13167e-05	3.44155	C8orf4	0.0163122	0.747299	CCL3	4.00603e-12	1.78506	MFHAS1	4.00983e-05	1.98358	MZT2B	1.73585e-12	0.970609
498	POU3F3	4.86866e-11	3.63069	CDCA3	1.04954e-14	3.33298	DDIT4	1.80183e-34	0.615046	HELLPAR	0.220048	0.873089	FAM208B	2.88102e-31	2.4771	CD151	1.07313e-14	0.574792	NDUFB3	2.05429e-46	1.14876	ATP6V1F	1.05008e-22	0.775084	CELF2	4.2891e-12	0.942511	SERPINB6	0.000110336	1.08784	RHOBTB3	2.33206e-11	0.741252	EEF1A1	4.24832e-05	0.280605	ITGA3	0.0167711	2.68585	FNDC4	4.03021e-12	4.11737	SS18L2	4.06633e-05	1.07536	SDC4	2.31113e-12	1.79217
499	UBE2V2	5.06706e-11	0.523493	CENPV	1.17461e-14	3.14522	ACTR2	2.13942e-34	0.991039	NTAN1	0.224719	0.400059	PNRC2	4.66689e-31	0.880579	COX14	1.12981e-14	0.585335	CFL1	2.68394e-46	0.580067	CLEC11A	1.25607e-22	1.45035	STK24	4.39803e-12	1.33051	GPR116	0.000111564	26.7259	DPYSL2	2.50741e-11	0.874744	CLDN6	4.44062e-05	3.78129	TSC22D3	0.0171735	0.204636	ST3GAL4	4.45366e-12	2.40226	UBE2N	4.18177e-05	0.71886	APOL1	2.34647e-12	1.86354
500	BOC	5.38415e-11	0.817798	LMNB1	1.31932e-14	2.51928	FABP3	2.83882e-34	1.94686	SH3D19	0.225665	0.280565	LPP	5.31443e-31	1.22572	RERG	1.30557e-14	1.39875	DNAJC15	3.04854e-46	1.29301	RNF181	1.37089e-22	0.737559	TJP2	4.48474e-12	2.32562	CISD3	0.000118823	1.8059	LAMC1	2.82239e-11	0.596537	HPN	4.7215e-05	5.37387	RAPGEF5	0.0176294	2.8747	C10orf11	4.56743e-12	2.58695	FST	4.48649e-05	1.38128	KLF6	2.54155e-12	0.509018
501	ARL1	7.51856e-11	0.585429	AC004057.1	1.34406e-14	1.48111	HP1BP3	4.57218e-34	0.868692	IGHG4	0.226265	0.543812	CSGALNACT2	7.3852e-31	2.00434	PSMA3	1.44076e-14	0.514026	ARL8B	3.357e-46	1.89519	MAN1B1	1.41348e-22	2.20594	ADM	4.88359e-12	0.752661	HIAT1	0.000124205	26.6848	B4GALT1	2.96048e-11	1.19053	PSMB6	5.03142e-05	0.449341	ANO1	0.0176777	2.49532	ALDH9A1	4.59785e-12	1.59729	SKP1	4.50568e-05	0.221404	NDUFB1	2.65925e-12	0.508965
502	SPCS1	9.33821e-11	0.382782	ACTL6A	1.42099e-14	1.23733	SH3BP5	4.82875e-34	1.30033	KLRB1	0.227978	1.65122	FBXO30	8.02419e-31	2.51945	GATA6	1.52704e-14	1.637	CD164	3.68619e-46	0.886827	OAT	1.56354e-22	0.658914	FMNL2	5.19554e-12	1.85265	RP11-349A22.5	0.000124205	26.685	SKIL	3.04887e-11	1.10407	CCNB2	5.04661e-05	2.06292	PRKG1	0.0181017	1.04465	DDRGK1	4.70503e-12	2.52096	MT-CO2	4.7233e-05	0.439182	SLC41A2	2.89954e-12	2.77522
503	UQCC2	1.24331e-10	0.726175	MAP3K13	1.42371e-14	0.645346	PKD2	9.8607e-34	1.68268	RP11-386I14.4	0.228251	1.04109	USP36	8.95974e-31	2.9316	CAPG	1.80646e-14	1.28198	C19orf53	8.94757e-46	1.10186	LAMB2	1.75421e-22	1.19829	EIF4A3	6.01021e-12	0.449822	PTPLAD1	0.000124205	26.696	MT-TL1	3.15903e-11	0.932895	AK2	5.5477e-05	0.69122	INPP5A	0.0181132	1.96915	DYNLT1	4.83543e-12	0.7257	HSPA9	5.18774e-05	0.688323	CDV3	3.09258e-12	1.04355
504	ANAPC13	2.10603e-10	0.586619	MND1	1.48333e-14	3.00474	LAMB1	1.2227e-33	0.692606	CD40	0.231121	0.672365	IMPAD1	9.58398e-31	1.6905	CFAP36	1.96114e-14	1.01871	WDR83OS	9.05756e-46	0.787291	SLC25A3	1.79258e-22	0.539104	COL6A3	6.22469e-12	0.391899	CCNDBP1	0.000126588	1.23598	TFF3	3.89427e-11	1.83925	DTYMK	5.83749e-05	1.61972	ENG	0.0181226	0.975621	RPL36AL	5.16072e-12	0.439701	ZBTB21	5.40536e-05	1.4669	OAT	3.15774e-12	0.606748
505	RAB2A	2.47105e-10	0.463243	RP5-1056L3.3	2.32088e-14	1.57451	KLF13	1.79006e-33	1.90955	SOD1	0.233135	0.0370355	TPM1	1.18016e-30	0.736398	BST1	1.98953e-14	2.00321	HLA-C	1.1563e-45	1.01579	TFG	2.06826e-22	0.975361	C1orf21	6.36122e-12	1.04356	FAM127B	0.000130954	1.1476	BLVRB	5.89702e-11	0.949951	BMP4	5.87419e-05	0.967073	SMIM10	0.0183861	1.95687	TST	5.20528e-12	3.76532	G0S2	5.42838e-05	0.737586	CTTN	3.29172e-12	1.63956
506	MATN4	2.49414e-10	4.43698	SKP1	2.38474e-14	0.147614	PCYOX1	2.81689e-33	1.22653	CD36	0.235288	0.62647	SLC7A5	1.35299e-30	3.26713	ZFP36L2	2.15537e-14	0.345183	ATP6V1F	4.04292e-45	1.19096	C3orf58	2.21503e-22	1.69051	SLC39A14	6.44809e-12	1.02798	CTDNEP1	0.00013213	1.09451	C16orf72	5.97136e-11	1.29281	MRPL57	5.96549e-05	0.711645	VPS29	0.0184058	0.369109	MRPL36	5.26709e-12	1.31299	FABP3	5.67522e-05	1.61615	DSP	4.14723e-12	3.16863
507	KRT10	3.02076e-10	0.483356	ZCRB1	2.9229e-14	0.475752	AKR1C3	3.01166e-33	1.7657	KCNN3	0.235922	1.58622	CNN3	2.53692e-30	0.640133	NABP1	2.19761e-14	1.24647	LRRC59	5.52735e-45	1.87963	ARPC3	2.92124e-22	0.547766	FOXD1	6.90771e-12	4.80185	CABIN1	0.000136983	2.55562	CPVL	7.08999e-11	1.41962	NSG1	6.05606e-05	1.59999	SH3BGR	0.0184384	2.5488	ALDH3A2	5.55468e-12	1.54392	FZD8	5.67737e-05	2.35067	LAMTOR4	4.31977e-12	0.69841
508	CALM3	3.07167e-10	0.427713	CTB-63M22.1	3.12703e-14	0.833465	KDELC2	3.03856e-33	1.49061	CLDN5	0.238154	1.1556	DENND5A	2.85467e-30	1.92608	EAPP	2.26225e-14	0.948802	RPL15P3	8.14162e-45	1.3327	ACP1	3.17671e-22	0.801682	SF3B1	6.9287e-12	0.647376	ARPC5	0.00013943	0.614481	KITLG	8.66768e-11	1.50518	ANP32A	6.06982e-05	0.721668	FILIP1	0.018502	1.11456	IL1B	5.62811e-12	1.69742	RPS24	5.81639e-05	0.284342	PREPL	4.70305e-12	1.60267
509	TCEAL9	3.42998e-10	0.170787	LSM2	3.52701e-14	0.88248	FAM120A	3.4573e-33	1.43388	CTD-2651B20.7	0.238493	2.98433	EGLN1	3.07416e-30	2.17226	PPP1R15B	2.52916e-14	0.865159	LXN	9.06001e-45	1.66699	HLA-DRA	4.34259e-22	0.935778	MID1IP1	7.66591e-12	1.92486	CTSZ	0.000139708	1.77651	ABL1	8.81962e-11	1.62918	FAM92A1	6.09067e-05	1.03461	IFITM3	0.0194533	0.0293339	DLGAP1-AS1	5.68303e-12	2.81487	TIMM17A	6.02148e-05	0.9013	RPL29	4.87583e-12	0.582415
510	MZT2A	4.02259e-10	0.961501	MRPL22	4.5421e-14	0.724898	GALNT16	5.99925e-33	3.14906	SNHG19	0.241516	0.491397	NIP7	4.45149e-30	2.20221	ST3GAL5	3.36597e-14	1.72564	CALU	1.46614e-44	0.910791	ATP5B	6.16957e-22	0.567906	TNFAIP2	7.67373e-12	1.33644	C21orf33	0.000141959	3.06746	GNG11	9.15913e-11	0.472194	ETFB	6.27098e-05	0.694999	TRBC2	0.0195089	1.84272	POLDIP2	5.83443e-12	2.35966	CKS2	6.10463e-05	0.523563	LTA4H	5.29288e-12	1.20873
511	HNRNPA3	4.57472e-10	0.350072	RAD51AP1	4.55734e-14	3.13363	HMCN1	8.95822e-33	2.34575	EEF1B2	0.242121	-0.0152297	MEX3C	8.88918e-30	2.02925	MT-RNR2	5.31794e-14	0.722181	TMCO1	2.88131e-44	1.29307	LRRC32	6.5646e-22	2.32225	PRCP	8.22356e-12	1.16456	ACVRL1	0.00014741	1.87488	OLFML3	9.88403e-11	0.418529	SHFM1	6.33215e-05	0.213197	CABIN1	0.0195201	1.85047	BBS2	6.12195e-12	1.83334	IFITM1	6.15206e-05	0.540243	HNRNPH1	5.84738e-12	0.566134
512	EIF4EBP1	6.11275e-10	0.819674	SLITRK6	4.62117e-14	3.4064	GLUD1	9.12269e-33	1.40428	PPARG	0.243571	1.2252	NIFK	9.51177e-30	1.22154	FAS	5.53267e-14	1.32971	EEF1D	3.39013e-44	0.69165	SERP1	7.73286e-22	0.642819	PPP3CA	8.35268e-12	1.54196	SUSD2	0.000148157	3.48546	ARL6IP1	1.03144e-10	0.495414	RRM2	6.42727e-05	1.69516	RRAD	0.019918	1.25285	RHOC	7.50296e-12	0.710693	FERMT2	6.29923e-05	0.770738	RPS11	6.03336e-12	0.490606
513	NPM3	7.09118e-10	0.951738	GGH	5.54633e-14	1.39639	ABCA1	1.02252e-32	1.53076	IFI44	0.244106	0.52561	ATXN1	1.23895e-29	2.54947	IL6	6.68219e-14	0.314468	RARRES1	3.5478e-44	1.53436	HGF	1.03948e-21	2.49157	CALCOCO2	9.06096e-12	1.06254	EPS8	0.000163606	1.08644	MMP14	1.08433e-10	1.08606	MYLK	6.61148e-05	0.762698	ACAT1	0.0199691	0.633609	SYNGR2	7.74346e-12	2.57188	HLA-DRB1	6.37081e-05	1.11783	TJP1	6.13526e-12	2.13011
514	MMP14	7.90045e-10	0.788524	AB019441.29	5.64517e-14	1.33215	CAST	1.29105e-32	0.940601	C20orf85	0.245639	5.22927	NDUFAF4	2.54862e-29	1.46682	RP11-422P24.9	8.88187e-14	1.30076	EMC3	4.62652e-44	1.79167	CFDP1	1.59902e-21	0.854166	SGCE	9.98857e-12	0.645272	DRAP1	0.000167209	0.793238	PHLDA2	1.22029e-10	1.26439	EFNA1	6.67767e-05	1.42023	NDUFS6	0.0201105	0.430353	METTL26	8.81141e-12	1.70675	XBP1	6.65551e-05	0.613914	RPS23	6.31869e-12	0.544227
515	PCDH7	7.91475e-10	1.64436	ESF1	5.79864e-14	0.769244	CALD1	2.44062e-32	0.43442	MAOB	0.245998	0.950601	TP53BP2	3.6587e-29	2.23941	SUMO1	9.14473e-14	0.420222	UTP11	1.5749e-43	1.78859	ZC3H12A	2.04851e-21	1.71298	ITGB5	1.18247e-11	1.43084	CCT7	0.000170343	0.838615	DNAJA4	1.22102e-10	1.93311	HDHD3	6.72006e-05	2.5317	PGM5	0.0206025	1.58745	MCRIP2	1.00477e-11	4.37113	GNPNAT1	6.86928e-05	1.28224	PARD6B	6.45143e-12	4.1537
516	ZCRB1	8.41998e-10	0.413649	BUB3	6.05973e-14	0.902729	DAD1	3.73146e-32	0.423218	SH3BGRL3	0.246879	0.0988274	PDGFRB	4.08744e-29	1.08421	ANG	1.27255e-13	1.47508	RPL23AP42	1.59381e-43	1.08156	BLVRB	2.41562e-21	1.11443	ABL2	1.41023e-11	1.39243	LDB3	0.000176908	4.58731	NXF1	1.23326e-10	0.979682	CWC15	7.08663e-05	0.559934	SPEG	0.0207079	1.83174	NDUFS6	1.2388e-11	0.921704	TMEM70	6.97795e-05	1.20185	TMEM14B	6.84925e-12	0.77587
517	NDUFB3	9.15205e-10	0.421287	HOXB5	6.46705e-14	3.74581	SYNPO2	3.87859e-32	1.37989	TMEM173	0.247866	0.335552	CPEB4	5.04965e-29	2.5384	PROS1	1.3691e-13	1.00678	TMEM208	1.78192e-43	2.06146	SLC38A2	2.8585e-21	0.508661	UST	1.43232e-11	1.93581	TMEM30A	0.000180223	0.848049	MAP3K8	1.32926e-10	1.1449	SERPINB6	7.27741e-05	0.877773	ANGPT1	0.02078	1.22314	HIBCH	1.38896e-11	1.78623	TRIB1	7.84007e-05	1.1045	CD59	6.89004e-12	0.469422
518	ATP5G1	1.17738e-09	0.360197	SET	6.67016e-14	0.521867	PID1	4.09934e-32	1.34774	IL15RA	0.247931	0.742839	PTRH2	7.08575e-29	1.67384	HADHB	1.38811e-13	0.600025	HSPA8	1.91351e-43	0.589282	PPA1	2.91865e-21	0.750255	FKBP9	1.43866e-11	0.968573	RP11-553L6.5	0.000189565	26.6435	CHORDC1	1.95207e-10	1.21645	SMDT1	7.30004e-05	0.637251	MIEN1	0.0208339	0.739789	SULT2A1	1.40405e-11	4.62065	ASPN	8.02647e-05	0.539985	PCMTD2	7.11296e-12	1.71267
519	C11orf74	1.283e-09	0.84748	NDUFS4	7.63756e-14	0.413425	SEC63	5.0846e-32	1.0906	APOL1	0.2501	0.46308	GPNMB	7.77125e-29	0.593457	MT-ATP8	1.41567e-13	0.400931	DKK1	2.99802e-43	2.7488	MLF2	3.22605e-21	0.97651	FAM46A	1.66864e-11	1.09452	SYVN1	0.000190343	1.72727	PLP2	1.98724e-10	0.999658	OLFM3	7.31955e-05	4.03463	ABHD2	0.0209905	1.29624	RWDD4	1.4263e-11	2.49774	NINJ1	8.20753e-05	1.11304	GNAI2	7.44064e-12	1.04056
520	ATP5C1	1.33761e-09	0.305896	RPL29P11	7.9832e-14	4.0001	GALNT10	7.06094e-32	2.58956	IMMP2L	0.251093	0.509521	STOM	8.99292e-29	0.832722	CANX	1.6913e-13	0.416263	RGCC	3.79325e-43	1.8665	IL1B	3.29255e-21	1.47671	EID1	1.82009e-11	0.4059	RASGRP2	0.000190656	3.88247	TAF1D	2.1417e-10	0.686692	LOXL2	7.52062e-05	1.34227	ZFAND5	0.0211798	0.279636	PSMB6	1.52362e-11	0.721479	DUSP5	8.40842e-05	1.63692	TXNDC17	8.08489e-12	0.658401
521	COX7B	1.41591e-09	0.189386	ANLN	9.39637e-14	3.27309	RAB32	8.93215e-32	1.85894	CH17-472G23.2	0.25521	1.1463	IL6ST	9.96767e-29	0.609356	CAPN2	1.71408e-13	0.584176	DEGS1	2.86003e-42	1.56887	PDIA4	3.29987e-21	1.20918	ANGPTL1	1.98583e-11	1.13663	ACADVL	0.000198671	0.961351	LEPR	2.1965e-10	1.56101	CCT8	7.60759e-05	0.514612	HIGD1A	0.0213288	0.414521	PPA2	1.54455e-11	1.56558	EIF2S1	8.92516e-05	0.931951	SPATS2L	9.43444e-12	1.09818
522	SF3B5	1.47095e-09	0.345019	MEX3A	9.8596e-14	2.72828	HDAC7	1.09585e-31	1.93001	LPAR6	0.255498	0.396271	SMOX	1.11198e-28	3.03185	MRPS33	2.10803e-13	0.723243	SRSF5	2.94008e-42	0.865912	DDOST	3.98827e-21	1.00847	CDO1	2.38048e-11	1.69729	BST2	0.000202209	0.736132	NCL	2.2897e-10	0.445739	UBE2I	7.71416e-05	0.562251	SMIM12	0.0221473	1.14613	NOP10	1.69323e-11	0.590911	NUP153	8.97575e-05	1.31854	ANP32B	1.07768e-11	0.756606
523	CLCN5	1.47639e-09	2.12093	GUCY1B3	1.00022e-13	1.72728	GLT8D2	1.69989e-31	0.788873	RERG	0.255573	0.408412	GLA	1.36425e-28	1.09037	MRPL51	2.17986e-13	0.36313	CYBA	3.49117e-42	2.40596	SERTAD3	4.10731e-21	1.81226	NFKB1	2.67228e-11	1.13158	C1orf86	0.000210354	26.64	DDIT3	2.55374e-10	0.89824	UBE2V2	7.8027e-05	0.568758	OPTN	0.0223377	0.594407	RGS5	1.87603e-11	1.39494	RPL24P8	9.08682e-05	1.54938	FAM107B	1.08204e-11	1.49484
524	LRRC17	1.60827e-09	0.601007	GINS2	1.00254e-13	2.23709	PDZRN3	1.83754e-31	1.72821	FAM183A	0.255997	4.14308	KCNMA1	1.454e-28	3.78948	NDUFC2	2.32034e-13	0.372368	TFF1	3.52046e-42	5.85319	CD248	4.37567e-21	1.01546	SOAT1	2.75145e-11	1.31818	PPP2R4	0.000210354	26.6397	STOM	2.83654e-10	0.579617	TPD52	7.86159e-05	2.44628	ACKR1	0.0226486	1.94852	LSM4	2.1475e-11	1.42703	SLC25A5	9.16407e-05	0.443564	DPYD	1.17369e-11	1.99119
525	PSAT1	1.70907e-09	2.04645	PJA1	1.05565e-13	1.54985	GLG1	3.48611e-31	1.20336	TSPAN8	0.258212	0.453402	CTR9	2.70442e-28	2.10117	SSR2	2.34106e-13	0.343796	SSBP1	5.02961e-42	0.9321	DNAJC1	4.67224e-21	1.87817	PQLC3	2.95025e-11	1.59307	VPS29	0.000221672	0.580603	VEGFB	2.86709e-10	1.57113	PPA2	7.93653e-05	1.02057	RASL11A	0.0234216	1.87603	PPIL1	2.20963e-11	2.08822	FTH1P10	9.80771e-05	1.63556	PROSC	1.20186e-11	1.83043
526	CD164	2.00348e-09	0.273792	SF3B1	1.17426e-13	0.466829	TNFSF10	3.48969e-31	1.55599	RBP5	0.265956	1.95056	NBL1	3.01193e-28	1.65827	VTN	2.701e-13	3.40737	MRPL50	5.96507e-42	1.80822	TNC	5.00069e-21	1.22707	PDLIM1	3.04045e-11	0.800005	ARHGAP1	0.000224954	1.50237	IVNS1ABP	2.87758e-10	0.998183	RPAIN	8.07391e-05	0.785306	CAT	0.0235607	0.640708	CCL20	2.43004e-11	1.80107	HNRNPU	0.000100868	0.520469	AHR	1.3035e-11	1.48995
527	COPB2	2.42146e-09	0.774151	C11orf31	1.17543e-13	0.724115	ALOX5AP	4.39584e-31	1.88547	GIMAP7	0.266236	1.37391	UTP4	3.45761e-28	2.09184	EIF4B	2.72555e-13	0.506824	FUNDC2	1.05235e-41	1.30418	RPL27	7.13396e-21	0.523455	ANO6	3.08549e-11	1.25151	LAMTOR4	0.000236214	0.644713	MAN1A1	3.28569e-10	0.744817	PARP4	8.10641e-05	0.85638	CXCR4	0.0238113	0.958932	MT1F	2.45864e-11	2.18638	CPEB2	0.000108413	2.17877	SRRM2	1.37338e-11	1.06406
528	PFDN1	2.5137e-09	0.649848	PPP2R1A	1.2523e-13	0.643808	TNFAIP2	5.58406e-31	1.44994	IFIT1	0.266372	0.443155	BACH1	4.65263e-28	2.20478	SEC61B	3.15174e-13	0.345106	CLDN4	1.86343e-41	2.78208	NUCB2	7.21147e-21	0.699348	HIF1A	3.16724e-11	0.910885	RPL6P27	0.000257119	0.498618	PLIN2	3.94155e-10	0.499461	C19orf48	8.41431e-05	1.21129	CLIC1	0.0238304	0.254843	TRAPPC2L	2.65271e-11	1.04324	PFKFB3	0.000114399	1.12525	AC124789.1	1.41534e-11	3.70908
529	LSM2	2.73747e-09	0.707839	SF3B5	1.57291e-13	0.409836	ALDH1A1	7.5537e-31	0.806248	MLPH	0.266726	1.74951	HBP1	5.10337e-28	1.21038	PTPRF	3.2021e-13	1.78022	ATP6V1D	2.37001e-41	1.7297	RER1	1.11582e-20	1.13919	TM4SF1	4.43777e-11	0.402289	RAB5C	0.000269678	0.865563	ABCA6	4.29242e-10	1.454	SNRPB	8.51271e-05	0.490224	ICAM2	0.0238486	2.08111	DUSP1	2.80613e-11	0.449461	TRMT10C	0.000123804	1.34755	GCNT1	1.53268e-11	3.71183
530	CDC42	3.31671e-09	0.319393	ALDH7A1	1.91502e-13	1.16641	CEBPD	7.74304e-31	0.756311	ANKRD35	0.271383	0.754235	PAM	7.17796e-28	1.04243	AMD1	3.26916e-13	0.422765	RPS19P3	3.05095e-41	3.40875	FRZB	1.1875e-20	1.48424	PIM1	4.46682e-11	1.07733	RPL17	0.00027009	2.68748	OMD	4.66542e-10	1.13255	CHCHD7	8.58718e-05	0.872893	ADCY5	0.0240868	3.00099	BLVRB	3.01552e-11	1.17412	DENND5A	0.000127511	1.32577	TSPAN4	1.56547e-11	1.12905
531	TMED4	3.81665e-09	0.725119	PFDN4	1.93922e-13	0.52283	CTSO	7.99523e-31	1.83919	GNG2	0.274557	0.341614	RNF19B	8.39369e-28	3.476	PDCD4	3.85134e-13	0.822365	EIF2S1	3.93085e-41	1.61669	PPP2R1A	1.63599e-20	0.925324	WIPF1	4.71886e-11	1.54474	SLMO2	0.0002863	26.5953	RECK	5.06303e-10	1.18347	PPIH	8.86264e-05	1.10161	SDPR	0.0245508	1.12498	ATP5G1	3.04739e-11	0.69241	RAP1B	0.000139908	0.697072	SLC28A3	1.62409e-11	4.21275
532	FDPS	3.85391e-09	0.641649	ETV1	2.00786e-13	1.82698	SOAT1	8.77395e-31	1.42799	SUSD2	0.275156	1.30586	JAK1	9.45048e-28	1.35509	CSRNP1	4.29369e-13	0.724746	SERPINA1	4.66576e-41	2.64879	PRDX2	1.89612e-20	0.594052	GNA13	4.76653e-11	1.61526	MIR4426	0.0002863	26.6023	AQP3	5.52351e-10	2.92576	RP3-417L20.4	9.3504e-05	11.1116	SEC11C	0.0246137	0.919474	SMIM14	3.30996e-11	0.95325	TPT1P9	0.000140579	1.81557	KLK5	1.71164e-11	4.75887
533	MYH10	4.05327e-09	0.781541	TUG1	2.5213e-13	0.915202	ANXA11	9.35397e-31	1.33751	IFIT2	0.276933	0.93411	SNAI2	1.14888e-27	0.97352	COX6A1	5.58622e-13	0.32876	RPL13AP25	2.04113e-40	1.34261	RGS16	2.12526e-20	0.990148	AQP1	5.03091e-11	1.24796	NOSIP	0.00029059	1.21404	BAZ1A	5.55916e-10	1.38732	IMMP1L	0.000103149	1.08175	SUSD2	0.0249386	2.54488	AADAC	3.31442e-11	2.35042	RP11-422P24.9	0.000150716	1.39998	NDUFB5	1.76657e-11	0.746096
534	RPL39P3	4.83639e-09	0.46339	NEDD8	3.08704e-13	0.340211	IRF2BP2	1.93328e-30	0.83743	SLC40A1	0.27834	0.276798	RGCC	1.31357e-27	1.43562	RPL13AP5	5.63094e-13	0.379683	ATRAID	2.13078e-40	0.954343	PARK7	2.37278e-20	0.503291	CDKN1B	5.04314e-11	1.28058	REEP5	0.00029141	0.550077	FILIP1L	5.97956e-10	1.38118	TCEAL9	0.000104431	0.220284	MRPL41	0.0259123	0.70049	GBAS	3.38619e-11	1.52872	TNFAIP8	0.000152723	1.33699	MT1L	1.81107e-11	1.34668
535	RPL34P18	5.12605e-09	0.610859	PPIH	3.19801e-13	1.15323	ATP2B4	2.84678e-30	1.09047	THUMPD3-AS1	0.28118	0.319562	WEE1	1.63633e-27	1.78633	RNF181	5.91582e-13	0.432214	BUD31	3.33555e-40	1.15585	PFKL	2.5426e-20	2.0367	FST	5.5732e-11	1.45155	IER2	0.000297797	0.396271	HLA-DPB1	7.42179e-10	1.39354	CDCA3	0.000108922	2.50427	MICAL2	0.0269865	1.75999	RAB13	3.47286e-11	0.909212	FLNC	0.000162054	1.34049	FNDC3B	1.83137e-11	0.88588
536	SPATS2L	5.37628e-09	0.703372	PRDX3	3.37636e-13	0.367249	RAC1	4.1905e-30	0.565747	NUAK1	0.281454	0.82875	ARF6	1.65889e-27	1.78256	RPS27L	7.28868e-13	0.319835	GLRX3	4.41514e-40	1.51817	FCER1G	2.65293e-20	1.44331	SQSTM1	5.99089e-11	0.495442	TUBA1A	0.000299821	0.240261	AREG	8.32593e-10	2.31266	MST1L	0.000119404	4.5646	PAWR	0.0272617	0.924498	HLA-DPA1	4.01417e-11	1.64195	MIR222HG	0.000167701	2.12605	EVA1C	1.87787e-11	2.52845
537	RP11-466H18.1	5.87808e-09	0.273593	PARP1	3.79148e-13	1.37287	DYNLL1	5.06771e-30	0.381992	PGC	0.281932	2.31856	PIM1	1.73195e-27	1.36289	UFC1	9.88341e-13	0.547058	UTP6	4.83462e-40	2.27301	WFDC21P	3.30651e-20	3.68755	CCPG1	6.74152e-11	1.83987	PRPF8	0.000303356	1.20895	SNHG9	8.942e-10	1.01399	CRYL1	0.000125952	1.41118	PGAM2	0.0274469	2.71641	ACADM	4.80063e-11	1.49904	AKR1C2	0.000168763	1.5496	CFB	1.9113e-11	3.77888
538	ATP5F1	5.93308e-09	0.30756	UPF2	3.89172e-13	0.818394	PHLDB1	1.37939e-29	1.66436	AC092580.4	0.282378	1.91943	NOP58	2.17377e-27	0.892195	HIGD1A	1.0931e-12	0.548848	NDUFB9	9.76768e-40	0.847686	RGCC	3.81021e-20	1.20252	VMP1	6.79921e-11	0.671266	PLP2	0.000319589	0.931658	CITED2	9.56004e-10	0.802877	ASAH1	0.000131052	0.504902	COL4A2	0.0275157	0.500371	CCNDBP1	4.87664e-11	1.5967	UQCRH	0.000173855	0.288245	CLTC	2.10804e-11	0.840619
539	PDIA3	6.49341e-09	0.24863	ATP5F1	3.96594e-13	0.373734	PROS1	1.48366e-29	1.2456	ACKR1	0.282474	0.943903	MATR3	2.82213e-27	0.740798	MAP3K8	1.13133e-12	0.945486	TIMM8B	1.50308e-39	1.13098	ATP5E	4.39632e-20	0.557235	TNFSF10	7.69748e-11	1.37996	GLTSCR2	0.000319912	0.835476	SAP18	1.21554e-09	0.385472	SCT	0.000132108	6.12784	CLMN	0.0275837	1.97286	NUPR1	4.9119e-11	0.509675	CCL3L3	0.000174286	1.83375	CPVL	2.33746e-11	1.46769
540	CALR	7.28935e-09	0.297965	MCM4	4.71762e-13	2.02141	ZYX	1.86195e-29	1.00595	HSPE1P2	0.283297	0.464467	ISCA1	3.11323e-27	1.60322	METTL7A	1.50357e-12	0.420399	HSP90B1	1.56869e-39	0.593106	SNHG16	8.17492e-20	0.838712	FBXL3	9.32197e-11	1.34914	WARS	0.000325296	1.35927	LRPAP1	1.23051e-09	0.879711	SLC25A3	0.000133636	0.290553	AMIGO2	0.0277162	1.99665	MRPL43	4.92634e-11	1.24099	AFF4	0.000176487	0.963313	ATP13A3	2.37661e-11	1.00511
541	H3F3A	7.96468e-09	0.75012	SMC3	4.9825e-13	1.13189	ABCA10	1.99035e-29	2.36991	CRYBG3	0.284843	0.649512	PHLDB2	3.63181e-27	1.9234	DCTN6	1.60759e-12	0.63182	PSMB7	2.16061e-39	0.948647	MRPL33	8.87797e-20	0.493746	SNED1	9.33105e-11	1.97245	SELENBP1	0.000327082	0.887597	HEXA	1.25595e-09	1.03795	MRPL27	0.000133891	0.700363	GPX3	0.0277351	0.147344	COA4	5.18854e-11	1.26251	POLR1C	0.000179373	1.55567	KLF9	2.65562e-11	0.848661
542	PDGFRL	8.26069e-09	0.374288	PTMAP2	5.46968e-13	1.58351	DBN1	2.75671e-29	1.73605	SPON1	0.285959	0.319357	FOXK2	4.01243e-27	2.96592	KLK10	1.84242e-12	4.20288	ZNF593	2.57658e-39	2.29753	EBI3	9.21531e-20	7.87679	LY96	9.60362e-11	1.52386	FHL5	0.000353092	3.85256	DLL1	1.28007e-09	2.54203	NONO	0.000146707	0.491797	SVIP	0.0278907	0.939462	HSBP1L1	5.48432e-11	2.75243	FAM126A	0.00018778	1.35438	RPA3	2.82121e-11	1.02568
543	AC016739.2	8.57266e-09	0.433205	RPSAP58	5.54072e-13	1.0386	AZI2	3.29133e-29	1.02489	ARHGAP15	0.292531	0.627874	ADAMTS9	4.95883e-27	1.9982	AP1M2	2.34117e-12	3.66494	RNF7	2.74328e-39	1.04251	C20orf27	1.06431e-19	2.39143	SLC43A3	1.0224e-10	1.46525	RHOC	0.000354384	0.515459	CD151	1.42404e-09	0.625874	DNPH1	0.000152412	0.989989	SYTL2	0.0292682	1.64775	PIN1	5.87443e-11	1.58192	NACA	0.000197689	0.167971	MBNL3	2.91726e-11	3.34372
544	CCDC167	8.94718e-09	0.998351	EEF1A1P5	5.54275e-13	1.39757	CD47	3.75871e-29	0.954992	IGLL5	0.292968	2.16614	C12orf75	8.00861e-27	1.69615	SDHC	2.53156e-12	0.586586	SEC11A	4.56111e-39	0.919933	KLF4	1.17758e-19	0.516722	GSTM5	1.11636e-10	1.26073	MEOX2	0.000357081	1.31816	CDKN2AIP	1.49946e-09	1.64794	AKR1A1	0.000157837	0.750935	SLCO2A1	0.0296575	2.8127	SNX3	6.08236e-11	0.654205	UTP11	0.000206201	0.966005	OGT	3.01058e-11	1.30039
545	PHB	9.01491e-09	0.534687	BUB1B	6.64816e-13	3.00511	CPNE3	4.60478e-29	1.32448	C1QA	0.295331	0.548638	NUFIP2	8.74119e-27	1.47525	TMEM37	2.5642e-12	2.69304	JHDM1D-AS1	4.64882e-39	4.96494	HINT1	1.32496e-19	0.488903	NFYB	1.13623e-10	1.25507	SLMAP	0.000360101	1.74398	IGSF10	1.569e-09	2.18611	LINC00998	0.000162333	0.663606	ITPR1	0.0297605	1.51169	MTCO1P12	6.31871e-11	1.07602	ITPRIP	0.000210094	1.32435	CARNS1	3.03247e-11	4.20859
546	EDA	9.39041e-09	3.32374	GNAI1	6.87526e-13	1.24675	CLDN11	5.79701e-29	2.29486	PIFO	0.297037	1.55631	PLEKHB2	9.20556e-27	1.75521	SORBS2	3.0695e-12	1.01587	PSENEN	7.28356e-39	1.52077	SND1	2.10116e-19	1.5603	PTPN12	1.50899e-10	1.26275	LCAT	0.000372097	3.02444	PDPN	1.70433e-09	0.690417	BRK1	0.000164441	0.324013	RAMP3	0.0298121	2.96001	VSTM4	6.92051e-11	1.74262	WDR43	0.000213891	1.57193	NORAD	3.03276e-11	0.680219
547	IDH2	9.61759e-09	1.105	SREK1	6.92027e-13	0.875622	SEPT10	7.03159e-29	1.27789	FAM13C	0.297302	0.741505	ARIH1	1.36528e-26	1.79378	TIPARP	3.92096e-12	0.556673	ZNHIT1	1.58152e-38	1.3206	SULF1	2.19735e-19	0.964798	FYN	1.71173e-10	1.2002	NEXN	0.000385187	0.886483	ZNF385A	1.79425e-09	2.79479	RBM8A	0.000168887	0.373507	UQCRC1	0.0299964	0.644226	IP6K2	7.8131e-11	1.15297	GRPEL1	0.000230024	0.96482	PTPRQ	3.08572e-11	5.08646
548	FKBP14	9.79765e-09	1.13136	ZNF503	9.70027e-13	0.927708	NCOA7	8.72559e-29	1.23576	ZNF106	0.298874	0.30503	BAG1	1.37851e-26	1.98848	RNH1	4.38667e-12	0.659609	TXNL1	1.61924e-38	1.24449	BASP1	2.2128e-19	0.987295	SETD7	1.81496e-10	1.36069	UPK3BL	0.000387382	26.5852	SERPINE1	1.79908e-09	0.593185	GTF3C6	0.000169435	0.548793	TMEM51	0.0303558	2.11028	C4orf48	8.2296e-11	1.74086	RPL37P2	0.000244185	1.4849	BMP3	3.19681e-11	3.92534
549	SCFD1	1.06543e-08	0.811053	PARK7	9.98466e-13	0.264543	BNC2	9.94728e-29	1.67522	WARS	0.299304	0.431875	PHF10	2.06796e-26	1.9586	C10orf54	4.46175e-12	1.28931	ARPC5L	1.63237e-38	2.63715	CYTL1	2.29656e-19	2.29431	IGFBP3	1.86013e-10	0.713093	NR1H2	0.000391405	1.81897	HSD11B1	1.89941e-09	1.80226	GINS2	0.000174125	1.94347	ABR	0.0304658	1.54562	MCOLN3	8.5716e-11	3.94793	S100A12	0.000244305	1.55258	BLOC1S1	3.72915e-11	0.702698
550	RPL15P3	1.26394e-08	0.472321	GNG2	1.00692e-12	1.3325	GREB1L	1.01345e-28	4.72347	PAMR1	0.300257	0.436155	JAG1	3.39924e-26	1.47196	IGFL2	4.69798e-12	1.98081	ERGIC3	1.74101e-38	1.01293	FAU	2.44308e-19	0.521792	OAF	1.92695e-10	0.888054	GRINA	0.000394027	0.963716	TUBB2A	2.39741e-09	0.977737	CENPN	0.000176134	1.71169	TRAPPC1	0.0307413	0.527703	FAM198B	8.95189e-11	1.28074	TMEM100	0.000247218	1.4423	VAPA	4.23005e-11	0.636361
551	COPE	1.80778e-08	0.434342	ATG10	1.18173e-12	1.67374	CUTC	1.08223e-28	1.81941	DAZAP2	0.302925	0.148702	KIF1B	4.40233e-26	1.87568	UBA52	4.84015e-12	0.357146	HSPA6	2.1047e-38	2.1636	LDHA	2.54236e-19	0.477558	G0S2	2.38408e-10	0.730873	ISLR	0.00041652	0.407777	LRP10	2.73788e-09	1.25887	PSMB7	0.000185913	0.385933	CISD3	0.0311656	1.17894	GUK1	1.16494e-10	0.740009	GABARAPL1	0.000249334	0.623927	WDR1	4.58915e-11	0.9491
552	POMP	1.96741e-08	0.18889	PPIL3	1.29138e-12	1.00755	SEC23A	1.09259e-28	1.09477	OVGP1	0.303004	2.95457	KPNB1	5.08015e-26	1.0579	SUCLG1	4.92335e-12	0.573395	IGFBP4	2.14236e-38	0.754731	PTN	2.58824e-19	0.528558	ZBTB16	3.30734e-10	1.74853	ATP5D	0.000416667	0.807734	ARID4B	2.75278e-09	1.45292	BEX4	0.000198102	0.944446	INPP4B	0.0313596	2.5088	ATP5G2	1.23954e-10	0.455187	SEC24A	0.00025167	1.36187	DTX3L	4.84443e-11	2.83874
553	ANTXR1	2.13711e-08	0.484617	POLR2B	1.48843e-12	1.05118	YWHAB	1.18496e-28	0.461254	CALCRL	0.308362	0.504547	USP7	5.90132e-26	2.03938	SYF2	5.38391e-12	0.538924	QSOX1	2.4905e-38	1.90026	BMP1	3.39451e-19	1.81941	RORA	3.50417e-10	1.87098	ATP5B	0.000418933	0.397368	CA12	3.61108e-09	1.78053	NUF2	0.000198738	2.3565	TESC	0.0315108	2.77347	SELT	1.45162e-10	1.04995	NCL	0.000254604	0.365699	WAC	5.46315e-11	0.87798
554	CNOT2	2.14938e-08	0.553173	CHN1	1.52719e-12	1.69581	STK38	1.21125e-28	2.1819	GSTK1	0.311472	0.201624	GTPBP4	6.54418e-26	1.89865	CDON	7.71529e-12	1.41646	UBE2A	2.54009e-38	1.38224	RPN2	3.55159e-19	0.717542	EGFR	4.11722e-10	1.04516	MRPL41	0.000420081	1.05318	MTCH1	4.66238e-09	0.622066	SLC9A3R1	0.000202602	1.49345	CDH5	0.0320567	2.09934	MSMO1	1.45651e-10	1.63935	DNAJA4	0.000263496	1.69757	TAGLN2	6.07469e-11	0.466863
555	MEA1	2.28813e-08	0.578754	GSTA4	1.54753e-12	0.673838	NR1D2	1.22182e-28	2.00681	C6	0.311647	1.19834	TBC1D15	7.51328e-26	1.65839	AHR	8.28492e-12	1.14445	NDUFAF2	2.55955e-38	1.58268	GDF15	4.86494e-19	2.40745	FOSL2	4.2173e-10	0.831557	SLC44A2	0.000427346	1.41479	TRIM8	4.92191e-09	1.85714	HOOK2	0.000217157	2.07058	CEBPD	0.032664	0.40236	SYNGR1	1.60129e-10	2.09455	RP11-592N21.1	0.000263952	1.18229	ERGIC1	6.75515e-11	1.20918
556	PLAGL1	2.41111e-08	0.541917	MCM2	1.56542e-12	2.74233	STK24	1.29776e-28	1.37462	IFI16	0.315875	0.162174	GNA13	7.88837e-26	1.96497	DSC3	8.32571e-12	2.55823	CMC2	3.09389e-38	1.5168	C4orf48	5.00627e-19	1.61909	LPP	4.59981e-10	0.863536	CTC-575D19.1	0.000427903	26.5608	LIMA1	5.03569e-09	0.831024	SLC5A12	0.000218321	6.70321	CALCRL	0.0327579	1.1426	DPY30	2.30548e-10	0.799937	RBBP6	0.000268247	0.612772	TNFRSF1A	7.07291e-11	1.19009
557	ZIC1	2.62093e-08	5.19616	MKI67	1.57323e-12	3.81427	FBXL3	1.37221e-28	1.48383	HLA-DMB	0.315941	1.19333	TPBG	9.99839e-26	1.68345	MET	9.17006e-12	2.58431	DNM3OS	3.22206e-38	2.09444	LMAN2	5.56593e-19	0.940458	SASH1	4.72766e-10	1.15767	RP5-857K21.11	0.000427903	26.5633	TRIOBP	5.24568e-09	1.29671	MED4	0.000223927	0.699639	ACO2	0.0330201	0.917851	TMEM14B	2.65782e-10	0.860399	RANBP2	0.000268259	1.31737	NDUFA4	7.44971e-11	0.527537
558	TPPP3	2.66574e-08	0.751453	NHP2	1.57326e-12	0.482535	DOCK4	1.62768e-28	2.76612	XCL1	0.318792	2.54977	TWIST2	1.19601e-25	1.85518	RP11-466H18.1	1.14498e-11	0.308068	MMP19	5.13926e-38	2.06149	SLC39A7	1.02063e-18	1.38554	HEXB	4.98825e-10	0.910685	GPR124	0.000427903	26.5472	UBE2B	5.63903e-09	0.571427	RPS7P1	0.000234914	0.557507	CD69	0.0330539	2.08817	UQCC3	2.68977e-10	1.86945	BCCIP	0.000278023	0.830741	EEF1D	8.01007e-11	0.478996
559	CDK6	2.716e-08	1.37713	ADAMTS12	1.76586e-12	1.97147	PLBD1	1.75831e-28	1.59455	ERAP2	0.319634	0.302017	PA2G4	1.43529e-25	1.02378	TGM2	1.3401e-11	1.01497	CCNH	6.90966e-38	1.82758	PSMB5	1.05332e-18	0.620818	RBMS1	5.02275e-10	0.627238	TMBIM1	0.000441325	0.782503	TNS2	6.77759e-09	1.35378	SULT1C2	0.000238937	5.03503	HOXB-AS1	0.0333329	1.62002	EIF2S2	2.8397e-10	0.70375	MIR155HG	0.000279172	3.05478	RRAS2	8.34638e-11	1.93784
560	NNAT	2.92484e-08	1.5341	DTYMK	1.97905e-12	1.64039	RARRES1	1.93577e-28	0.905234	SMIM22	0.320403	1.33297	CCT2	1.86076e-25	0.846443	ADGRG6	1.46025e-11	2.18984	THBS1	8.77176e-38	0.736184	ITGA5	1.24589e-18	1.39058	PLAC9	5.36517e-10	0.362861	CD81	0.000444895	0.42318	PPP1R15B	7.1609e-09	0.943253	PBK	0.000244063	2.06894	AP000892.6	0.0342129	3.25563	PCCB	3.25371e-10	2.38989	KIAA1217	0.000284954	2.38538	TSC22D3	8.82035e-11	0.44237
561	DPY30	3.11251e-08	0.420504	KIF20A	2.05636e-12	3.88482	CD302	1.96e-28	1.27053	REXO2	0.320421	0.187582	EDNRA	1.98177e-25	1.66228	OMD	1.72032e-11	0.948536	FTLP3	1.67239e-37	1.31953	PHACTR2	1.38379e-18	1.82207	LINC01578	5.67279e-10	1.07677	C19orf70	0.000447288	0.749922	TNFRSF21	7.32973e-09	2.18449	TPM1	0.000245375	0.400375	SOCS3	0.0344204	0.269268	SDR39U1	3.29312e-10	1.94038	PTRH2	0.000293083	1.13637	GPI	9.0124e-11	1.1522
562	RPL5P34	3.16935e-08	0.817562	TTK	2.25068e-12	3.20788	DPP4	2.34856e-28	1.85948	MAP7D3	0.323103	0.425525	DUSP5	2.16281e-25	2.18879	PRDX2	1.76833e-11	0.347251	CYP1B1	1.79877e-37	1.53349	POLR2G	1.75149e-18	0.638236	DDX3X	5.92009e-10	0.50149	HOXB-AS1	0.00045637	2.26088	PAF1	8.54379e-09	1.2953	MAP3K13	0.000260992	0.579046	CDH6	0.0344471	2.5229	CCT3	3.63293e-10	0.911045	ID2	0.000302888	0.230154	MRPL52	9.39123e-11	0.751734
563	RAD17	3.33675e-08	1.25428	PTGES3	2.46069e-12	0.362046	ANOS1	2.69461e-28	1.97278	SCGB1A1	0.323132	3.68131	PNMA1	2.1716e-25	2.10605	ACAT1	1.77453e-11	0.758166	WIPI1	4.10037e-37	2.59534	CCNL1	1.88672e-18	0.517224	TCF12	6.27843e-10	1.13156	ADH1C	0.000469455	1.48156	CSF1	9.6623e-09	1.05293	TSPAN12	0.000265196	1.95855	NDUFS8	0.0347486	0.428546	NOL3	3.79155e-10	3.49075	AHCYL1	0.000313601	0.817028	RPL10	9.46555e-11	0.338317
564	MID1	3.34089e-08	1.27346	C19orf48	2.49444e-12	1.20978	GLIPR2	4.73454e-28	1.05599	SKAP2	0.32346	0.291824	FERMT2	2.94611e-25	0.99948	C11orf58	1.8651e-11	0.328979	GCLM	4.69105e-37	2.30057	METTL26	1.93973e-18	1.55462	PPP2CB	6.42029e-10	0.814033	C11orf83	0.000472354	26.5577	GULP1	1.00084e-08	1.13665	BTNL3	0.000270509	6.92118	RAD23A	0.0347706	0.612055	TCEAL3	3.87404e-10	1.66081	CCDC59	0.000319942	0.864895	AMD1	9.51311e-11	0.587304
565	GRP	3.39818e-08	5.69186	MYL6B	2.69817e-12	0.772242	MAPK1	6.07164e-28	1.34876	RPL39P3	0.326648	0.148763	SRSF6	3.10533e-25	1.25373	RPRM	1.94278e-11	3.03201	PAPOLA	6.33581e-37	1.16689	ISM2	2.00346e-18	9.85515	CDC27	7.41462e-10	1.60022	LTBP1	0.000507527	0.754952	KRT6A	1.07374e-08	5.07534	SDHB	0.000270774	0.752851	SORL1	0.0356086	1.69091	ERP29	5.14142e-10	0.928907	TNFAIP2	0.000355171	1.12198	ACTR3	9.60086e-11	0.786947
566	ADAMTS12	3.54129e-08	1.55732	PTOV1	2.82512e-12	1.27696	SPTAN1	6.73678e-28	1.26782	FAM228B	0.330589	0.550846	PKIG	4.84878e-25	1.23074	DAZAP2	1.96277e-11	0.416798	RPL4	8.36359e-37	0.436454	ANXA6	2.12356e-18	0.876391	TMEM176A	7.67608e-10	0.900035	ITGB1	0.000539081	0.718257	ING1	1.15111e-08	1.49533	CCNG1	0.000274973	0.646432	KIAA0040	0.035785	1.61346	QPRT	5.91377e-10	1.42398	RPL10P16	0.000357853	0.707746	AHCY	1.02519e-10	1.41535
567	ANP32A	3.58295e-08	0.56449	TMEM98	2.83437e-12	0.559349	CD55	7.07381e-28	0.652769	CCL3L3	0.336942	0.420937	ALDH3A2	6.45327e-25	1.6295	C11orf1	2.13087e-11	1.4951	GTF2A2	1.36134e-36	1.10704	RAB1A	2.72908e-18	0.538551	EBF2	8.14126e-10	1.22662	LRRN4CL	0.000542573	1.66803	SCARB2	1.16684e-08	0.609397	CDC20	0.000282026	2.46877	SMDT1	0.0367069	0.443198	PHYH	6.59573e-10	1.77655	LXN	0.000363733	0.833979	COPZ1	1.02657e-10	0.671159
568	LRIG3	3.73689e-08	1.34342	RPS18P12	2.89749e-12	1.33789	GPC3	7.48718e-28	0.460428	PCAT19	0.337159	0.770046	GJC1	7.28058e-25	3.12312	RPL34P18	2.43887e-11	0.655417	LINC-PINT	1.43093e-36	3.80771	NDUFS8	3.02147e-18	0.822147	RP11-536O18.1	8.18166e-10	3.30792	PSMD5-AS1	0.000550796	3.94464	FAM180A	1.48722e-08	1.91878	PAFAH1B3	0.000284834	1.36416	PCBD1	0.0375538	0.562328	AKR7A2	7.58018e-10	1.78968	ETHE1	0.000397391	1.79532	IFITM1	1.03108e-10	0.557653
569	PARVA	4.06999e-08	0.59039	HSPB11	2.93416e-12	0.558937	GUCY1A2	1.33734e-27	2.23602	IL16	0.339669	0.73076	SKIL	1.11707e-24	1.36181	HSBP1L1	2.64441e-11	2.15524	GTPBP4	2.66217e-36	2.30054	MRPL51	3.07772e-18	0.51951	HLA-DPB1	9.36178e-10	1.40039	MLLT4	0.000574466	26.5408	GINM1	1.5344e-08	0.966334	SPCS1	0.000285706	0.386906	CALM3	0.0379904	0.328894	C1QA	8.38187e-10	2.49867	HNRNPAB	0.000408777	0.954578	KHDRBS1	1.09837e-10	0.926134
570	HDAC2	4.62759e-08	0.564598	THOC2	3.14952e-12	0.928437	UGP2	1.57117e-27	0.650436	TG	0.340542	1.95684	TWSG1	1.21337e-24	0.938165	CASP4	3.85662e-11	0.961432	ATG101	3.79262e-36	2.34947	CALM3	3.17382e-18	0.65166	MCFD2	9.41773e-10	0.691911	AC022431.1	0.000574466	26.5218	SH3D19	1.55291e-08	0.911512	HSPA1A	0.000291101	0.18059	BIRC3	0.0381718	0.772761	SLC25A3	8.51237e-10	0.496744	TPPP3	0.000428452	1.09154	CUX1	1.11682e-10	1.59187
571	EFEMP2	4.71236e-08	0.550653	PTK7	3.49664e-12	1.27048	NDN	2.18912e-27	1.17638	PCED1B-AS1	0.340885	1.37392	POLR1C	1.24948e-24	2.11566	CHMP5	3.88715e-11	0.468933	CCT5	5.49033e-36	1.22103	SEPT9	3.2748e-18	1.20332	LMBRD1	1.01258e-09	1.20547	ECM1	0.000576688	0.983181	PGRMC2	1.56853e-08	0.905547	MT-ATP8	0.00029315	0.368847	FAM122A	0.0386776	1.50245	CCDC107	9.66388e-10	1.68065	MYADM	0.000445126	0.838196	RPL7	1.15723e-10	0.393383
572	FST	4.71344e-08	0.941759	COX7A2	3.65674e-12	0.158706	SPPL2A	2.73683e-27	1.44792	HOPX	0.344515	0.711684	MLXIP	1.26889e-24	1.98738	HSPA8	4.26524e-11	0.329353	ELL2	7.32409e-36	1.56487	HSPG2	3.33534e-18	0.981605	IL33	1.10955e-09	0.777975	ENSA	0.000597334	0.736246	SASH1	1.93341e-08	1.06343	RP11-11N9.4	0.000299483	2.60185	WTIP	0.0393797	2.01391	CFL2	1.08182e-09	1.29002	NOP58	0.00045923	0.615043	RPL19	1.24669e-10	0.48231
573	RUNX2	5.54317e-08	3.56041	C11orf74	3.80219e-12	0.930157	MAN2A1	3.39913e-27	1.6413	AGT	0.345761	0.803785	RPS27A	1.65715e-24	0.291812	DNAJC19	4.62319e-11	0.565158	ATP6V0D1	1.09204e-35	1.80479	HS3ST1	3.9121e-18	3.24112	SEC31A	1.11598e-09	0.799161	CALCOCO1	0.000600634	1.63643	AC013461.1	2.01663e-08	0.701365	NNAT	0.000299586	1.75397	DAAM2	0.0398184	0.983778	TEX264	1.20291e-09	2.08349	RNF149	0.000462975	1.06045	OLA1	1.25427e-10	1.37048
574	KLHDC3	5.86316e-08	0.823184	PTMS	3.872e-12	0.578273	FAXDC2	4.49835e-27	1.95748	ANTXR2	0.346579	0.283077	CMC2	2.55319e-24	1.16159	SELK	5.33416e-11	0.260973	ALOX5AP	1.09823e-35	2.44778	SIL1	4.04997e-18	1.99849	IFNGR1	1.1552e-09	0.736084	ARHGDIA	0.000607435	0.762343	KLHL15	2.14118e-08	1.38607	MRPS6	0.000320584	0.527719	KCTD10	0.0408092	1.08393	MIEN1	1.35671e-09	1.39885	CLCF1	0.000475684	1.95608	SRSF5	1.28733e-10	0.486078
575	CD63	6.21591e-08	0.0985173	MCM3	4.59412e-12	1.69108	RBPJ	6.0193e-27	0.662081	DYNC2LI1	0.347146	0.335182	PRDM1	2.67281e-24	4.37392	ECI2	5.65852e-11	0.710454	SURF4	2.28948e-35	1.20649	MIF	4.2073e-18	0.461758	INSIG1	1.30539e-09	0.562225	PUF60	0.000621949	1.15677	ITM2A	2.29764e-08	0.251786	COA6	0.000322819	0.810442	RBM24	0.0409135	2.30896	COQ6	1.36378e-09	2.73444	C1R	0.000510404	0.269841	STT3B	1.46644e-10	1.06982
576	NDUFA3	6.24815e-08	0.307128	CCNL1	5.17276e-12	0.355052	LTF	6.35003e-27	3.94964	HLA-DRB6	0.350292	1.15409	DHX9	3.21485e-24	1.39797	APOBEC3C	5.71488e-11	1.04311	DAZAP2	2.60223e-35	0.964185	SNHG8	4.6576e-18	0.483451	SEP15	1.47999e-09	0.397534	GNAI2	0.000629601	0.854271	PDGFRB	3.24222e-08	0.659158	PDHB	0.000323068	0.794041	HES4	0.0411977	2.49936	PELO	1.56827e-09	2.04917	FAM46A	0.000542703	0.890121	FGFR1OP2	1.47366e-10	1.09351
577	SSR4	6.50355e-08	0.204138	CNN2	5.4966e-12	1.10307	C1RL	1.04633e-26	2.10267	RASSF9	0.355337	1.71181	HIPK3	3.29247e-24	1.39794	LAMTOR3	5.86271e-11	0.612284	EIF3J	2.72518e-35	1.52051	PLIN3	4.77775e-18	1.22516	CRLF1	1.55989e-09	3.31647	ELTD1	0.000632905	26.5328	HNRNPH1	3.32069e-08	0.435777	RGS2	0.000356551	0.272244	ATP5O	0.0413327	0.153127	HIBADH	1.57931e-09	1.86154	KLF9	0.000579235	0.710583	RPL18A	1.48896e-10	0.532674
578	TMTC2	6.51902e-08	1.82147	LSM4	5.64744e-12	0.9427	HLA-A	1.16697e-26	0.461846	MXRA7	0.355699	0.332165	DKK1	3.80345e-24	2.23108	C1GALT1	6.21983e-11	1.77828	RNF181	3.76324e-35	1.01393	IL11	5.78259e-18	3.72267	ARL5B	1.61194e-09	1.1604	CRIM1	0.000647889	0.992839	EZR	3.32606e-08	0.687029	HN1	0.000358938	0.756997	NDUFA3	0.0425342	0.285957	MPV17	1.64076e-09	1.23005	MAGOH	0.000624881	0.665534	NQO1	1.49707e-10	1.31808
579	GGH	6.83621e-08	1.08724	LMNB2	6.08501e-12	2.06105	MAN1C1	1.21017e-26	2.32439	RPS8	0.360378	-0.092245	LARP4	6.37808e-24	2.30702	SNAI1	7.53817e-11	1.5431	TFG	6.06166e-35	1.33468	IL6ST	6.39341e-18	0.506322	TAGLN	1.79673e-09	0.24149	RAC1	0.000670444	0.466918	MID1IP1	3.67113e-08	1.66995	UGT2A3	0.00036204	5.10455	AURKAIP1	0.04257	0.572789	SSR2	1.71351e-09	0.47452	VTRNA1-3	0.000627853	1.33782	SKAP2	1.51441e-10	1.32881
580	DNM3OS	8.27851e-08	0.897023	GSTP1	6.37972e-12	0.151352	MOB1A	1.23131e-26	0.969608	C11orf88	0.36111	5.23361	CREBRF	7.07403e-24	1.76955	PPCS	7.65388e-11	0.980172	RP11-371A22.1	1.123e-34	1.1668	PTGES	6.79835e-18	1.97979	GAS7	2.02156e-09	1.27616	MPHOSPH8	0.000673522	0.741577	WASF2	3.7147e-08	0.713236	SLC39A4	0.000364744	2.11515	THBD	0.0434159	0.623157	SMIM10L1	1.73038e-09	1.85138	NDUFB1	0.000639899	0.286384	RBM47	1.53433e-10	2.56913
581	RCN1	8.51036e-08	0.480034	DNAJC8	6.7316e-12	0.53763	INMT	1.27485e-26	1.99637	DLGAP1-AS1	0.362413	0.569186	ANP32E	1.03113e-23	1.44679	SYT4	8.14335e-11	5.44189	SARS	4.51422e-34	1.51279	FAM46C	1.09363e-17	2.38934	TMEM204	2.05975e-09	2.12276	GAS6	0.000722723	1.40143	PCF11	3.77445e-08	1.14042	SULT1B1	0.000398935	4.76075	TSPAN2	0.0438351	2.08075	CCDC25	1.76544e-09	1.47778	RP4-604A21.1	0.000643247	1.24986	CCND2	1.96506e-10	0.833653
582	NENF	8.69606e-08	0.742495	XPNPEP1	6.86511e-12	1.10385	KANK1	1.45162e-26	2.05634	RP11-422P24.9	0.363761	0.303234	ALKBH5	1.57625e-23	2.22132	LYPLAL1	8.31255e-11	1.12652	TRAPPC1	5.7638e-34	1.49575	TIMM13	1.09537e-17	0.649197	CYB5A	2.18375e-09	0.589956	C2orf40	0.00072862	0.679545	PLXDC1	3.77729e-08	1.63197	ACSL5	0.000422945	2.13745	MBNL1	0.0439814	0.456455	GTF3C6	1.91595e-09	0.834944	FNIP2	0.000644329	1.52808	TMOD1	2.02549e-10	2.30388
583	PAFAH1B3	8.88971e-08	1.12839	GUCY1A3	8.01531e-12	1.92157	TNRC6A	1.52014e-26	1.44965	CCNH	0.363848	0.241649	RP11-425L10.1	1.65465e-23	0.678397	MRPS18C	8.37336e-11	0.501668	SLC39A14	6.18808e-34	1.44879	YIPF3	1.39043e-17	1.08767	FNDC3B	2.19182e-09	0.797965	KLHL23	0.000737466	2.10332	C19orf60	4.23406e-08	1.29695	EIF3K	0.000453188	0.313817	NAA38	0.044289	0.379458	PKIG	2.0395e-09	1.1207	CHRDL1	0.000665666	0.595127	USO1	2.14584e-10	1.17178
584	AKR1A1	9.05205e-08	0.612844	TARDBP	8.82953e-12	0.777504	HNRNPH1	1.53038e-26	0.499752	TXNIP	0.364858	0.0311787	EFHD1	2.89185e-23	1.82612	MRPS18B	1.01777e-10	0.877976	SRP19	7.23406e-34	1.80465	BAG2	1.71243e-17	1.70915	AKAP13	2.2562e-09	1.21436	FGL2	0.000741753	1.26328	CYGB	4.56942e-08	2.24463	NDUFS6	0.000456218	0.516804	SERPINB6	0.0444364	0.638387	TSEN34	2.04708e-09	1.77708	DCAF13	0.000678728	0.93779	OXA1L	2.1937e-10	1.19131
585	MDH1	9.26545e-08	0.350986	UBL5	9.68332e-12	0.166332	REXO2	1.98958e-26	0.76546	NR1H3	0.367625	0.657833	EBNA1BP2	3.78156e-23	1.48504	NDUFA12	1.59589e-10	0.332818	ENY2	7.55307e-34	0.901372	PRKCSH	1.8356e-17	1.13594	FNIP2	2.95844e-09	1.69867	TMEM47	0.000751071	1.27629	TPP1	4.88383e-08	0.914097	NPC2	0.000491301	0.250572	CHMP3	0.0444594	0.461621	NQO2	2.12295e-09	1.73457	COX7C	0.000683248	0.15759	ALDH3B1	2.24117e-10	3.79562
586	ZNF22	1.43336e-07	0.668691	RNASEH2A	9.85867e-12	2.00975	PLAGL1	2.45682e-26	0.879826	LINC01503	0.36765	0.612419	GOLGA4	4.42228e-23	1.76224	CNIH1	1.60476e-10	0.413991	SNRPA1	7.83457e-34	1.61664	ALCAM	2.00191e-17	1.69603	GNB1	3.20088e-09	0.886567	HLA-DQA1	0.000792475	2.45394	LARP6	5.33836e-08	1.79725	REG4	0.000491378	6.35701	TIPARP	0.0451005	0.408183	CALM3	2.19175e-09	0.707528	SLC7A5	0.000705671	2.05859	NTNG1	2.2569e-10	3.02146
587	AGTR2	1.61515e-07	2.68215	STRA13	1.00024e-11	0.988377	ZBTB16	2.53199e-26	1.94119	PLSCR4	0.369832	0.220658	CA12	6.41405e-23	2.35823	REC8	1.65551e-10	2.56021	RPS2P46	9.52959e-34	1.37326	NKAIN4	2.41661e-17	2.4621	SPG20	3.48846e-09	0.798004	SERINC3	0.000837289	0.854154	P2RX2	5.48962e-08	6.86289	MST1P2	0.000492373	4.84934	PLA2G16	0.0453788	0.828651	NDUFB3	2.33536e-09	0.673451	CYP26B1	0.000724059	2.87148	RPL18	2.5407e-10	0.549199
588	GTF3C6	1.70828e-07	0.44839	PRPF40A	1.17214e-11	0.717948	FILIP1	2.68623e-26	1.98447	CCL19	0.370427	1.54574	CLK1	6.43123e-23	0.584708	UFSP2	1.70898e-10	1.09292	RPS13P2	9.80659e-34	1.50792	TMEM88	2.55352e-17	2.97398	XBP1	4.33564e-09	0.582092	NRD1	0.000843077	26.4855	SRGN	5.53691e-08	0.536119	LSM6	0.0004998	0.700016	KIAA1671	0.0456232	2.26302	CCND3	2.36593e-09	1.9942	PNO1	0.000769964	1.553	NDUFA5	2.56045e-10	0.577527
589	SGCE	1.84052e-07	0.347682	RPL39P3	1.25871e-11	0.50956	STAT3	3.46728e-26	0.791825	PRKAA1	0.370554	0.347701	DIMT1	6.50722e-23	1.66536	ATP5A1	1.73805e-10	0.290508	MAP2K3	1.16863e-33	2.19522	H19	2.58568e-17	1.94613	HLA-C	4.51811e-09	0.486999	MPG	0.000856905	1.12099	PABPC1	5.71304e-08	0.348215	MRPS18C	0.000507858	0.542697	EDNRB	0.0462298	0.777922	C1orf43	2.63668e-09	0.721792	RPL12P4	0.000778768	0.768995	PDIA6	2.60902e-10	0.46929
590	ADGRL3	1.85797e-07	2.26264	CSNK2B	1.38655e-11	0.445883	EPS15	3.70492e-26	1.6451	SNORD3A	0.371282	0.540688	RAI14	6.61727e-23	1.86126	ATP6V1D	1.77408e-10	0.719424	GARS	1.61412e-33	2.03521	RAB38	2.68162e-17	3.38715	CD9	4.64186e-09	0.53614	TP53I11	0.000868417	1.66291	DEFB1	6.09589e-08	1.89819	ANP32B	0.000522604	0.514576	ABTB1	0.0464285	1.60766	SRP14	2.67158e-09	0.375537	HTRA3	0.000789019	0.969043	QARS	3.22982e-10	1.24154
591	NHP2	1.87301e-07	0.37093	CDC20	1.54984e-11	3.04284	AP3S1	3.83836e-26	0.664151	RP11-356K23.1	0.373211	4.89081	RPL4	7.2006e-23	0.284853	SMDT1	2.0837e-10	0.508997	SOAT1	4.01319e-33	1.86224	ATP5I	2.72287e-17	0.451112	RAC1	4.8235e-09	0.4901	EDNRA	0.000887557	1.10871	JADE1	6.84389e-08	1.23287	CENPK	0.000536035	1.66764	ARPC5	0.0466617	0.332846	VDAC1	2.72804e-09	0.677185	SERPINF1	0.000876933	0.293987	PSME2	3.2369e-10	0.651287
592	MRPL17	1.93389e-07	0.896897	PTMAP5	1.62548e-11	1.90276	TOR1AIP1	4.38578e-26	1.08027	CD37	0.377442	0.997823	SLC2A3	1.07905e-22	0.751137	NDUFS4	2.51993e-10	0.311109	UCHL1	4.9074e-33	1.80112	PRSS35	3.1287e-17	1.38842	VAT1	4.97073e-09	0.8367	CCDC124	0.000896686	1.1782	PTBP1	7.07008e-08	0.814847	FOS	0.000536864	0.279937	FCN3	0.0475035	3.15626	ME1	2.75404e-09	3.1499	EIF3A	0.000892335	0.769687	NEK7	3.25821e-10	1.49563
593	SRI	1.93757e-07	0.325171	ZNF711	1.68464e-11	1.98185	SNAI2	4.7421e-26	0.714016	DUOX1	0.378671	2.23415	CMIP	1.28537e-22	2.12283	MRPL24	2.89233e-10	0.587148	UCHL3	5.2213e-33	2.07258	VDAC2	4.01744e-17	0.66638	ITGAV	5.05061e-09	0.823671	SMEK2	0.000926431	26.4551	DST	7.39819e-08	0.894061	FENDRR	0.000566299	2.75796	C1QB	0.0480431	1.30984	TMEM256	2.82697e-09	0.819656	RP11-889L3.1	0.000906193	1.05717	USP9X	3.50193e-10	1.76788
594	STT3A	1.95334e-07	0.709658	MIR1244-2	1.69811e-11	1.10353	VTRNA1-3	5.01011e-26	1.99156	SLC2A3	0.378785	0.115163	ERF	1.46878e-22	1.42223	MT-ND6	3.61232e-10	1.27447	TPST1	1.04859e-32	1.95357	PTTG1IP	4.05044e-17	0.7499	AL035610.1	5.20985e-09	2.13866	CAMK2G	0.000986621	1.84902	MT-ND1	7.46308e-08	0.49819	UXT	0.000572452	0.408892	JUND	0.0485712	0.327998	PMVK	2.93374e-09	1.60337	RP11-270C12.3	0.000908642	1.34894	MSN	3.64322e-10	0.706342
595	GDI2	2.02019e-07	0.373139	HDAC1	1.7966e-11	1.29982	DAZAP2	5.19449e-26	0.576721	RFTN1	0.379072	0.439082	TRIM28	1.59129e-22	1.43155	LTA4H	3.91723e-10	0.759632	CASP4	1.18888e-32	1.9067	LGMN	4.47512e-17	1.15675	BMP4	5.21029e-09	1.02126	ACTA1	0.00100467	3.70373	GAS7	7.94709e-08	1.15067	BTNL8	0.000615968	5.73365	ATPIF1	0.0489757	0.243305	INAFM1	3.12117e-09	2.5048	RP1-239B22.5	0.000916664	2.40136	PYGL	3.95548e-10	2.24644
596	MARCKSL1	2.26435e-07	0.647899	KMT2E	2.45262e-11	0.801352	IQGAP1	5.81594e-26	0.76336	SCGB1D2	0.379124	3.24106	TMEM38B	1.88305e-22	2.40778	NDUFB1	3.97425e-10	0.285711	NPC2	1.39388e-32	0.647641	SMPDL3A	4.49286e-17	1.89092	IGHA1	5.34399e-09	1.54579	COX20	0.00103543	0.712248	GPC6	7.9482e-08	0.715004	HEPH	0.00062626	1.49214	SUN2	0.0493199	1.01599	C19orf48	3.16841e-09	1.62283	PSME2	0.000937236	0.571117	MBNL1	5.02798e-10	0.847439
597	MAB21L1	2.32501e-07	4.79448	TCOF1	2.51203e-11	1.64858	MAN2B2	6.58734e-26	1.96492	SNHG8	0.381388	0.0613289	FBXO11	2.13196e-22	1.75139	KRT7	4.30981e-10	1.85839	CERCAM	3.58382e-32	1.8718	HSPA5	5.02145e-17	0.442426	C6orf62	5.60414e-09	0.95031	HRCT1	0.00104991	3.62761	HSPA9	8.07551e-08	0.572539	NR0B2	0.000628594	4.03272	LAMTOR4	0.0493583	0.335215	CSDC2	3.35521e-09	3.66427	RP11-50D9.1	0.000971388	1.88762	DAD1	5.11083e-10	0.453656
598	RPL41	2.82347e-07	0.109075	MYH10	2.62442e-11	0.864167	BRD2	7.27929e-26	0.543741	RN7SL2	0.382201	1.30266	MUM1L1	2.45786e-22	4.22218	OBSL1	4.60697e-10	1.54809	MFSD2A	3.89341e-32	3.5051	ARL6IP6	6.01821e-17	1.74748	AFF4	5.66638e-09	0.995888	MIR4435-1HG	0.0011165	26.4283	NTN4	8.86978e-08	1.77243	SAE1	0.000660682	0.998767	WARS	0.0495976	0.885302	CCDC28A	3.404e-09	1.91564	MFSD2A	0.00107974	2.10287	ACTN4	5.52878e-10	0.698838
599	MAP3K13	2.82654e-07	0.487307	DDX46	2.79643e-11	1.01463	PTPRG	8.59544e-26	1.77381	LGALS9	0.382284	1.21958	MEF2D	2.5604e-22	1.71789	TMEM230	4.68987e-10	0.347043	ETFB	8.07857e-32	1.37116	COPZ1	8.25982e-17	0.698121	EIF4B	5.89959e-09	0.61062	AC002055.4	0.0011165	26.4427	RSPO3	1.00135e-07	1.45691	MCTS1	0.000673402	0.653857	PPP2R5A	0.0501564	1.32762	NDUFB5	3.44283e-09	0.823584	CCL26	0.00113362	1.61171	TCEAL3	5.61492e-10	1.4381
600	ARCN1	2.84187e-07	0.645956	CEP57	2.9107e-11	1.25813	FAM114A1	8.64177e-26	1.30553	PON3	0.382353	1.21919	SMG1	2.61868e-22	1.83125	CA11	5.03414e-10	2.14005	GPX8	9.80832e-32	1.22736	BTG3	8.4439e-17	0.812442	ZBTB21	5.96255e-09	1.47066	PRMT2	0.00114866	1.12419	LGMN	1.06526e-07	0.900317	PSMB2	0.0006893	0.454308	CPED1	0.0520512	0.906898	RPS15	3.69022e-09	0.371315	PPP2CB	0.00117789	0.692617	PGK1	5.66329e-10	0.481734
601	LSM4	2.97343e-07	0.716074	VBP1	3.0143e-11	0.73573	TRAC	8.924e-26	2.39057	CCL18	0.384795	1.65651	GABARAPL1	2.63523e-22	0.860979	UQCRC2	5.8422e-10	0.506505	TMED10	1.16763e-31	0.866817	BTF3	8.63932e-17	0.515808	SLC19A2	6.01533e-09	1.15609	MYOM1	0.00115587	4.29409	KDM6B	1.11788e-07	1.34808	ERP29	0.000705219	0.539159	BST2	0.052187	0.384878	OCIAD2	3.88167e-09	1.78909	MTHFD2	0.00119072	0.739019	PDLIM1	6.02285e-10	0.733385
602	C11orf31	3.07252e-07	0.536928	CCNA2	3.09595e-11	3.07657	NFIX	9.06172e-26	1.4984	CTC-338M12.5	0.386806	0.683915	PTGES3	2.73861e-22	0.610885	ARL14EP	6.30287e-10	1.34718	RPL9P9	1.32527e-31	0.477099	SEC61A1	1.18489e-16	1.15238	PCNP	6.13889e-09	0.557694	EXOC7	0.00115962	1.19702	LTBP3	1.20401e-07	1.28775	DNAJC9	0.000730579	1.49676	FKBP5	0.0524846	0.300361	UBXN1	3.90162e-09	1.212	AC004057.1	0.00124181	1.27925	CPNE3	6.06531e-10	1.21678
603	CORIN	3.12065e-07	4.32143	MDFI	3.28052e-11	1.82789	OGT	9.23668e-26	1.28053	CLEC14A	0.388396	0.797861	TSPYL1	3.70409e-22	1.69737	MMADHC	6.30363e-10	0.471266	HERC4	1.4602e-31	2.26278	RPL18	1.28838e-16	0.528057	EMP2	7.04698e-09	0.612327	AURKAIP1	0.00116768	0.943577	SSPN	1.2076e-07	0.810521	MRPL50	0.0007336	0.744147	MAP2	0.0525019	1.952	PRELID1	4.63954e-09	1.15207	ITGAV	0.00124188	0.719971	UBA1	6.24123e-10	1.13139
604	ANKRD50	3.43232e-07	1.64214	DGUOK	3.52801e-11	0.524438	MGAT1	1.02218e-25	1.01267	PID1	0.390513	0.230628	SERTM1	4.35817e-22	3.56062	CDK2AP2	7.45824e-10	1.11027	SLC16A1	2.42725e-31	1.72975	MXRA8	1.40543e-16	0.862554	BICC1	7.36106e-09	1.53169	FAHD1	0.00120666	1.38752	IGFBP5	1.29711e-07	0.267007	STRA13	0.000762987	0.943343	PDCL3	0.0533526	0.835239	MRPS7	5.43674e-09	1.23599	BTG1	0.0013637	0.329889	BNC2	6.79115e-10	1.51316
605	NFIB	3.64148e-07	0.298994	NPY	3.56994e-11	1.81833	ARID5B	1.45883e-25	0.719749	MAL	0.39148	1.78194	MMP19	4.43687e-22	1.64813	UBE2L6	9.0878e-10	0.773907	SLC25A6	2.44219e-31	0.563118	YIPF5	1.58259e-16	1.10899	PTX3	8.60123e-09	1.17271	KAL1	0.00122451	26.461	MAPRE1	1.30155e-07	0.613066	NDUFB5	0.000767261	0.493358	FRK	0.0535125	2.72978	MPLKIP	5.63309e-09	1.50089	CRY1	0.00140094	1.31124	IRS2	7.49406e-10	1.21012
606	CNTFR	3.7641e-07	1.40395	MRPL13	3.61748e-11	0.620453	CAPNS1	1.70898e-25	0.9171	POLG2	0.396086	0.430194	CYP1B1	4.67188e-22	1.17228	PRDX5	9.10838e-10	0.292242	NDUFA12	2.84908e-31	0.853033	TCF25	1.86993e-16	0.840638	CD163	9.37473e-09	2.78015	PLAU	0.0012254	1.22219	DEDD2	1.34593e-07	2.19428	RIDA	0.000791594	1.08814	NDUFAB1	0.0535544	0.313635	TUSC3	6.33534e-09	1.37658	UBQLN1	0.00151716	0.825501	SQRDL	7.69139e-10	1.74473
607	NES	3.80839e-07	1.74538	CCT4	3.62024e-11	0.445729	FAT4	1.73584e-25	1.72631	LTB	0.397542	1.52145	ASAP1	5.11462e-22	2.05053	CMAHP	9.75561e-10	2.72746	ADRM1	4.20615e-31	1.94104	SERPINB6	2.4486e-16	1.17776	UBL3	9.39042e-09	0.860234	MPRIP	0.00126386	1.19543	ROBO3	1.3835e-07	1.50066	MLN	0.000863115	7.49337	PTPRB	0.0541766	2.43349	PHYHIPL	6.4368e-09	5.46499	CLIP1	0.0015321	1.36462	AK3	8.38086e-10	1.27393
608	RNF150	4.38746e-07	1.4026	SNHG14	4.55161e-11	1.58334	LRRC58	1.79371e-25	1.56187	GJA5	0.398983	1.14681	NORAD	5.71201e-22	0.785224	MST1	1.02085e-09	3.02395	CPXM1	4.71926e-31	1.69885	IFI27L2	2.51804e-16	0.629666	RRAGC	9.4567e-09	1.74972	TAX1BP1	0.00127698	0.75511	ETS2	1.46741e-07	0.726858	IDH2	0.000885375	1.14649	RAB1B	0.0543563	0.550751	JAGN1	6.67985e-09	1.58115	CST2	0.00153799	5.53689	CSGALNACT1	8.40337e-10	2.93
609	CRISPLD1	4.68779e-07	1.36724	PHB	4.78089e-11	0.597919	CALU	1.87419e-25	0.467611	BTF3	0.399447	-0.0674282	TM9SF3	6.02436e-22	0.959793	UBXN4	1.12561e-09	0.534757	ITGA5	7.72357e-31	1.7859	EIF4A3	2.55726e-16	0.429061	HECA	9.59951e-09	1.49226	CPB1	0.00128337	0.612173	ECHDC2	1.71441e-07	1.20929	EXOSC8	0.000913915	0.704032	FBXL13	0.0551516	2.99522	RORA	7.13567e-09	1.95711	DOK5	0.00155702	1.97262	CISD1	8.47375e-10	1.10493
610	PIEZO2	4.82492e-07	1.52927	RFC4	5.54254e-11	1.9184	PHC2	3.36259e-25	1.65003	NFASC	0.40088	1.12621	DYNLT3	6.03243e-22	1.56487	LAMB1	1.17088e-09	0.377072	PABPC1	7.74727e-31	0.478176	NUTF2	2.77901e-16	0.761904	HAS2	1.01827e-08	0.831922	ALDH1A1	0.00130612	0.628975	ANK2	1.7201e-07	1.53055	VDAC2	0.000919165	0.431909	LGALSL	0.0554512	1.26496	ZNHIT1	7.41848e-09	0.858595	ZNF703	0.00162927	1.61985	TRIP6	8.81103e-10	1.5106
611	LECT1	4.82682e-07	5.99442	OVOS2	5.86812e-11	3.99121	AHCYL1	4.00535e-25	0.885305	RHOJ	0.405152	0.401547	SCML1	6.05535e-22	2.12601	SPCS1	1.28195e-09	0.316204	NEU1	9.5364e-31	1.65287	GABARAPL2	2.81636e-16	0.522463	C1QA	1.19903e-08	2.05179	PAM	0.00130838	0.680849	FAM198B	1.83647e-07	0.870758	SDHAF3	0.000943126	1.23396	EFR3A	0.0557994	1.08964	YWHAB	7.42355e-09	0.493889	REL	0.001745	1.96263	SEC11C	9.26399e-10	1.57393
612	C1orf43	5.09271e-07	0.365833	NSA2	6.23883e-11	0.576694	IRAK3	4.29944e-25	2.30617	NKD2	0.40556	1.86797	HNRNPA0	1.34262e-21	0.589966	PRR13	1.36982e-09	0.608485	PDLIM4	9.58608e-31	2.27779	PITX1	2.93235e-16	4.37202	KLF13	1.24286e-08	1.48998	MEF2C	0.00133704	1.55078	OAF	1.88506e-07	0.68972	RP11-343H5.4	0.000945109	0.741488	BCL2L1	0.0562592	1.28016	PTRHD1	8.67219e-09	1.07506	UBASH3B	0.00183131	3.14486	PKD2	1.01526e-09	1.42025
613	RPS4Y1	5.43786e-07	0.218666	RPL5P34	6.5025e-11	0.969122	CACNA2D1	4.35741e-25	2.37131	NR3C1	0.408831	0.195111	BMPR2	1.57562e-21	1.48694	IFI27L2	1.44055e-09	0.369789	PNPLA8	9.80492e-31	1.63253	RPL3P4	2.98434e-16	0.482322	HLA-DQA1	1.3609e-08	2.83285	PDCL3	0.00133986	1.26441	CAMLG	1.8969e-07	0.725781	LSM8	0.000970449	0.60412	MYO1B	0.0564745	0.953332	SLC47A1	9.51276e-09	4.09048	EFHD2	0.00185664	1.91577	TPM3	1.02105e-09	0.793758
614	CSNK2B	5.48751e-07	0.345276	MEA1	7.52544e-11	0.653632	AKAP12	4.90479e-25	0.559887	CD4	0.409241	0.759877	PELI1	2.03781e-21	1.89172	TMX4	1.54205e-09	1.04399	MAPRE1	2.06224e-30	1.15184	PRDX6	3.12202e-16	0.461639	PCSK5	1.38213e-08	1.21302	MAMDC2	0.00134324	1.40971	ATP6AP2	2.1129e-07	0.506263	DNAJC8	0.000994676	0.494515	NCOA4	0.0608239	0.546938	SCCPDH	9.51628e-09	1.58219	TJP2	0.00188208	1.76647	SLIRP	1.06949e-09	0.432266
615	NGFR	5.90172e-07	1.56102	H1F0	7.54138e-11	0.530566	TMED7	5.85731e-25	1.13182	MITF	0.410978	0.449114	ATP6V0D1	2.10466e-21	1.362	PLSCR4	1.66219e-09	0.642162	EIF4E	2.08859e-30	1.54807	ISYNA1	3.29038e-16	1.8682	ARHGAP21	1.44323e-08	1.19474	ECHDC2	0.00135132	1.17378	HNRNPF	2.43915e-07	0.483012	LAMTOR5	0.00104671	0.268734	MRPL2	0.0609682	0.686198	SF3B5	1.02417e-08	0.590146	DDX3X	0.00194713	0.396535	MORF4L2	1.21884e-09	0.43376
616	ESD	5.9281e-07	0.242448	SELK	7.77223e-11	0.268421	VASH2	6.82384e-25	2.62106	PTPRB	0.411214	1.1115	CEBPZ	3.84829e-21	1.45487	BIRC3	1.69084e-09	1.04394	VAPA	2.2339e-30	0.935143	LAMTOR1	3.75824e-16	0.894896	PLPP1	1.45586e-08	0.669274	MYO9B	0.00135356	1.87704	LTBP1	2.45731e-07	0.657501	STARD10	0.00107889	2.12511	MRPL34	0.0611042	0.67926	FADS1	1.05607e-08	1.76848	HNRNPF	0.00198026	0.459215	OBSL1	1.24366e-09	1.93259
617	RPL26L1	5.95747e-07	0.650365	RFC3	8.50816e-11	2.36745	SMURF2	7.35609e-25	1.94757	STEAP2	0.411853	0.617826	KPNA2	3.92003e-21	1.08407	COX7A2L	1.83551e-09	0.359277	C1orf122	2.78243e-30	1.88241	MRPL57	4.08714e-16	0.90801	SESTD1	1.62277e-08	1.52426	NPY1R	0.0013755	1.88705	ATRAID	2.71446e-07	0.41593	GDF15	0.00108745	1.46131	DBNL	0.0615684	0.933977	TAX1BP1	1.0847e-08	0.958466	EIF1AX	0.00203324	0.551953	BSG	1.31925e-09	0.503014
618	GINS2	6.10518e-07	1.59881	SSRP1	1.01607e-10	1.07359	EGR1	7.69473e-25	0.354707	FABP6	0.412424	2.89851	RPS17	4.09175e-21	0.299755	PDPN	2.01688e-09	0.439483	RCN1	3.31714e-30	1.13499	HIST1H2AC	4.31711e-16	1.53597	PLEKHA2	1.74668e-08	1.5314	GNPTG	0.0013969	0.932312	SAV1	2.80935e-07	1.16763	CIDEB	0.00113526	3.23894	PSME1	0.061582	0.235891	CCDC12	1.13237e-08	1.34173	CSF1	0.00208283	0.899258	CMPK1	1.60984e-09	1.09017
619	ATPIF1	6.94343e-07	0.268894	COA3	1.02303e-10	0.580235	PDCD6IP	1.10018e-24	1.18236	RGS22	0.416078	2.12076	NUDT4	4.87872e-21	1.14425	NUDT5	2.54019e-09	0.713788	SRI	3.78586e-30	0.891683	MBNL2	4.58549e-16	0.979039	WNK1	1.76865e-08	1.18544	ACAT1	0.00141698	0.886759	SH3PXD2B	3.15197e-07	1.06818	SEC61B	0.00118217	0.190958	ADGRL4	0.0624754	2.07612	UCHL3	1.1346e-08	1.49903	DHX15	0.00212544	0.736949	FAM63B	1.61229e-09	1.43967
620	SULT1E1	7.87305e-07	0.769196	LPAR6	1.04884e-10	1.37239	ATP6AP2	1.34053e-24	0.643203	LPL	0.416124	0.747537	ADRA2A	5.38555e-21	4.20227	FAM134B	3.31356e-09	2.41499	NQO1	4.32921e-30	1.90356	EGFL7	5.69222e-16	2.61527	IRF1	1.78353e-08	0.835579	SYNM	0.00145152	2.3475	ACYP1	3.8645e-07	1.22218	SDHC	0.00118458	0.521992	MAP7D3	0.0625455	1.00188	FLII	1.19167e-08	1.65241	HBEGF	0.00217319	1.16983	BANF1	1.756e-09	0.477912
621	FAT4	7.94405e-07	1.05024	KIF11	1.05338e-10	3.27443	FOXP1	1.94744e-24	1.07311	BMPER	0.418007	0.498322	AVPR1A	5.73587e-21	4.20281	PSMG2	3.33208e-09	0.479051	CBX3	5.0458e-30	0.869127	FHL3	5.71088e-16	2.51479	LIPA	1.85736e-08	1.20008	PIH1D1	0.00147459	1.11772	TSPO	4.26508e-07	0.570885	LIPA	0.00121253	0.895705	SFTPD	0.0628898	3.40735	NUDT16L1	1.30496e-08	2.36505	ALG13	0.00219205	1.18002	EBPL	1.89978e-09	1.5292
622	YIF1A	7.96449e-07	0.72054	ARL3	1.09761e-10	0.687527	LY96	2.4502e-24	1.59671	SOD3	0.419268	0.202507	MT-ND3	6.14753e-21	0.275668	BLVRB	3.55922e-09	0.619891	ASS1	5.90205e-30	1.79777	ARPC1A	5.83993e-16	0.88711	NCOA1	1.85818e-08	1.26032	PCSK6	0.00149347	1.63168	EDIL3	4.31893e-07	1.46389	MRPS7	0.00121334	0.763476	GMFG	0.0629794	0.951099	BTG2	1.34823e-08	0.652904	ETV3	0.00220139	1.61017	MEIS2	1.93193e-09	1.52732
623	TRAPPC2L	7.99669e-07	0.483369	CKAP5	1.29257e-10	1.5265	ITGA11	2.53304e-24	2.5059	OLFML1	0.421074	0.237968	DNAJA2	6.74917e-21	1.43567	PLLP	3.64665e-09	3.36823	HIST1H2AC	6.59931e-30	2.11576	TP53I13	6.37381e-16	2.18003	CTSH	1.8644e-08	0.959894	TNFSF10	0.00152712	1.10497	EMP3	4.76154e-07	0.356358	CYC1	0.00121362	0.638166	NKG7	0.0641537	1.88881	C1QBP	1.34966e-08	1.26485	WWTR1	0.00222758	0.780791	UBXN4	1.99919e-09	0.730243
624	GUSB	8.49682e-07	0.604872	C14orf166	1.36781e-10	0.402315	DBI	2.95924e-24	0.386413	SMAD6	0.421132	1.2818	CALD1	7.20191e-21	0.448033	ACAA2	3.80298e-09	0.665613	VDAC1	6.72724e-30	0.909501	RRBP1	7.14565e-16	0.974627	TMEM123	2.30597e-08	0.740395	NDUFV1	0.00154883	1.0601	FEZ1	4.78634e-07	1.41969	CCNA2	0.00124119	2.33371	FBXO32	0.0642323	1.22011	MMAB	1.4113e-08	2.13952	PIM1	0.00224632	0.811175	ATP2C1	2.14957e-09	1.43406
625	STMN2	8.50592e-07	2.68053	RPL10P3	1.42587e-10	1.64485	FGD5-AS1	4.26847e-24	1.02913	PCYOX1	0.421204	0.218144	KIAA1644	1.02998e-20	6.36742	CFL2	4.00535e-09	0.717979	IL1R1	6.91414e-30	1.10986	VEGFA	7.39843e-16	0.727933	EPS15	2.59822e-08	1.39963	C1orf85	0.0016091	26.374	CTSH	5.44264e-07	0.842438	NDUFA10	0.00132269	0.546334	ALDH2	0.0650521	0.504773	ACTR3	1.42771e-08	0.867715	MAPRE1	0.00234265	0.599896	TMSB10	2.21476e-09	0.569737
626	NCALD	8.52193e-07	1.22187	DHFR	1.58412e-10	2.16966	MAOA	5.15129e-24	1.73143	MILR1	0.424595	1.14178	PTP4A2	1.15681e-20	0.942225	NR2F1	4.68987e-09	0.923831	PITPNB	7.69784e-30	1.45795	PLK2	7.91854e-16	1.01156	BRI3	2.95838e-08	1.13885	AC007390.5	0.0016091	26.4115	CIRBP	5.68918e-07	0.338468	SPC25	0.00140182	2.17127	JADE1	0.0657912	0.725789	RRAGA	1.58067e-08	1.11049	MAP2K1	0.00243053	1.25906	HNRNPAB	2.40035e-09	1.03919
627	EBPL	8.57672e-07	0.962959	EXTL2	1.69215e-10	1.07415	PIK3CA	6.89525e-24	1.95313	LEPR	0.425045	0.30429	C16orf52	1.23079e-20	2.64569	PTGIS	4.71538e-09	0.57228	ATP5G3	7.8482e-30	0.599416	LAGE3	8.59634e-16	1.83268	RAP1A	3.04012e-08	0.743054	CCDC109B	0.0016091	26.3914	DAB2	5.74872e-07	0.598139	PET100	0.00143215	0.404892	TSPAN1	0.0658951	2.99727	NHP2	1.78822e-08	0.692748	BZW1	0.0024491	0.521155	ROMO1	2.5069e-09	0.409475
628	CCDC8	8.9768e-07	1.72341	CENPM	1.7047e-10	2.85108	MATR3	7.03621e-24	0.533839	HPGDS	0.425482	1.76648	ZBTB38	1.40452e-20	1.64723	MT-RNR1	4.743e-09	0.485327	SMOX	7.8501e-30	3.04623	BZW2	1.47667e-15	1.32514	ARIH1	3.78407e-08	1.26233	LRRC10B	0.00167046	5.08408	SELK	6.01002e-07	0.302204	SEPW1	0.00145546	0.246258	GBP2	0.0658985	0.760849	C19orf24	1.97865e-08	2.33236	EIF2AK3	0.00259417	1.53208	SEP15	2.67477e-09	0.433467
629	EPHA7	9.21411e-07	2.59116	PDHB	1.72514e-10	0.746779	SESTD1	1.37058e-23	1.70847	KB-1732A1.1	0.427505	1.04861	TOMM20	1.95462e-20	0.79566	GADD45B	4.7689e-09	0.251755	COX5A	8.81416e-30	1.05116	OS9	1.57171e-15	0.761844	CHPT1	3.79863e-08	1.65564	VDAC3	0.00170525	0.719665	ITGA11	6.20594e-07	1.88587	PSMA5	0.00152908	0.609098	CCNH	0.0660305	0.587791	NEU1	2.01827e-08	1.16661	FBXO30	0.0026691	1.49569	TMEM59	2.75199e-09	0.446011
630	PDIA4	9.61519e-07	0.625211	ATP5J2	1.83042e-10	0.245308	MXRA5	1.49432e-23	1.22538	CFI	0.428471	0.20793	PDK4	2.37452e-20	1.00303	TNFSF10	4.79148e-09	1.03279	BNIP3	8.8488e-30	1.33904	HNRNPDL	1.58163e-15	0.432774	AC013461.1	3.98934e-08	0.736993	PRKRA	0.00172405	1.10445	HAS2	6.22441e-07	0.677827	DCAF7	0.00153812	0.87705	HSP90AA1	0.0666584	0.0269466	PTS	2.13711e-08	1.03243	HSD11B1	0.00270969	1.42451	RPSAP58	2.8065e-09	1.14468
631	MCRIP1	9.65222e-07	0.722725	DLGAP5	1.84216e-10	3.85719	RPN2	1.51445e-23	0.623987	TMEM140	0.429308	0.73843	LARP1	2.46174e-20	1.47116	ANAPC13	4.85368e-09	0.455016	C7orf73	8.88112e-30	1.16831	FAM213A	1.6056e-15	1.2348	AK3	4.00495e-08	1.1464	IFI30	0.00177938	7.1199	C10orf54	6.37963e-07	1.20364	PSMB5	0.00160787	0.353143	NDUFA5	0.068055	0.291437	HSPB6	2.15885e-08	0.602117	RP11-626H12.2	0.00273184	5.46206	RPL13AP5	2.88302e-09	0.478634
632	TENM3	1.05633e-06	2.26431	CDCA7	1.85573e-10	2.5816	LATS2	1.84889e-23	1.46203	SYNE3	0.430025	0.529964	ZFP91	2.50259e-20	1.91365	YWHAZ	4.89465e-09	0.263029	LAPTM5	1.57954e-29	2.16436	RNASET2	1.65776e-15	1.95413	AMPH	4.11758e-08	2.39741	RP11-588K22.2	0.00179281	3.04275	GSTM5	6.55828e-07	0.977749	DARS	0.00166343	0.482029	SNRPN	0.0680569	0.425424	C14orf1	2.51618e-08	1.39316	AC007969.5	0.00292129	0.492629	MTDH	2.98249e-09	0.815712
633	ATRAID	1.06519e-06	0.300489	TCEAL8	1.86906e-10	0.405307	PTGFRN	2.1554e-23	1.65407	CASP4	0.431828	0.269159	ABCA1	2.88226e-20	1.52902	LEPROT	5.25484e-09	0.350437	COX7A1	1.81388e-29	0.883779	RPL36	1.76078e-15	0.465561	SH3BGRL3	4.28897e-08	0.351297	VCL	0.00180149	0.727154	DDX24	7.14218e-07	0.68971	RPA3	0.00170355	0.649508	ZFHX3	0.0680748	0.594252	SMIM19	2.63195e-08	1.19642	UTP4	0.00296258	1.24674	CLIC4	2.98595e-09	0.53782
634	RUNX1T1	1.18999e-06	1.02209	SOX11	2.00869e-10	3.41651	CAB39L	2.4396e-23	2.1419	ACSM3	0.436075	1.19019	ITGA5	5.41222e-20	1.43573	SLIRP	5.49212e-09	0.258622	TMEM179B	1.94184e-29	1.55167	ISLR	1.78673e-15	0.448316	SKAP2	4.53628e-08	1.18259	EEF2	0.00182604	0.0714408	ARHGAP10	7.27225e-07	1.69484	SST	0.00178882	3.24073	PPA2	0.0680852	0.651769	ISCA2	2.87551e-08	1.84959	METAP2	0.00312623	0.596803	PDCD6IP	2.98778e-09	1.10839
635	FAAP20	1.24494e-06	0.938243	ZC3H15	2.22594e-10	0.578796	RP4-614C10.2	5.29224e-23	1.14217	ACP5	0.441603	0.810809	PPA1	5.61934e-20	0.718665	TCEAL3	6.73921e-09	1.10312	HBP1	2.35722e-29	1.31603	RPS8	2.6058e-15	0.485997	AHR	4.71539e-08	1.23228	YPEL3	0.00183088	1.69826	ARIH1	7.39117e-07	1.12944	MAB21L2	0.001798	3.54901	C1orf198	0.068094	0.874329	ACAA1	2.87681e-08	2.08861	IRF1	0.00345462	0.666735	C14orf2	3.03897e-09	0.435247
636	ALDH18A1	1.24992e-06	1.14211	MEOX2	2.29522e-10	1.23145	UBE2L6	5.54952e-23	1.0534	ACADL	0.443529	1.55702	ELMSAN1	5.90955e-20	2.02347	ATP2B1	6.78119e-09	0.617121	UBE2L6	2.60436e-29	1.56612	RND3	3.16931e-15	0.467466	GUSB	4.7831e-08	0.936958	TECR	0.0018564	1.07405	IFI6	7.39567e-07	0.539483	PDIA6	0.00181795	0.268389	CACNA1H	0.0684211	3.13726	PRDX1	3.03969e-08	0.383047	RPL5P34	0.00353051	0.950486	FAM65B	3.04815e-09	2.83498
637	TWIST2	1.33663e-06	0.995045	NDC80	2.35391e-10	2.40134	PPM1B	6.07245e-23	1.57916	RP11-125O18.1	0.443787	1.44404	EIF4B	6.15777e-20	0.751432	BEX2	7.68689e-09	1.89577	PSMC4	3.23193e-29	1.70822	FBL	4.10478e-15	0.686188	SNX9	4.89839e-08	1.10421	PDLIM1	0.0018728	0.672506	HSPB2	7.45611e-07	2.13114	MLLT11	0.00181822	0.859774	COPS6	0.0686377	0.393771	SLC16A9	3.10602e-08	3.11724	CHORDC1	0.00374738	0.93415	RHOU	3.14393e-09	1.38569
638	PRRX1	1.41774e-06	0.34834	FAM162B	2.38826e-10	2.61939	SCPEP1	6.18641e-23	0.82474	PEBP4	0.444991	2.65114	WDR26	8.41646e-20	1.42588	LGALS3BP	7.84306e-09	0.345691	CIB1	3.61744e-29	1.50696	DRAP1	4.35054e-15	0.777807	HMOX1	4.97095e-08	0.451568	SIRT2	0.00193605	1.32173	PCOLCE	7.74555e-07	0.309831	PSMA1	0.00187721	0.394535	VDAC2	0.069473	0.319636	CD55	3.22739e-08	0.655925	RFX2	0.00385223	2.20043	SEMA5A	3.20681e-09	1.76013
639	HNRNPC	1.53901e-06	0.145428	TRA2A	2.53358e-10	0.651748	DEFA4	6.30123e-23	4.78141	ITIH5	0.449189	0.262148	SGMS2	9.1468e-20	2.0581	RPS7	8.09878e-09	0.370757	BEX3	5.36253e-29	0.511021	NDUFS7	4.84054e-15	0.902337	ADAM9	5.11868e-08	0.892326	KLC1	0.00205	1.58915	TPST1	7.82331e-07	1.08365	MTCH2	0.00187879	0.903693	ACADVL	0.070605	0.504145	CNPY2	3.23679e-08	1.00857	UBL3	0.00398545	0.712561	NFIB	3.34786e-09	0.503983
640	BEX4	1.62832e-06	0.735572	ADAM28	2.54607e-10	2.17369	OAT	7.18974e-23	0.502374	CD3E	0.449801	1.67662	WFDC2	9.7807e-20	1.72625	HAND2-AS1	8.41624e-09	2.16038	TIMM17A	5.42951e-29	1.36045	AEBP1	5.04146e-15	0.590464	TMED10	6.17887e-08	0.471592	CKB	0.00207563	0.945869	CDC42EP4	7.95739e-07	1.31522	TMEM92	0.00189369	5.0332	PPP1R12C	0.071037	1.46523	IMP3	3.30019e-08	1.61142	MLLT11	0.00399647	0.925897	FSTL1	3.45093e-09	0.471825
641	RANBP1	1.64728e-06	0.465697	PDHA1	3.39752e-10	0.906371	CTNNB1	8.03081e-23	0.717935	KITLG	0.451932	0.335979	SOX4	1.00429e-19	0.47922	SERTM1	9.63833e-09	2.2245	ATP6AP2	7.12868e-29	0.983775	LDOC1	6.44883e-15	1.59133	LAMC1	6.41139e-08	0.515735	B3GNT1	0.00210223	26.3564	PCSK6	9.55648e-07	1.70144	HSBP1L1	0.00200924	1.64363	PRMT2	0.0715138	0.631454	MRFAP1	3.42491e-08	0.53426	TAF4B	0.00404808	2.43474	FAM162A	3.45691e-09	0.629693
642	HPF1	1.67906e-06	0.792083	LSM6	3.68313e-10	0.700814	STXBP6	9.32928e-23	2.38756	ARHGAP12	0.45275	0.320077	TGFBR1	1.15803e-19	1.91637	C1D	1.02566e-08	0.55626	ARC	7.77249e-29	2.2623	TSPAN3	7.03455e-15	0.559977	HP1BP3	7.11146e-08	0.658235	PET112	0.00210223	26.3783	SEMA3B	9.63585e-07	1.57694	COPZ1	0.00201882	0.44453	EGFLAM	0.0720808	1.51917	MRPS33	3.45237e-08	0.950928	CBLB	0.00406876	1.02518	GBP3	3.46811e-09	2.45271
643	FAM127A	1.70815e-06	0.284489	PFDN1	3.85173e-10	0.669299	PTGS1	9.67871e-23	2.12272	RP11-693N9.2	0.453763	0.609668	NRP2	1.43701e-19	2.07553	ALG5	1.05466e-08	0.696718	PRPS1	7.79331e-29	2.0457	CPNE1	1.10575e-14	1.22831	AHCYL1	7.38261e-08	0.768257	RP11-264B14.1	0.00210549	4.08004	A4GALT	1.069e-06	2.55147	ATP5H	0.00203407	0.257844	ADGRE5	0.072789	1.12803	CYP3A4	3.55112e-08	10.3277	RPF2	0.00482178	0.724197	DUT	3.92893e-09	0.709567
644	INSIG2	1.80406e-06	1.22624	PTCH1	4.44229e-10	2.19172	INTS6	1.38173e-22	1.36298	NMI	0.454376	0.41689	CCDC71L	1.47546e-19	1.69072	RBM3	1.22378e-08	0.262831	PTRH2	8.82216e-29	1.80722	ANAPC11	1.13971e-14	0.452176	JAG1	7.4828e-08	1.00796	EGFL7	0.00214222	1.95358	MXRA7	1.10381e-06	1.28679	PTGR1	0.00211275	0.707223	CKMT2	0.0742007	2.73523	LDLR	3.55954e-08	1.30877	DIMT1	0.00497659	1.01493	ZNF330	4.04492e-09	1.21287
645	SIVA1	1.91282e-06	0.443391	ATP5C1	4.54292e-10	0.309195	ATP6V0E1	1.52049e-22	0.367671	CC2D2A	0.455501	0.456227	ZRANB1	1.72715e-19	2.02938	THYN1	1.28774e-08	0.662088	GTF3C6	1.13871e-28	1.1068	EIF3I	1.15673e-14	0.543014	PTPN13	7.57106e-08	1.53231	FAM162B	0.00216306	2.16352	ADAM9	1.17006e-06	0.715083	C11orf54	0.00213728	1.20459	RP11-527N22.1	0.0746904	5.4869	PPP1CA	3.83465e-08	1.10619	NPM1P27	0.00500493	1.19407	PRR15	4.19735e-09	5.09683
646	VWA1	1.98466e-06	1.948	MEG3	4.77643e-10	0.394695	ZC3H11A	1.78091e-22	1.04252	CD47	0.456447	0.18851	LINC01578	1.87742e-19	1.25099	CARNS1	1.29175e-08	3.66373	PET100	1.32799e-28	0.957719	NME1	1.18386e-14	0.611152	ESYT2	7.701e-08	1.15664	SORT1	0.00216967	2.28676	CRLF1	1.2256e-06	2.82948	NDUFA2	0.00216224	0.364688	MAL	0.0749648	3.13016	MRPL46	4.26692e-08	2.52017	SERBP1	0.00520237	0.385941	MKNK2	4.41708e-09	1.65791
647	MAGEL2	2.00478e-06	3.15061	FXR1	4.95573e-10	0.720801	ARHGAP12	1.80543e-22	1.84559	SERPINA3	0.458154	0.221273	CTNNAL1	2.1855e-19	1.24718	TMCO1	1.30757e-08	0.388382	SFRP2	1.38135e-28	0.623654	STRAP	1.2261e-14	0.737297	STAT3	9.20728e-08	0.686731	SUN2	0.0021859	1.43493	ARC	1.33746e-06	1.38972	CCDC167	0.00217597	0.994663	CABP1	0.0751879	3.0228	MFF	4.37656e-08	0.959322	RPL41P2	0.0055546	1.71627	HIPK3	4.91661e-09	1.07462
648	UBL5	2.08605e-06	0.110095	PEG10	5.01889e-10	0.564366	COPA	2.25416e-22	1.03891	GBP2	0.459567	0.290952	YTHDF2	2.68918e-19	1.17697	MLF1	1.36839e-08	0.796257	RPL10A	1.39542e-28	0.346704	UBE2D2	1.24636e-14	0.754323	MAN2B2	1.01449e-07	1.61575	YWHAB	0.00232679	0.31242	TMEM100	1.3405e-06	1.29125	GALM	0.00217773	1.55298	SNX3	0.076839	0.239298	MRPL49	4.43665e-08	2.13435	CILP	0.00556561	0.615312	SERINC1	4.98663e-09	0.493898
649	GNG2	2.15334e-06	0.928378	EPHB3	5.13526e-10	2.18199	LOXL1	2.30413e-22	1.89132	PLTP	0.459937	0.12458	RBM12	2.94635e-19	1.79585	CDK7	1.38034e-08	1.28443	CSF3	1.88313e-28	1.70653	ETS2	1.25254e-14	0.834061	YY1	1.01857e-07	0.906789	SCARA3	0.0023945	1.40322	RSRC2	1.51491e-06	0.515491	FAM213A	0.0021812	0.776836	BCAP29	0.0777325	0.561227	SEC61B	4.47486e-08	0.387211	FAM198B	0.00562614	0.789387	RPL36AL	5.01516e-09	0.506954
650	FAM213A	2.22444e-06	0.701916	NCAPG	5.84444e-10	3.33064	UBL3	2.47615e-22	0.886983	GATA2	0.4626	0.573064	PAK2	2.96364e-19	1.6928	BCL3	1.39039e-08	1.35229	RPN2	2.05927e-28	0.974618	TCEAL4	1.27968e-14	0.543747	SLITRK4	1.05417e-07	2.56821	OLFML1	0.00240884	0.9967	DNASE2	1.66537e-06	1.53068	F2RL1	0.00220114	3.09424	C1QA	0.0778392	1.1621	CD14	4.53213e-08	2.64315	EIF3J	0.00564639	0.704188	KLK7	5.2795e-09	3.46831
651	PSMD8	2.26466e-06	0.380412	RAB11A	5.93405e-10	0.456871	WIPF1	2.48365e-22	1.50274	PIR	0.463691	0.560604	FKBP4	3.55966e-19	1.5262	BACE1	1.47638e-08	0.914098	CD151	2.19538e-28	0.998125	RAB2A	1.29986e-14	0.615596	SCRG1	1.05956e-07	1.18532	NR3C1	0.00245359	0.827249	NXT1	1.76053e-06	1.0527	ITGAE	0.00233282	0.652849	FBLIM1	0.0779571	1.36197	RAB9A	5.1412e-08	1.52483	COX17	0.00570145	0.46736	PTMA	5.36308e-09	0.57025
652	RHOC	2.27341e-06	0.283586	KIFC1	6.06565e-10	3.31512	APBB2	2.85995e-22	1.73643	MX2	0.466168	0.610369	GJA4	3.59021e-19	3.16503	EPB41L4A-AS1	1.56763e-08	0.493785	ISG20	2.31374e-28	2.91351	PGM5	1.33192e-14	2.52234	MRC2	1.11353e-07	0.748012	RP11-468E2.2	0.00250427	26.3176	TNFAIP2	1.94031e-06	1.03046	CDHR5	0.00235354	7.70211	TACC1	0.0785641	0.31877	NDUFV1	5.29364e-08	1.32113	CSRNP1	0.00601188	0.649824	TEAD1	6.02674e-09	1.90603
653	MRPL20	2.41693e-06	0.379799	FAM133B	6.20911e-10	0.725925	SEPT2	2.95154e-22	0.445762	RPS16	0.466643	-0.0345117	YAP1	4.36469e-19	1.24014	PIM1	1.58337e-08	0.667311	MCL1	2.90687e-28	0.609728	NPC2	1.35632e-14	0.416367	GLTSCR2	1.16493e-07	0.803678	IQSEC1	0.00255338	1.69673	SPTBN1	1.95392e-06	0.438429	HNF4G	0.00236554	6.02988	DMD	0.0824186	1.56052	MRPL20	5.59136e-08	0.721201	PPIF	0.00609939	1.04063	RPN1	6.27336e-09	0.825663
654	NOTCH3	2.52515e-06	0.774512	NKTR	6.58818e-10	0.92183	PPP2CB	3.4952e-22	0.786074	SDR16C5	0.466733	3.51623	WNK1	4.56771e-19	1.43048	RPL3P4	1.61226e-08	0.287075	BGN	3.05873e-28	0.935706	SEC11A	1.6614e-14	0.479675	KANK1	1.21865e-07	1.61832	ADIRF-AS1	0.00259567	3.48892	MYOC	1.95886e-06	1.13586	DAB1	0.00238713	4.56768	NEDD9	0.0825485	0.920325	POLR2J	5.60166e-08	0.83084	TFRC	0.00621605	0.801469	CLIC3	6.63737e-09	2.82121
655	COL9A1	2.60898e-06	2.79824	BMP5	7.42956e-10	1.765	APOL3	4.1378e-22	2.42338	RASL11A	0.466963	0.58945	LTBP2	5.12464e-19	0.790625	FTH1	1.67562e-08	0.518079	PSMD14	3.18999e-28	1.50904	PAPSS1	1.75124e-14	1.3202	RNF115	1.30081e-07	1.63243	HIGD1A	0.00260267	0.621146	DPP7	1.98219e-06	1.19312	VPS25	0.00246279	0.888742	CCL3	0.0827228	0.640511	NAPRT	6.09096e-08	3.26657	CEBPZ	0.0066457	0.868363	LRP11	6.86546e-09	2.22588
656	ENY2	2.68989e-06	0.295019	SVBP	8.13023e-10	0.623282	KDSR	4.17745e-22	0.959649	RP11-736K20.4	0.467816	0.980314	MRPL32	5.39809e-19	0.870648	TRAPPC1	1.67565e-08	0.5612	MANF	4.80556e-28	1.50155	SNHG18	1.9493e-14	1.51488	PPP1R18	1.4086e-07	1.21151	SF3B2	0.0026085	0.836788	PMP22	2.07127e-06	0.307945	PDHA1	0.00246685	0.818071	SLC38A11	0.0827649	3.62248	SUCLG1	6.19458e-08	0.830985	PET100	0.00666568	0.440157	TGM2	8.06745e-09	1.22404
657	CDKN1C	2.73022e-06	0.322485	CLNS1A	8.91055e-10	0.742202	MYOC	4.48337e-22	1.32526	SMPDL3A	0.471386	0.412304	PLIN2	5.72612e-19	0.618373	RBX1	1.68123e-08	0.241365	DRAP1	5.36849e-28	1.19717	PPIF	2.02253e-14	1.40095	ZC3H11A	1.45034e-07	0.943066	DHRS3	0.00262604	1.36194	IDS	2.34451e-06	1.0783	C8orf59	0.00252061	0.264014	NMNAT2	0.0830129	3.91487	SMCO4	6.56705e-08	2.09574	MED13	0.00689437	1.05058	CDON	8.06991e-09	1.62582
658	LHFPL2	3.21877e-06	0.783851	PRKDC	9.03469e-10	1.0843	MTPN	5.09938e-22	0.868711	CD48	0.471467	0.984239	HBEGF	5.8498e-19	1.65243	SF3B5	1.68239e-08	0.284847	SPCS3	5.39989e-28	1.66865	CDC37	2.23368e-14	0.813886	ATL3	1.47541e-07	1.19202	COL12A1	0.00264341	0.406505	PLAUR	2.44782e-06	0.552161	C1orf43	0.00252138	0.379939	ACTC1	0.0839866	1.74599	MRPS22	7.12297e-08	1.46058	DNAJB6	0.00720276	0.504498	FAM134B	8.10147e-09	2.78662
659	MROH8	3.32107e-06	1.26756	JPX	9.38412e-10	1.00161	NCKAP1	5.39848e-22	0.906148	CTD-3014M21.1	0.47466	0.582433	OSBPL8	5.95992e-19	1.61601	RPS27AP16	1.73037e-08	0.330129	CLDND1	6.20098e-28	1.03393	PHLDA2	2.29842e-14	1.19466	SERPINB2	1.51608e-07	1.99295	HSD11B1	0.00269542	1.43118	CBX4	2.71353e-06	1.56506	AGT	0.00252493	2.23807	COX4I1	0.0871902	0.0610205	SYF2	7.33498e-08	0.778841	VTRNA2-1	0.00728173	0.756835	ITLN2	8.84697e-09	3.95864
660	BEND5	3.47756e-06	1.9377	ATRX	1.03358e-09	0.732584	AZIN1	5.52699e-22	0.745572	OAS1	0.476001	0.684971	MIR222HG	6.10662e-19	2.71235	CRLS1	1.74653e-08	1.33346	MGST3	6.29091e-28	0.58601	NFKBIZ	2.31642e-14	0.624957	JAK1	1.56235e-07	0.8852	DAG1	0.00280811	1.58607	STAT3	2.72177e-06	0.586336	PON2	0.00255313	0.798887	ECH1	0.0875404	0.368778	MAF1	7.40038e-08	1.65552	GLIS3	0.00731376	2.28851	NUCB2	9.05618e-09	0.532833
661	MAGEH1	3.49471e-06	0.647029	COA1	1.07477e-09	0.99191	TTC28	7.51914e-22	1.57972	LINC00473	0.477899	1.66164	MIDN	6.14678e-19	1.29509	LRP2	1.75251e-08	3.24139	SF3B5	8.67271e-28	0.796717	RBX1	2.84386e-14	0.422266	EFCAB14	1.67883e-07	1.2581	TNNC1	0.00283064	3.38395	RNF130	2.73435e-06	0.992389	MAGOHB	0.00257137	0.784251	MT-TM	0.0883144	0.79713	NDRG4	7.41427e-08	4.60446	PLSCR1	0.00732093	0.573826	AP1M2	9.29133e-09	3.55219
662	ATP5H	3.7838e-06	0.217534	PARP2	1.10474e-09	1.49445	GNAI2	9.24279e-22	0.900752	NCALD	0.479333	0.361668	LRRC59	6.45817e-19	1.23187	PPIB	1.96418e-08	0.296227	CCL7	8.84298e-28	5.03736	COPZ2	3.04066e-14	1.55808	RAB7A	1.68204e-07	0.413214	MSN	0.00284556	0.602046	PGRMC1	2.81893e-06	0.434533	OSTC	0.00261193	0.213572	RAB20	0.0887316	1.93285	MRPL4	7.46628e-08	1.93099	RPL30P4	0.00745375	1.60477	HP1BP3	9.53477e-09	0.68368
663	EFNB1	3.82405e-06	1.23201	IDH2	1.19308e-09	1.18177	AKAP13	9.24618e-22	1.19398	TACSTD2	0.479431	0.618328	GNB1	6.56411e-19	1.01936	BRD2	1.98438e-08	0.300914	GABARAPL2	9.02888e-28	0.766027	NEDD9	3.1653e-14	1.79629	GOLPH3	1.75504e-07	0.995158	WASH3P	0.00287617	3.98503	VMP1	2.85688e-06	0.462905	SEC13	0.00264012	0.451895	MBNL1-AS1	0.0891044	2.65091	ERGIC3	8.94812e-08	0.602696	LCP2	0.00750637	2.27458	KIF21A	1.05439e-08	2.60541
664	PEG3	4.2243e-06	0.871262	SMC2	1.42923e-09	2.02906	REV3L	1.43577e-21	2.01562	SERPINB1	0.481055	0.258088	CAB39	6.5892e-19	1.82543	NSRP1	2.08401e-08	0.684889	CTD-3035D6.1	9.11763e-28	2.63652	BAMBI	4.74441e-14	2.12403	BIRC3	1.80871e-07	1.22232	CAT	0.00296499	0.901344	MIR222HG	2.94823e-06	1.95624	FXYD6	0.00271725	0.691215	CTNNA1	0.0893877	0.350475	LINC01116	9.03898e-08	2.33984	CFI	0.00759885	0.681858	GOLM1	1.07168e-08	1.20695
665	PAPSS1	4.43735e-06	0.780072	ANP32B	1.45347e-09	0.503059	CTSA	1.57209e-21	0.825582	SECISBP2L	0.481773	0.42699	TOB2	7.7307e-19	1.3115	ERH	2.20472e-08	0.257656	C14orf166	1.13114e-27	0.876974	POLR2E	5.14641e-14	0.780011	IGLC3	1.93683e-07	2.25718	MVP	0.00298402	1.31667	CYCS	3.04368e-06	0.279289	VPS28	0.00280557	0.51785	PPP1R11	0.0896186	0.704763	SIAH2	9.74498e-08	1.92293	ADM	0.00769024	0.496706	SERTM1	1.10491e-08	2.68614
666	GPC6	4.68339e-06	0.516716	RPS7P10	1.58663e-09	1.55072	SARAF	1.61862e-21	0.529571	CA3	0.482368	0.644334	UBE2R2	8.27735e-19	1.2622	CCDC69	2.23227e-08	2.06201	CTSA	1.24959e-27	1.26955	CETN2	5.81908e-14	0.757684	SERPINB9	1.94225e-07	1.8408	AC013394.2	0.00298578	11.3996	NKX6-1	3.13087e-06	6.8445	EDN1	0.00290443	2.45889	COL4A1	0.0905245	0.319521	CCL4L2	1.04536e-07	1.4517	COQ10B	0.00777172	0.951207	WFDC2	1.13865e-08	1.39729
667	UFC1	5.03101e-06	0.405107	THAP9-AS1	1.60276e-09	0.861763	SRSF6	1.80154e-21	0.930889	ETV1	0.484276	0.359997	HK1	1.06823e-18	2.02541	LSM5	2.33409e-08	0.277455	HCFC1R1	2.11329e-27	1.00486	KCTD11	6.56104e-14	3.63289	NR3C1	1.96e-07	0.860953	WBP2	0.00308038	1.08562	AZGP1	3.2618e-06	5.58945	DHRS11	0.00292051	4.43548	ARHGAP1	0.0907473	0.833764	MRPL40	1.11437e-07	1.14582	SLC4A7	0.00808031	1.42935	CLDN11	1.16e-08	1.9152
668	FLNB	5.03919e-06	0.864838	SNORD3A	1.94552e-09	2.04888	OS9	1.97816e-21	0.720323	ABCB5	0.48497	1.77127	RELA	1.35516e-18	1.85947	SLC9A3R1	2.35015e-08	1.46445	CXCL2	2.12795e-27	1.08691	ILK	6.75194e-14	0.71853	IL13RA1	2.01062e-07	1.31555	FIS1	0.00313375	0.588421	SIGIRR	3.32001e-06	1.68907	DHRS7	0.00296162	0.529186	HLA-DMA	0.0909811	1.55476	ABCC3	1.20324e-07	4.62869	GABPB1	0.00815569	1.3131	UHMK1	1.20283e-08	2.16604
669	MRPS14	5.12879e-06	0.599303	FDPS	2.06932e-09	0.628978	SFRP1	3.84026e-21	0.847429	RPL3P2	0.485323	0.388595	CCT5	2.04907e-18	0.815515	FAM177A1	2.42089e-08	0.635867	SNX9	2.25812e-27	1.69328	EIF3G	7.44792e-14	0.857684	WWTR1	2.11263e-07	0.832991	RP11-14N7.2	0.0031417	1.82526	ADGRD1	3.49028e-06	0.874234	GUSB	0.00305793	0.620477	MICAL1	0.0912148	1.86436	HSPD1	1.24876e-07	0.401622	SLC25A44	0.0083136	1.98141	NECAB1	1.24414e-08	4.68401
670	RP11-112J1.1	5.37395e-06	0.693634	MT-ND4	2.09067e-09	0.424817	PNISR	3.99319e-21	0.624343	IL34	0.486457	1.3441	TMEM123	2.35031e-18	0.897594	MT1L	2.44564e-08	0.793663	ATP5B	2.28922e-27	0.68816	FAM162A	7.47712e-14	0.661006	ELMSAN1	2.32924e-07	1.54584	CDS2	0.00317047	1.90931	CYP27A1	3.57134e-06	1.96509	F11R	0.00312272	1.96272	DACT3	0.0916209	1.35365	SREBF1	1.26301e-07	2.41384	CCDC47	0.00834843	0.690364	ODC1	1.3747e-08	0.818404
671	PDCD6	5.3832e-06	0.448229	CCT6A	2.13591e-09	0.594324	HEXIM1	4.05378e-21	0.770384	NKG7	0.486879	0.653874	YWHAE	3.01134e-18	0.474777	AC124789.1	2.56321e-08	2.97221	CHIC2	3.20286e-27	2.08523	CD83	7.91567e-14	1.31352	NUCB1	2.39486e-07	0.700007	C12orf23	0.00324033	26.2812	RASSF4	3.58814e-06	2.02749	PHB	0.00314853	0.487326	SLC25A5	0.0924457	0.201275	MRPL13	1.27181e-07	0.868281	HOMER1	0.00886175	1.65586	CCDC6	1.38491e-08	1.94053
672	EMX2	5.5429e-06	1.40109	C4orf3	2.14988e-09	0.216225	P4HA2	6.28282e-21	0.987892	LIPF	0.48918	2.81961	CSDE1	3.09633e-18	0.537998	RPL27	2.6078e-08	0.266026	NDUFB4	3.52277e-27	0.619616	FKBP11	7.98618e-14	1.08844	PPP1R15B	2.54502e-07	0.873476	TESC	0.00328131	3.36428	STIM1	3.63024e-06	1.64186	ATP6V1G1	0.00316	0.219072	SRL	0.0934282	2.38648	CNPPD1	1.2755e-07	1.96205	DUSP14	0.00899991	1.12084	IFI27L2	1.46935e-08	0.551643
673	ZFHX4-AS1	5.61023e-06	4.25906	MLF2	2.28417e-09	0.571108	XPO1	8.1377e-21	0.935044	PRCP	0.492562	0.198886	DDX18	3.17438e-18	0.764197	FAM153B	2.7776e-08	3.27379	FAM162A	3.7309e-27	1.03575	LAPTM5	8.07032e-14	1.48678	OGFRL1	2.73213e-07	1.35872	FAM50A	0.00331229	1.5146	LAMP2	3.64325e-06	0.423146	MAOB	0.0031897	1.92662	TTLL7	0.0937108	2.0738	MRPS15	1.27589e-07	1.14053	MAP4K5	0.00900041	0.910366	WDR83OS	1.49346e-08	0.406782
674	EIF3H	5.63779e-06	0.22371	TOP2B	2.42526e-09	0.925081	ELF1	9.33836e-21	1.22425	C9orf24	0.493351	2.84282	SOCS2	3.43721e-18	2.14302	PDLIM3	2.78002e-08	0.883802	FOSL1	4.30688e-27	1.91544	C7orf50	8.25024e-14	1.58057	GPR183	2.84655e-07	1.75318	ITGB5	0.00333252	1.04037	ZNF106	3.79777e-06	1.00992	CCT6A	0.00330634	0.541857	ENTPD3	0.0946943	1.9086	IGLC2	1.28089e-07	1.56034	ZC3HAV1	0.00956245	0.758378	PRNP	1.77565e-08	0.400209
675	PRKG1	6.06392e-06	0.991002	MZT1	2.56849e-09	1.27559	PBX1	9.42473e-21	0.914361	TEKT3	0.493786	1.06712	SLC38A1	3.83892e-18	2.28778	NDUFA3	2.98923e-08	0.265795	UBE2I	5.83905e-27	1.00799	GALNT2	8.26254e-14	1.47883	GFRA1	2.98944e-07	1.36561	ARID5A	0.00345315	1.76395	OPTN	3.84346e-06	0.732201	HBA2	0.00335248	0.104364	EPDR1	0.0947863	1.21115	PTP4A1	1.5027e-07	0.630712	FCER1G	0.00973095	0.875517	ALOX5AP	1.81816e-08	1.59428
676	LDB2	6.08179e-06	0.972817	ASF1A	2.61145e-09	1.20845	RRBP1	9.49847e-21	0.895207	NKX2-1	0.495414	3.35922	TGFB1	4.74015e-18	3.03309	MRPL54	3.00443e-08	0.823714	KLF6	8.49129e-27	0.655562	GLT8D1	9.54173e-14	1.06678	GLG1	3.29391e-07	0.913044	NDUFC1	0.00355996	0.384639	TOX2	4.09406e-06	3.19287	RNF128	0.00335769	4.31014	POLR2I	0.0953072	0.397049	VPS29	1.51623e-07	0.618534	TSLP	0.00994462	3.11077	TAF1D	1.8438e-08	0.605965
677	RARS2	6.36344e-06	0.829885	RNASE1	2.75464e-09	0.760935	MGEA5	1.36786e-20	1.17486	GIMAP2	0.497599	1.21062	RPF2	4.80137e-18	1.0524	COX17	3.25041e-08	0.315431	PSMB3	8.52654e-27	0.885076	COX7A2	9.56098e-14	0.432037	CPQ	3.62388e-07	0.758295	C1QTNF2	0.00358562	1.51294	AES	4.17823e-06	0.694545	NIT2	0.0035441	0.896227	BCAS2	0.0970363	0.408284	PSAT1	1.56033e-07	2.40031	RPL15P3	0.0100163	0.496943	CLIP4	1.89885e-08	2.30496
678	PAFAH1B1	6.48769e-06	0.44683	PSMD10	2.90588e-09	0.832668	SLC43A3	1.67164e-20	1.42695	RNY1	0.498861	1.24695	PSME4	6.00456e-18	2.47628	CALCOCO1	3.49814e-08	1.50178	ATP13A3	1.45355e-26	1.36284	CRYAB	9.89122e-14	0.278108	NPTN	3.73945e-07	0.750389	LAMA5	0.00368302	2.5292	NEDD9	4.23531e-06	1.47292	COMMD10	0.00362072	0.978811	PRMT9	0.0975809	1.35368	CNN3	1.56931e-07	0.468951	SNHG3	0.0104481	0.793582	RCN1	1.91054e-08	0.674517
679	ZNF385D	6.87366e-06	1.3698	GNPAT	3.06356e-09	1.28316	MED13L	1.74854e-20	1.32094	CASS4	0.499205	2.25394	COPS8	6.24271e-18	0.796519	SEC11A	3.55847e-08	0.262391	NAA20	1.68841e-26	1.29277	LTBP3	1.02813e-13	1.45672	YPEL2	3.81939e-07	1.65035	C19orf60	0.00369503	1.13907	ATG101	4.31394e-06	1.2413	CENPU	0.00363775	1.73019	CD3D	0.0979465	1.82176	CYB5R3	1.67307e-07	0.761855	TAF13	0.0105687	1.05195	SRSF7	1.91086e-08	0.406004
680	ARRDC3	7.17863e-06	0.49849	NDUFB6	3.16608e-09	0.275857	JAG1	1.8053e-20	1.05806	PHYHD1	0.49974	0.360655	NAV2	6.2518e-18	3.22615	LAMTOR5	3.89489e-08	0.233863	RPL10AP6	1.69087e-26	0.96054	SGCG	1.14553e-13	3.07226	PABPC1	3.99007e-07	0.270862	BLVRA	0.00408658	1.01592	MEF2D	4.63485e-06	1.08866	BUB3	0.00365419	0.717406	AK1	0.0988516	1.69038	SRI	1.86854e-07	0.566566	TIMP2	0.0111774	0.195442	SFPQ	2.2212e-08	0.462213
681	S100B	7.47631e-06	2.96112	ZNF738	3.25655e-09	2.44414	COL5A2	2.143e-20	0.322674	GKN2	0.501107	4.46937	MIR29A	8.0353e-18	2.89557	GHITM	3.97687e-08	0.359829	MCUB	2.20386e-26	2.21377	ACAP1	1.22307e-13	3.24722	CHD1	4.25594e-07	1.008	TIMP4	0.00410812	3.01392	PEBP1	4.63769e-06	0.221291	KPNA2	0.00375709	0.633711	ATP2B4	0.0990021	0.466749	ACYP1	2.10802e-07	1.45698	FAUP1	0.0116263	1.7376	ATP6V1C1	2.22275e-08	1.38251
682	NELL2	7.52403e-06	2.40959	XPO1	3.35381e-09	0.670947	DLC1	2.26439e-20	1.00975	TMEM243	0.501581	0.252738	KIF5B	8.60976e-18	0.855666	NDUFB7	4.46887e-08	0.300759	FAM96B	2.34225e-26	0.970889	UQCR10	1.24774e-13	0.398399	RAB21	4.28894e-07	0.877041	GIMAP4	0.00431027	3.2088	HNRNPH3	4.7798e-06	0.32823	MRPS35	0.00378626	0.750884	GSTK1	0.0998189	0.364977	EIF6	2.17776e-07	0.847447	UBE2L3	0.0117008	0.515391	SHISA5	2.2514e-08	0.907951
683	EID1	7.53883e-06	0.162076	SUPT4H1	4.09968e-09	0.467535	SMARCA2	3.16009e-20	0.979033	ATP8B4	0.501704	1.02706	FNIP2	9.20067e-18	1.94611	TNFSF13B	4.72152e-08	0.9004	ITPRIP	3.5267e-26	1.98122	UBXN4	1.25783e-13	0.74828	RAI2	4.29643e-07	1.84728	RRAS	0.00431308	1.38794	TRAC	4.83315e-06	1.75058	ARID3A	0.00380867	2.48031	CLDN18	0.100824	2.66524	EIF3I	2.22805e-07	0.577406	PFDN5	0.0118038	0.106143	APEX1	2.36283e-08	0.564392
684	CD99	7.53955e-06	0.118513	DNAJC9	4.42437e-09	1.50403	LVRN	3.23445e-20	3.49627	FUOM	0.502371	0.473329	GLIPR1	9.71816e-18	1.39167	ATP5F1	4.98421e-08	0.246184	DAB2	3.70667e-26	1.09219	CD74	1.26565e-13	0.575301	GADD45G	4.66857e-07	1.56509	TEX261	0.00433502	1.41174	YPEL5	4.94901e-06	0.434631	MRPS14	0.00384167	0.640424	TNFSF12	0.10162	1.19457	ATP6V0D1	2.24672e-07	1.15743	ELF1	0.0119386	0.85098	MOSPD2	2.4101e-08	2.3174
685	C7orf73	7.57184e-06	0.437221	CHD2	4.78164e-09	0.776545	PTTG1IP	3.91613e-20	0.649409	CACNA2D2	0.503947	1.64814	SIAH2	9.83694e-18	2.12243	MORN2	5.18695e-08	0.825882	BZW1	3.74153e-26	0.942221	CTSA	1.54843e-13	0.819453	DSTN	5.30671e-07	0.2578	RER1	0.00440593	0.795832	S100A13	4.96975e-06	0.298404	NDUFA8	0.00387377	0.609638	MSRB1	0.102036	1.54882	CCT7	2.27116e-07	0.865911	BACH1	0.0121203	1.1618	TMEM14A	2.43478e-08	0.705578
686	PRDX2	8.21531e-06	0.254836	APOO	5.6089e-09	1.36849	SNHG12	4.24015e-20	1.35914	KCND3	0.504033	0.772312	EIF2AK3	9.84627e-18	2.17073	ATP6V1E1	5.25191e-08	0.560435	MRPL14	4.39857e-26	1.3806	PLAUR	1.59499e-13	0.669208	DAZAP2	6.80958e-07	0.464001	COPE	0.00443016	0.579682	ABCA8	5.66911e-06	0.434859	NDUFS2	0.0039166	0.653065	AKTIP	0.102242	1.15961	POLR2I	2.50565e-07	0.866299	LARP4	0.0122391	1.25702	APOBEC3C	2.47321e-08	1.21754
687	DCHS1	8.80252e-06	1.28697	CCDC68	5.61123e-09	2.80877	IL1R1	4.48495e-20	0.660568	PDE5A	0.505754	0.44495	CDC42SE1	1.16171e-17	1.7165	ITGAE	5.4528e-08	0.576049	NXT1	5.01135e-26	1.77133	POLE4	1.60359e-13	1.13599	CHMP3	7.57216e-07	0.726444	TNFSF12	0.00443399	1.77404	RHOA	5.69808e-06	0.290156	UQCRC1	0.00396342	0.728506	MEF2D	0.102882	0.651906	TMEM9	2.53215e-07	0.936641	CHSY1	0.0123753	0.803164	MYL12B	2.47987e-08	0.48811
688	TCF7L2	9.85713e-06	0.723787	IMPDH2	5.61685e-09	0.434102	PIGT	4.82212e-20	0.996792	MTND2P28	0.506178	0.520576	PDZD8	1.21149e-17	2.32968	ICAM1	5.78154e-08	0.433321	VCP	6.97291e-26	1.26815	TMEM261	1.76946e-13	0.737429	TMEM173	7.85986e-07	1.18728	PTPRB	0.00448239	3.11979	PBX1	5.80702e-06	0.695962	FAHD1	0.00408882	1.0677	CBR1	0.104098	0.580302	CD2BP2	2.58492e-07	1.62464	MXRA7	0.0125747	1.11966	TSTD1	2.50586e-08	1.63555
689	TYMS	9.85878e-06	0.800234	RBM17	5.81379e-09	0.75204	SAR1A	5.26635e-20	0.628017	CCR1	0.506888	1.56334	MAFG	1.23194e-17	2.20054	TP53TG1	6.66682e-08	0.967444	SBSN	8.32428e-26	7.03613	SMARCB1	1.87404e-13	1.61981	MIR99AHG	7.85996e-07	1.05427	DARC	0.00452797	26.2948	UCHL1	5.99582e-06	0.885723	COX20	0.00411533	0.491244	MYOM1	0.104159	2.89418	TMEM134	2.7053e-07	1.96224	ANK2	0.0128359	1.22374	ARGLU1	2.55793e-08	0.822725
690	TUBB2B	1.01897e-05	1.1307	NME1	5.95445e-09	0.430309	GFRA1	8.25921e-20	1.49254	KCNS3	0.509542	1.03592	TMEM165	1.30689e-17	1.35229	TSPAN4	6.6885e-08	0.723535	GNL3	8.33468e-26	1.40591	WDR83OS	2.07516e-13	0.402633	MAOA	8.32314e-07	1.40602	RP11-220I1.1	0.00452797	26.2228	MAFG	6.2257e-06	1.5951	PSMA3	0.00416639	0.371673	MIDN	0.104212	0.540854	MRPS11	2.71756e-07	1.46109	REEP5	0.0132601	0.391566	SRSF3	2.61746e-08	0.415013
691	COPB1	1.03409e-05	0.505305	MAGOHB	6.12383e-09	0.799402	SNED1	1.04008e-19	1.93889	SULT1A1	0.514587	0.344656	CREBBP	1.31957e-17	1.6678	RSRC2	7.59747e-08	0.351598	PDLIM5	1.13371e-25	1.39551	CAMLG	2.18769e-13	0.840301	PEA15	8.43643e-07	0.452844	COX16	0.00456315	1.15604	TSPYL2	6.34819e-06	1.2132	SLC15A1	0.00417231	6.03669	FAM177A1	0.104461	0.493744	UBXN6	2.99277e-07	1.90207	RABGGTB	0.0132757	0.873811	SNCA	2.77253e-08	2.21542
692	RRBP1	1.07396e-05	0.540362	EDNRA	6.25976e-09	0.891554	TM9SF2	1.06324e-19	0.748962	CRTAC1	0.516704	2.29868	RNF139	1.44846e-17	1.86519	NDUFA2	7.7188e-08	0.299531	REXO2	1.34258e-25	1.05068	ATP6V0B	2.32838e-13	0.818592	NABP1	8.674e-07	1.16288	MRPL16	0.004567	1.03775	KIF5B	6.48077e-06	0.561462	DEFB1	0.00430277	1.24193	CTSB	0.104532	0.214173	LMOD1	3.00956e-07	1.67024	TNFRSF10B	0.0136429	1.41531	HSPB1	2.84095e-08	0.474107
693	KDELC1	1.08159e-05	1.48901	GYG1	6.29362e-09	1.04607	SEC24D	1.62272e-19	1.23638	CLSTN2	0.517885	0.880018	TAGLN2	1.61184e-17	0.443737	NDUFB6	7.92702e-08	0.227072	ARPC1B	1.37997e-25	1.47238	CDK4	3.57186e-13	0.711549	LAMP2	9.00537e-07	0.49795	OPTN	0.00469868	0.767888	FEM1C	6.5707e-06	1.26883	USH1C	0.00431079	5.69693	CLDN5	0.105644	1.87569	POLR2E	3.03855e-07	0.83989	KPNA4	0.0136452	1.0735	EFCAB14	2.99639e-08	1.35042
694	PTGFRN	1.098e-05	0.907731	FAM64A	6.66925e-09	3.3594	CAT	1.66065e-19	1.05975	GIMAP4	0.517994	0.946269	PITPNC1	1.70793e-17	3.09715	RWDD1	8.44491e-08	0.291942	OSER1	1.56875e-25	1.2819	TMEM219	4.03235e-13	0.697428	CTNNB1	9.42131e-07	0.623333	FBXL13	0.00474343	3.9587	CFAP20	6.57727e-06	0.909593	MRFAP1L1	0.00434125	0.715312	PKM	0.106408	0.230721	LYRM5	3.07445e-07	1.45821	TUBB2A	0.0143877	0.680377	EIF5	3.16444e-08	0.403916
695	IL17RD	1.10524e-05	1.74069	HAT1	7.09709e-09	0.718683	EFCAB14	1.6711e-19	1.37661	ADAMTS8	0.518137	1.70793	SDE2	2.05539e-17	2.14417	NIT2	9.91169e-08	0.940753	CHORDC1	2.30109e-25	1.67784	MRPL43	4.12972e-13	0.934733	CAMK2D	9.51088e-07	1.30527	PPP1R12C	0.00475085	2.09335	INSIG1	7.02851e-06	0.370505	HDAC1	0.00447428	1.01157	RCSD1	0.107957	2.09172	MOCS2	3.26841e-07	1.20636	HBP1	0.0143879	0.582847	CITED2	3.16747e-08	0.724072
696	ERGIC2	1.13881e-05	0.483037	LTA4H	7.79014e-09	0.746052	DNAJC10	2.07629e-19	1.15499	CD2	0.518571	1.05045	THBD	2.20895e-17	1.32438	TMEM261	1.03392e-07	0.420217	TAX1BP1	2.64213e-25	1.21803	RAI14	4.40092e-13	1.46556	GDI2	9.5511e-07	0.510921	GGTA1P	0.00477566	2.72485	ARF4	7.1076e-06	0.286231	GUCY2C	0.00447837	8.39599	HIF1A	0.107997	0.390653	TADA3	3.6859e-07	1.83136	EIF5B	0.0144253	0.356878	RAD50	3.18166e-08	1.78943
697	HILPDA	1.14603e-05	1.12514	ROBO2	1.08046e-08	2.32854	ZC3HAV1	3.0003e-19	0.926633	DEFB1	0.519956	0.30397	RBM8A	2.30126e-17	0.537673	DPY30	1.14992e-07	0.324584	HINT1	3.1792e-25	0.498077	PHPT1	4.53139e-13	0.459445	CAPN2	9.8106e-07	0.568937	SNRK	0.00483075	1.68962	ARHGDIA	7.33702e-06	0.574622	SRSF3	0.00449387	0.168646	IRF2BP2	0.108699	0.342605	SEC11C	3.80032e-07	1.54219	MMP19	0.0144892	0.918471	CAP1	3.23679e-08	0.587585
698	HIKESHI	1.16428e-05	0.476023	DDAH2	1.1079e-08	0.486065	MAGT1	3.5777e-19	0.994848	PTGIR	0.522224	1.02189	RPL38	2.30687e-17	0.22308	RP11-234A1.1	1.18161e-07	0.204937	TBCA	5.07993e-25	0.592769	FCGR3B	4.5377e-13	2.97435	CTDSPL	1.00015e-06	1.28143	ARHGEF25	0.00484768	1.64517	OAT	7.60533e-06	0.365019	TMEM98	0.00454158	0.444908	ATP5H	0.108969	0.17723	MYDGF	3.84866e-07	0.624057	TFB2M	0.0147768	1.45625	APRT	3.26395e-08	0.60157
699	CALCRL	1.25606e-05	1.04116	ARMC1	1.26946e-08	1.01405	RBL2	4.23197e-19	1.41729	WWOX	0.522252	0.71061	PAPPA	2.32941e-17	2.13778	INMT	1.2309e-07	1.24542	RNF149	9.52274e-25	1.60555	EMD	4.74946e-13	1.18291	ERAP2	1.26224e-06	1.27818	TNNT1	0.00488653	2.07842	EEF1D	7.77237e-06	0.292135	STOML2	0.0045693	0.58792	ATP1B2	0.109139	1.75896	NR0B1	3.87255e-07	6.10897	TAF1D	0.0148028	0.470561	COX17	3.43201e-08	0.507982
700	SLIRP	1.25838e-05	0.17826	RBPJ	1.28305e-08	0.41045	CCNDBP1	4.86388e-19	1.2205	C10orf128	0.523854	1.19793	C5orf24	2.48831e-17	1.58068	SCOC	1.40272e-07	0.572498	YIF1A	9.90912e-25	1.57793	NCL	5.25403e-13	0.401917	LRP10	1.29474e-06	1.10266	ABR	0.00490955	1.88561	FKBP9	7.82592e-06	0.641637	SAR1B	0.00460357	0.778178	TMEM204	0.111226	1.05512	TBCA	3.99418e-07	0.41151	MYLIP	0.0149534	0.768328	WT1	3.51186e-08	2.06971
701	NUCKS1	1.31966e-05	0.233997	DACH1	1.29897e-08	3.01863	CREBRF	5.34343e-19	1.34081	WDFY3-AS2	0.526225	0.721908	STK24	2.69753e-17	1.32205	HTRA1	1.4637e-07	0.40196	CYB5A	1.08972e-24	0.881849	TMEM59	5.36445e-13	0.39204	EPB41L3	1.3013e-06	1.30831	C11orf58	0.0049239	0.349607	FAIM2	8.0379e-06	2.05767	MAF	0.00469802	0.614826	TACSTD2	0.111342	1.30037	LINC00116	4.15496e-07	0.983479	TUBB6	0.0152782	0.67021	XPO1	3.59512e-08	0.881149
702	AMZ2P1	1.32885e-05	0.789173	PSMC6	1.39674e-08	0.472449	SEPT11	6.18337e-19	0.79803	RP11-467J12.4	0.529818	1.77144	ADGRE5	2.8202e-17	2.35412	MAL2	1.49345e-07	2.13181	COL6A1	1.65938e-24	0.540459	TCEAL8	6.1695e-13	0.535354	INTS6	1.31307e-06	1.11082	ETFB	0.0050352	0.728763	EFEMP2	8.32178e-06	0.581182	MRPL14	0.00478414	0.575607	CCDC124	0.112753	0.638834	CXCL3	4.27639e-07	0.80527	CLEC3B	0.0159158	1.26079	ATP5C1	3.61338e-08	0.425216
703	COMMD1	1.35983e-05	0.558113	COPS6	1.58725e-08	0.529092	RHOQ	7.22525e-19	1.08227	FASN	0.530593	0.619648	WDR82	3.25223e-17	1.40127	GSTK1	1.51337e-07	0.429461	ACTR3	2.35872e-24	1.0753	ADAM9	6.23301e-13	0.88045	IL1RN	1.35214e-06	2.43686	MPC1	0.00505649	0.823283	CCDC47	8.33752e-06	0.723502	TOMM7	0.00480522	0.140026	FGF1	0.112816	1.07276	LYPLAL1	4.49125e-07	1.41552	RPL12	0.0162721	0.139896	ANAPC16	3.67848e-08	0.397759
704	PSMA1	1.38002e-05	0.313949	TCF25	1.59985e-08	0.540072	GULP1	1.15916e-18	1.17913	ISCU	0.530815	0.150181	PPP3R1	4.82121e-17	2.34214	SNHG16	1.6944e-07	0.388324	NDUFA3	2.43032e-24	0.743613	SPAG7	7.63708e-13	0.876439	XG	1.35375e-06	2.40184	HEYL	0.00506918	2.2238	ANKRD12	8.52845e-06	0.700851	SEPT7	0.00492809	0.267711	TBCB	0.114223	0.298801	FAM150B	4.69336e-07	2.91944	FKBP1A	0.0163109	0.339335	PPP1CC	3.95435e-08	0.737758
705	RAI14	1.40077e-05	0.930276	PRPF4B	1.65757e-08	0.795312	TMEM50A	1.26296e-18	0.460175	C1orf162	0.531297	0.74807	ATP1B1	4.97376e-17	1.54942	FAM46C	1.7411e-07	1.59876	GOLT1B	2.55324e-24	1.54839	COX6A1	8.16246e-13	0.392211	CPB1	1.46724e-06	0.527122	SYNPO	0.0052018	1.99544	ARID5A	8.71893e-06	1.88336	CDX2	0.00493929	7.86448	CYFIP2	0.114252	2.55998	CLPP	4.74634e-07	1.50867	PANX1	0.0165832	1.72654	TMOD3	4.03061e-08	1.32708
706	CCDC90B	1.52002e-05	0.586775	PSRC1	1.67236e-08	2.85076	BMP4	1.28161e-18	0.955391	MPC1	0.533048	0.174807	DSE	5.27282e-17	1.01047	ENY2	1.77226e-07	0.256027	TMEM176A	3.05122e-24	1.29841	SIVA1	8.34308e-13	0.713414	PRKAR1A	1.49646e-06	0.436633	RGMA	0.00525656	1.86081	STK24	8.82638e-06	0.883848	MRPL48	0.00501701	0.86493	ENDOD1	0.114384	1.60447	SNAPIN	5.024e-07	1.51446	RPL21P28	0.0166966	1.4391	NDUFS5	4.03469e-08	0.436829
707	HAUS1	1.54019e-05	0.785948	PSMA3-AS1	1.73365e-08	0.811764	ECHDC1	1.44849e-18	0.985078	TIE1	0.53344	1.10868	TAB2	5.4018e-17	1.5505	PLK2	1.85519e-07	0.621125	SNHG3	4.64493e-24	1.56019	TMEM179B	9.51143e-13	0.942803	TNS1	1.52574e-06	1.04145	TMEM204	0.00527191	1.60161	LTBP2	8.92733e-06	0.460879	BPHL	0.00506234	1.51868	ARHGEF25	0.114795	1.06591	EMC3	5.07478e-07	1.00578	TP53BP2	0.0174949	1.11705	IRAK3	4.04636e-08	1.96951
708	RPL13P12	1.58858e-05	0.285487	CHST2	1.7344e-08	2.53062	RNF146	1.49813e-18	1.25111	FCGRT	0.534372	0.130829	ARL4C	6.45076e-17	1.83269	HS2ST1	2.01612e-07	1.40982	FAM126A	4.754e-24	1.97429	SNRPC	9.63396e-13	0.543951	APOE	1.64163e-06	1.18886	ID3	0.00531903	0.202418	PTGES	8.97426e-06	1.4096	DNAJC19	0.00546356	0.458036	GAS6	0.11634	0.739691	ADRM1	5.08475e-07	1.35366	LIMA1	0.0180915	0.602314	TMX4	4.71555e-08	1.27283
709	EMX2OS	1.657e-05	1.67278	LINC01420	1.75822e-08	0.510017	IFI27L2	2.00336e-18	0.534546	PLEKHG2	0.535097	0.587955	PLEKHO1	6.48148e-17	2.36496	FAM102B	2.11878e-07	1.49555	NHP2	6.01716e-24	0.883756	NT5DC2	9.71323e-13	1.81232	FAM102B	1.78926e-06	1.79714	SUN1	0.00542939	0.826981	GREM2	9.85297e-06	2.92028	GIPC2	0.00567566	3.23733	SEPHS2	0.116373	0.891312	DYNC1I2	5.69668e-07	0.640501	CCT2	0.0186043	0.402572	TMED7	4.83964e-08	0.953501
710	MRPL21	1.71936e-05	0.449218	NR2F1-AS1	1.82048e-08	1.54565	SLC37A3	2.11562e-18	1.25385	BIRC3	0.535435	0.233093	EIF2S1	6.59162e-17	1.03565	TPBG	2.54397e-07	0.872739	MFGE8	6.02202e-24	0.826295	SF3B5	1.08304e-12	0.460518	HTRA1	1.79689e-06	0.600033	LDOC1	0.00545267	1.20305	PGF	9.96624e-06	1.91358	BIRC5	0.0057654	1.95382	KIF5B	0.116404	0.327866	DAB2	5.74257e-07	0.73022	CASP4	0.0187577	0.849954	ID4	4.91753e-08	1.17464
711	TIA1	1.77853e-05	0.481024	MDH1	2.02177e-08	0.359201	GNB1	2.31082e-18	0.804875	TLR3	0.535512	0.594236	ABL1	7.78174e-17	1.70902	MT1F	2.57304e-07	1.26493	JMJD6	1.12705e-23	1.80788	GLMP	1.18254e-12	1.47633	PTTG1IP	1.80411e-06	0.589261	MMRN2	0.00546187	3.19979	ABHD5	9.96734e-06	2.04675	TIA1	0.00586441	0.55877	NSRP1	0.117003	0.492911	CISD1	5.80932e-07	1.12741	HMGA1	0.0194638	0.747074	CHI3L1	4.9833e-08	2.60923
712	C4orf3	1.86133e-05	0.158678	HELLS	2.3551e-08	2.47935	GANAB	2.43316e-18	0.682787	OLFM4	0.535559	1.24189	LBH	8.69467e-17	1.58529	KRTCAP2	2.59138e-07	0.718611	TMEM41B	1.82226e-23	2.22719	POFUT2	1.27601e-12	1.82754	UGDH	1.87544e-06	0.484286	TWF2	0.00554634	1.66244	AC027612.6	1.00826e-05	1.03228	HNF4A	0.00615743	6.86394	OSTM1	0.117246	1.07143	BEX2	6.1342e-07	2.31862	GNG5	0.0199463	0.213027	ARPC1B	5.00443e-08	0.957893
713	PRAF2	1.94611e-05	0.681893	OCIAD2	2.4202e-08	1.13282	PDCD4	2.44741e-18	0.877392	SAMD9L	0.536125	0.740078	CRK	1.01148e-16	1.17647	RP11-620J15.3	2.62658e-07	1.25145	SMS	1.92346e-23	1.47042	TIFA	1.28486e-12	1.94535	CRISPLD1	1.88138e-06	1.75021	TMEM80	0.00554885	1.95747	ZNF503	1.01566e-05	0.81419	ADH5	0.00617838	0.349538	MRPL24	0.117408	0.416309	DNAJC4	6.38828e-07	1.95189	XIRP1	0.0199881	5.5333	NBR1	5.12344e-08	1.31784
714	PPIAP22	1.97069e-05	0.578053	PSMC3	2.47387e-08	0.553102	PTPN13	2.5888e-18	1.62299	NOTCH4	0.536523	1.24516	PHC2	1.01335e-16	1.64176	TSPO	2.96967e-07	0.36687	SNHG15	2.06565e-23	1.31293	FST	1.29277e-12	1.31344	CBLB	1.9016e-06	1.08826	RPS19BP1	0.00555878	0.903864	RBMS1	1.12859e-05	0.430744	PTCH1	0.00635654	1.67296	PCNP	0.118154	0.258286	PSMB7	6.54534e-07	0.518064	NOP56	0.0203291	0.566616	IFI16	5.20066e-08	0.59514
715	LAMC1	1.98052e-05	0.298248	MAGED1	2.50838e-08	0.514662	CMPK1	2.93337e-18	0.976791	IFNGR1	0.537146	0.141383	ARPP19	1.03408e-16	1.04394	SNRPG	3.23125e-07	0.21216	ERP44	2.43424e-23	1.19007	BEX3	1.32956e-12	0.398707	GHR	1.91775e-06	2.10133	NOTCH2NL	0.00565964	7.4472	DDX17	1.15544e-05	0.36447	ENY2	0.00651496	0.294359	TSPO	0.118934	0.324967	ASPH	7.23258e-07	0.734989	PNRC2	0.0227388	0.394995	PTK2B	5.22874e-08	2.96319
716	COL11A2	2.09712e-05	4.85546	RSBN1L	2.57552e-08	1.07848	ST3GAL1	3.04361e-18	1.01283	ITGB1BP1	0.53796	0.159979	ACTN4	1.24871e-16	0.76563	EFNB3	3.40273e-07	2.65396	ERP29	2.468e-23	1.09342	TCEA3	1.33071e-12	1.52649	TMEM248	1.97512e-06	1.14576	TCEAL3	0.00569634	1.11132	TPT1	1.19269e-05	0.392648	MT-TV	0.00665977	0.77241	CCL3L3	0.119175	0.87699	SDHA	7.33853e-07	1.58599	RP3-393E18.2	0.0237787	3.45164	NDUFB7	5.23382e-08	0.483479
717	IGF2BP2	2.11451e-05	1.09904	LAPTM4B	2.578e-08	0.862962	KIDINS220	3.06327e-18	1.14862	GAPLINC	0.540051	1.90066	NEFM	1.25573e-16	4.48164	MRPL21	3.40699e-07	0.435609	TM2D2	3.31306e-23	1.78029	EMILIN1	1.46715e-12	1.60913	UBE2B	2.20391e-06	0.508702	CLSTN1	0.00574072	1.01978	MRFAP1	1.23608e-05	0.326121	ENO1	0.00667651	0.212194	NR1H2	0.119941	0.995925	GATA6-AS1	7.88228e-07	2.69715	ZC3H12A	0.0238075	0.943392	HSPA5	5.24621e-08	0.381351
718	PCCB	2.12776e-05	1.29081	KIF20B	2.6646e-08	2.66375	RAB30	3.4143e-18	1.87837	CREBL2	0.540231	0.313664	CEBPG	1.33976e-16	2.11514	WBSCR22	3.60461e-07	0.608775	CORO1C	4.28405e-23	1.39904	XRCC6	1.57756e-12	0.558256	SWAP70	2.23655e-06	1.45498	AP000350.4	0.00578065	26.1814	RRBP1	1.2394e-05	0.698323	GCNT1	0.00674482	2.26923	CALCOCO1	0.120424	0.903421	MVB12A	8.03877e-07	1.71899	RP4-706A16.3	0.0238559	0.910061	MYO1C	5.51807e-08	1.36064
719	NRXN1	2.17996e-05	3.00497	PNKD	2.74363e-08	0.530823	NABP1	3.47781e-18	1.28891	ZNF844	0.540624	0.577628	ADRA2C	1.78538e-16	6.36304	TMEM50A	3.61562e-07	0.231886	BID	5.0047e-23	2.75104	CRNDE	1.64692e-12	2.74664	CGNL1	2.24544e-06	2.42613	CD93	0.00590331	1.66826	FAM107A	1.34432e-05	2.56628	ACTN4	0.00675405	0.376294	C7orf50	0.121759	0.724383	KCNK3	8.05458e-07	3.34759	RPL36	0.0243977	0.195667	FLOT1	5.7899e-08	0.865363
720	MTX2	2.22823e-05	0.694647	RP11-112J1.1	2.74693e-08	0.818905	STT3B	3.53519e-18	0.918075	LXN	0.541683	0.151686	RRAS2	2.22592e-16	1.9554	SERTAD1	3.759e-07	0.326861	RPS3AP47	5.05553e-23	2.12299	NLRP1	1.69051e-12	1.98424	YBX1	2.29992e-06	0.329942	FBXW5	0.00613459	1.83438	SERP1	1.38949e-05	0.357034	COA4	0.00695507	0.603411	TMEM109	0.121808	0.453409	SERPINB1	8.08171e-07	1.30289	TNC	0.0250261	0.620632	CMAHP	5.81363e-08	2.97446
721	LSM8	2.24068e-05	0.459196	MT-TE	2.9496e-08	1.18192	GCA	3.85748e-18	1.57432	CXCR4	0.543786	0.309007	ATP6V0B	2.35575e-16	0.923972	POLR2I	3.80643e-07	0.459502	BNIP2	5.33162e-23	1.50419	ZCRB1	1.71595e-12	0.504487	SEC63	2.30147e-06	0.761352	PSMD8	0.00616702	0.569365	IFI27L2	1.4825e-05	0.410752	DDT	0.00699181	0.524491	PDE1A	0.123668	1.12538	ING2	8.17748e-07	1.97814	BLOC1S2	0.0250983	0.732422	MRPS21	6.0425e-08	0.391174
722	IER3IP1	2.27274e-05	0.449253	RAB13	3.04492e-08	0.471161	SEL1L	4.12735e-18	1.35647	CHN2	0.544793	0.950548	EXOSC6	2.46091e-16	2.57142	RSRP1	3.82671e-07	0.362899	ACADVL	6.46735e-23	1.31686	MGST2	1.91168e-12	1.04323	ATP13A3	2.44481e-06	0.76073	Rps19-ps6	0.00626299	26.1554	RASD1	1.48254e-05	0.834063	BANF1	0.00706648	0.290072	FBXW5	0.123861	1.20372	ARL6IP5	9.73334e-07	0.489833	SF1	0.0256956	0.533686	APH1A	6.26676e-08	0.927191
723	KCNMB2	2.30471e-05	2.85433	CCT3	3.07126e-08	0.487152	GALNT1	5.00172e-18	1.24243	CYTIP	0.54572	0.71718	METAP2	2.96153e-16	0.789691	KLK8	3.92612e-07	4.66217	STIP1	6.73601e-23	1.58755	LRRC75A-AS1	1.91621e-12	0.390877	SELM	2.46126e-06	0.378701	CCDC101	0.00626299	26.1838	CSGALNACT1	1.50189e-05	2.25984	PERP	0.00708562	0.817287	ZBTB38	0.124368	0.62773	YIPF3	1.04794e-06	0.972919	PAPPA	0.0264989	1.20372	NFE2L2	6.28115e-08	0.533468
724	RPL22L1	2.48964e-05	0.299413	ORC6	3.08215e-08	2.88523	RAD23B	5.65565e-18	0.782062	GNLY	0.545982	0.66375	DKC1	2.97924e-16	1.65867	MRPL40	4.22819e-07	0.658277	CCL21	7.15103e-23	3.01722	ATRAID	2.04413e-12	0.457492	PIK3CA	2.47929e-06	1.50322	MIR143HG	0.00626299	26.1978	RPS4Y1	1.63309e-05	0.265034	EIF3H	0.00711229	0.237471	NCOR1	0.125713	0.530184	TALDO1	1.05359e-06	0.839929	HIF1A	0.0265922	0.528866	NFIC	6.47951e-08	0.912189
725	PLAG1	2.50601e-05	1.93487	H3F3AP4	3.08449e-08	1.52843	PTPRA	6.6908e-18	1.77714	OR7E47P	0.548919	1.92008	G3BP2	4.02308e-16	1.22656	HLA-B	4.3448e-07	0.199632	YWHAG	7.21684e-23	0.95301	LOXL2	2.56485e-12	1.39776	SARAF	2.57622e-06	0.44775	PARM1	0.0062841	1.68562	CUTC	1.63359e-05	1.19657	CLTA	0.0073461	0.380447	PELI1	0.127042	0.68084	BAD	1.09677e-06	1.31084	ATP1A1	0.0266448	0.343974	YWHAE	6.63414e-08	0.386213
726	ZNRD1	2.76438e-05	0.642469	CHD4	3.17009e-08	0.859866	KHDRBS3	7.76175e-18	1.58484	TC2N	0.551938	0.337777	CD93	4.97453e-16	2.55815	TPM1	4.54962e-07	0.197574	CHMP2A	7.48659e-23	0.948683	SQLE	2.58919e-12	1.65649	LIMA1	2.61985e-06	0.714221	PRR13	0.00629538	0.719259	FAM53C	1.64552e-05	1.3898	XRCC1	0.0075473	1.16803	YPEL5	0.127808	0.262193	TIMM17A	1.10894e-06	0.884396	SDE2	0.0268461	1.26496	MYH9	6.75486e-08	0.868527
727	EXOSC7	2.78574e-05	0.768136	TIMM8B	3.1927e-08	0.391321	CHPT1	7.96286e-18	1.70297	CD53	0.552279	0.43993	SLC25A32	5.43252e-16	1.91937	ECM2	4.6326e-07	0.438868	MPZL1	8.34699e-23	1.20791	BPGM	2.63969e-12	1.6725	LAMB2	2.74164e-06	0.806622	RPL41P1	0.00630751	1.19699	ESYT2	1.91747e-05	0.934863	NDUFS4	0.0075879	0.271297	FOSL2	0.128052	0.397435	BCAT2	1.10935e-06	2.33588	SSTR2	0.0272011	3.44428	CXCL6	6.88286e-08	2.67129
728	ARHGAP24	2.82064e-05	1.46661	ACAT2	3.50263e-08	0.94193	DICER1	9.13583e-18	1.85294	KIAA1755	0.552523	1.21803	CD63	5.51414e-16	0.216534	APOL1	5.19398e-07	1.09549	IL13RA2	8.7739e-23	5.62567	NDUFB6	2.90063e-12	0.403035	DCUN1D3	2.85854e-06	2.05279	TPCN1	0.00639702	1.96507	TMEM173	1.96486e-05	1.06012	CLDN2	0.00774796	4.76649	SLC38A1	0.129559	0.957784	PPCS	1.14592e-06	1.20913	IPMK	0.0272042	1.76399	CASC4	6.91669e-08	0.884262
729	DRAP1	2.89683e-05	0.417874	POSTN	3.51811e-08	0.0596027	AXL	9.67255e-18	0.944121	KRT25	0.552687	3.97169	MOAP1	6.16397e-16	2.20919	AC004057.1	5.33362e-07	0.951024	PKIG	1.39558e-22	1.30339	GOLM1	2.93609e-12	1.13976	KLF11	2.88413e-06	1.66181	PYGM	0.00648705	3.41247	EIF3J	2.12661e-05	0.660778	NUDT1	0.00779817	1.15893	HADH	0.130144	0.600719	OPTN	1.26156e-06	0.966399	MSC	0.0273929	1.34937	AMMECR1	7.17185e-08	2.45247
730	ZMYM3	2.91346e-05	1.37706	FLVCR1	3.66111e-08	1.68343	ODF2L	1.0625e-17	1.44736	KBTBD3	0.55365	0.425562	CSNK1D	7.07119e-16	1.58967	RBM7	6.06292e-07	0.574876	DCUN1D5	1.42017e-22	2.1435	BST1	3.44047e-12	2.00178	NUFIP2	2.98128e-06	0.884107	THYN1	0.00649669	0.788692	ARL5B	2.15414e-05	0.836835	KIF20A	0.00780067	2.35757	MPC1	0.130422	0.447906	VIMP	1.34635e-06	0.672082	RPS7P10	0.0279097	1.24955	NDUFB3	7.18238e-08	0.475664
731	CETN2	2.95871e-05	0.45007	ZNF292	3.74268e-08	1.2663	NQO1	1.07136e-17	1.14835	ADAMDEC1	0.554996	1.57913	PRPF38B	8.72978e-16	1.17406	SEMA3B-AS1	6.41585e-07	3.94645	GNAI3	2.08809e-22	1.07117	RAB13	4.80579e-12	0.613162	ATP6AP2	3.13677e-06	0.506459	SNAPIN	0.00650039	1.12567	AFF4	2.16587e-05	0.741294	LINC01420	0.00790412	0.446575	SDHB	0.131554	0.443681	PDHB	1.37244e-06	1.00019	PPTC7	0.0280104	1.32924	C12orf75	7.4008e-08	1.18369
732	NTNG1	3.0456e-05	2.01817	RP11-778D9.4	3.85527e-08	1.35522	TPST1	1.09567e-17	1.18916	NOVA1	0.555685	0.146995	B4GALT5	8.8202e-16	1.7539	C4orf3	6.54594e-07	0.207557	CNN3	2.20346e-22	0.628682	SRPX	5.02156e-12	0.447315	OSER1	3.43278e-06	0.705528	PIGT	0.00665619	0.837443	PLBD1	2.23196e-05	1.00993	CEBPA	0.00794704	2.91451	SLC44A2	0.131972	0.725843	NQO1	1.41265e-06	1.22885	OSMR	0.0280876	0.809236	USP25	7.53521e-08	2.15284
733	EIF2S2	3.13095e-05	0.299201	RBFOX2	3.90809e-08	0.580797	OIP5-AS1	1.18583e-17	0.928165	COL10A1	0.55629	2.91983	B3GNT5	9.64749e-16	2.45845	PCF11	6.79494e-07	0.729759	TXNDC12	2.60989e-22	1.27434	SDC4	5.34885e-12	1.46035	NDFIP1	3.51867e-06	0.485288	CBWD1	0.00673482	1.19275	PDGFRA	2.38911e-05	0.320599	UGT2B17	0.00795657	7.03941	PHPT1	0.131982	0.214449	ZSWIM7	1.45927e-06	1.45018	STX4	0.0288716	1.07408	CCNDBP1	7.86006e-08	1.18256
734	TBX18	3.28023e-05	2.11612	EEF1E1	4.03097e-08	0.734447	USP33	1.46879e-17	1.45865	IGHM	0.556442	1.07088	BLOC1S6	9.83646e-16	1.12858	PCBD1	7.06635e-07	0.555295	RPL13P12	2.66065e-22	0.757999	SYNGR1	5.43703e-12	1.69451	LPIN1	3.56063e-06	1.25378	GYPC	0.00674589	0.597617	BDKRB1	2.39623e-05	0.8274	TRAPPC2L	0.0081249	0.458935	CD27-AS1	0.132974	0.681083	MRPL16	1.5029e-06	1.27386	CCL7	0.0288761	2.34597	RAET1E	8.32051e-08	5.06594
735	SKA2	3.7195e-05	0.648631	EMCN	4.16734e-08	1.84462	KIAA0368	1.48099e-17	1.45008	SNTN	0.556792	5.25838	UTP11	1.02112e-15	1.07952	HEBP1	7.24908e-07	0.549164	RAB13	2.81817e-22	0.944755	B4GAT1	6.44042e-12	2.01367	PLBD1	3.64812e-06	1.1332	HLA-F	0.006763	1.9442	EMP2	2.40489e-05	0.409501	ZNF428	0.00816367	0.800462	COX6A2	0.13435	2.84122	CD151	1.50389e-06	0.65186	MARCH3	0.0290242	1.07636	LRRFIP1	8.55172e-08	0.805168
736	VDAC3	4.02771e-05	0.402842	CHD6	4.28016e-08	1.07054	KDELR2	1.48427e-17	0.37961	MEIS1	0.558301	0.237536	WDR1	1.10187e-15	0.944165	DPYD	8.86282e-07	1.19963	NABP1	3.43272e-22	1.79626	FLNB	7.91492e-12	1.27197	AES	3.69762e-06	0.70509	PYCR2	0.00680635	1.47412	TES	2.43605e-05	1.18705	COX17	0.00841345	0.304792	CHMP4C	0.13554	2.88268	TMEM167A	1.66804e-06	0.690969	MED31	0.0292906	0.8715	CCT4	9.51608e-08	0.492195
737	ROR1	4.08649e-05	0.838666	CPAMD8	4.35902e-08	3.0729	VEGFB	1.51137e-17	1.49369	FXYD1	0.558319	0.783164	GRB2	1.19486e-15	1.39869	MAT2B	9.00917e-07	0.677607	REG1A	3.49919e-22	5.11457	TMED2	8.67702e-12	0.571107	EREG	4.02666e-06	2.24611	ECE1	0.00687959	1.59861	WEE1	2.45088e-05	0.973786	DSP	0.00849269	1.85046	VIPR1	0.136933	3.25903	EMC6	1.67534e-06	1.58069	RPS7P1	0.0294175	0.452341	SPRR2F	9.65159e-08	3.11228
738	P3H2	4.1159e-05	1.80531	RAB11B	4.78297e-08	0.645978	BLOC1S1	1.61767e-17	0.553493	EMC2	0.559789	0.209134	KPNA1	1.77807e-15	2.07092	MEIS2	9.61789e-07	0.964107	RPF2	3.69568e-22	1.25747	CLNS1A	1.03869e-11	0.916516	LSP1	4.03549e-06	0.896784	CALHM2	0.00701564	1.59665	NTN1	2.50538e-05	2.77556	TMEM126A	0.00855934	0.632957	AEBP1	0.138385	0.282022	FMC1	1.69256e-06	1.74978	AQP9	0.0302722	1.31017	NDUFA2	9.9441e-08	0.484716
739	LPAR1	4.3505e-05	0.525917	PRR11	4.80182e-08	3.07253	BCL6	1.84272e-17	1.50463	GBP1	0.560565	0.312204	MICAL2	1.81615e-15	3.00919	CPA4	9.62733e-07	4.01495	MAT2A	3.89118e-22	0.711819	RHOA	1.1472e-11	0.386049	KIAA0930	4.1686e-06	1.62972	WTIP	0.00702548	2.50372	ALDOA	2.55257e-05	0.264387	OLA1	0.00864666	0.759333	ARHGAP10	0.139232	0.900819	TECR	1.86462e-06	1.21348	DDX18	0.030347	0.411279	RBM39	1.05248e-07	0.385949
740	HEBP1	4.42839e-05	0.548929	KCTD12	5.27319e-08	0.362518	PCMTD1	2.34543e-17	1.21217	BPI	0.560736	0.594877	PRICKLE2	1.90915e-15	1.9632	SNHG5	9.73549e-07	0.267354	COTL1	4.24873e-22	1.67369	ZYX	1.18988e-11	0.779851	LGI1	4.19402e-06	3.21017	CCNL2	0.00712724	0.93988	HAPLN1	2.87997e-05	1.36925	NPM3	0.0086839	0.792235	B3GNT2	0.139527	0.791784	KIF22	2.02639e-06	1.24403	TMEM2	0.0303753	1.21269	EIF3D	1.08945e-07	0.648918
741	COMMD2	4.78534e-05	0.871784	PRSS35	5.73082e-08	0.795359	ANTXR2	2.42853e-17	1.23693	PSPHP1	0.561443	0.418826	CXXC5	1.96648e-15	2.54499	FAM84B	1.0334e-06	1.93198	ZFAND5	5.17299e-22	0.675795	CALM1	1.39956e-11	0.374373	LAPTM5	4.49497e-06	1.17992	PDAP1	0.00713342	0.814151	DKK3	2.96877e-05	0.839587	TIMM17B	0.00872723	0.811477	C9orf16	0.140055	0.467817	PSMD4	2.06447e-06	0.773323	ANKRD28	0.0313374	1.21047	CREG1	1.10029e-07	0.671021
742	RPL14P1	4.80007e-05	0.522238	ATP2B1	6.05819e-08	0.61969	ADCY3	3.18035e-17	1.6632	PILRA	0.561967	0.936004	FBL	2.05431e-15	0.734691	DPP4	1.03746e-06	0.99585	ATF4	5.43049e-22	0.559114	RAB34	1.48541e-11	0.760266	SH3PXD2B	4.75475e-06	1.00271	TCF4	0.00713403	0.581737	YTHDC1	3.04078e-05	0.810634	BNIP3	0.00874773	0.501197	LRP10	0.141825	0.579504	C7orf73	2.19844e-06	0.725391	PDCD5	0.0317209	0.313649	ATP2B1	1.10283e-07	0.842414
743	CLNS1A	4.88318e-05	0.550837	ZNRD1	6.6183e-08	0.785583	ADGRG2	3.20398e-17	3.24919	IL2RG	0.562356	0.702627	TCEB1	2.36643e-15	0.389875	BTF3L4	1.03755e-06	0.444101	TUBB6	5.83007e-22	1.27029	NAA38	1.55755e-11	0.542746	FOXN3	4.7852e-06	1.04032	ATP1B2	0.00719444	2.51883	CAST	3.15567e-05	0.545367	NDUFA9	0.0088842	0.736247	FCER1G	0.142267	0.574447	PRDX6	2.22646e-06	0.396954	TLE4	0.0328049	1.58181	STAT1	1.11586e-07	1.40278
744	SNRNP27	4.94557e-05	0.504614	TCP1	6.71414e-08	0.339425	SUN1	3.42855e-17	0.906448	C2orf76	0.562613	0.268053	RBM24	2.55721e-15	4.58994	C1RL	1.05082e-06	1.22117	RPS24	7.26593e-22	0.267071	TSPAN9	1.62457e-11	1.85345	ISLR	4.84981e-06	0.331358	PBXIP1	0.00745199	1.42217	XPNPEP2	3.16552e-05	1.94318	CDX1	0.00894304	6.38618	HK1	0.142343	0.803729	AK3	2.3776e-06	1.18119	NCALD	0.0328247	1.18742	GAS6	1.13553e-07	1.56172
745	POLR2J	4.98389e-05	0.402921	ARHGAP28	6.71516e-08	1.64577	EHD2	3.78742e-17	0.973582	ITGB6	0.562624	1.1709	EIF3B	2.77623e-15	1.8189	RP11-543P15.1	1.06835e-06	0.191248	CTSK	7.82225e-22	0.65505	TRAPPC2L	1.8476e-11	0.690428	C1RL	4.90543e-06	1.49314	SDHA	0.00747818	1.19781	ARL2	3.24537e-05	0.547556	GLOD4	0.00897799	0.928666	TP53I11	0.14279	0.888606	PDHA1	2.65113e-06	1.12399	SBDS	0.0330017	0.423757	TAPBP	1.14029e-07	1.61632
746	MANF	4.99272e-05	0.533151	KIF23	6.74337e-08	3.18314	CIR1	3.90854e-17	0.637578	C1orf116	0.564996	1.83053	LRRFIP2	2.81594e-15	1.87142	RPL7P9	1.10928e-06	0.238645	RP11-864N7.2	8.42189e-22	0.861494	GANAB	1.90805e-11	0.664301	ZC3HAV1	4.9356e-06	0.803259	ATP6V1E1	0.00751849	0.763436	DAZAP2	3.50216e-05	0.359193	UQCRFS1	0.00911355	0.489303	PLEKHO1	0.143261	1.00632	IDH3G	2.69379e-06	1.37601	PDLIM5	0.033202	0.613863	ANGPTL2	1.14618e-07	0.900237
747	SQLE	5.24874e-05	1.02174	GLO1	7.15182e-08	0.475832	OAZ1	3.92995e-17	0.300446	CBLN4	0.56564	0.996056	EMX2	2.89429e-15	2.21563	CALD1	1.12909e-06	0.197812	MPV17	9.81172e-22	1.41356	SH3BGRL3	2.79093e-11	0.360942	SPAG9	4.98432e-06	0.745077	BTNL9	0.00753842	4.31884	ASXL1	3.57141e-05	1.18617	EBP	0.00920127	1.10506	IL7R	0.143369	1.83353	ITM2B	3.08565e-06	0.338309	LINC00324	0.0333429	1.8932	STX2	1.18093e-07	2.32757
748	MKX	5.35323e-05	3.49623	SPIN1	7.33064e-08	0.798357	BCL2A1	4.08614e-17	0.973943	ANXA2R	0.56592	1.165	ZSWIM6	3.01071e-15	1.98527	RPL3P2	1.13265e-06	1.34169	ITGB1	1.09972e-21	1.00111	PAGE4	2.85246e-11	6.43543	HEG1	5.0105e-06	0.832238	GIMAP5	0.00756651	8.24432	MVP	3.59055e-05	1.23653	MAGOH	0.00926146	0.421246	INF2	0.143372	1.37695	KCNK2	3.23718e-06	3.79494	PSMA3	0.0343157	0.382798	HSD17B11	1.20729e-07	0.681897
749	RGMB	5.52696e-05	1.3834	PBX1	7.35699e-08	0.62887	EIF4EBP2	4.20368e-17	1.08851	CAPSL	0.569515	4.15554	SLC41A1	3.47322e-15	2.89903	SUPT4H1	1.16031e-06	0.3176	TMED2	1.28417e-21	0.898718	HBM	3.06962e-11	4.24962	ARHGDIB	5.29662e-06	0.833112	PIK3IP1	0.00764709	1.99995	H2AFJ	3.66987e-05	0.515628	FAM64A	0.00926912	2.41595	RP11-403A3.3	0.145956	6.75883	TKT	3.26536e-06	1.29322	SON	0.0348544	0.133863	ERGIC3	1.41143e-07	0.460244
750	DKK3	5.59007e-05	0.596616	CCAR1	7.70095e-08	0.845431	RNF13	4.45899e-17	1.04819	CXCL10	0.570369	1.15281	UBTD2	3.69532e-15	1.57749	ZFAND1	1.19097e-06	0.784826	MMP10	1.29986e-21	4.52387	DAD1	3.09783e-11	0.361793	OPTN	5.42036e-06	0.782587	GLIPR2	0.00776482	0.744298	MPG	3.67445e-05	0.933323	MRPL51	0.00952803	0.235134	NES	0.146658	1.17225	HMGCL	3.3268e-06	1.75	RP1-278E11.3	0.035211	1.93703	ATP2B4	1.41607e-07	0.843004
751	VBP1	5.6311e-05	0.489934	UHRF2	8.04389e-08	1.08637	WBP4	4.7263e-17	0.837004	CDC26	0.572483	0.350229	SELK	3.97297e-15	0.383948	CCDC25	1.20392e-06	0.750058	SNRPE	1.30468e-21	0.481875	ANKRD37	3.10585e-11	1.7711	IL32	6.21484e-06	1.07794	SFRP4	0.00777753	0.548457	IL16	3.71799e-05	2.03458	GGCT	0.00985728	0.737113	VASP	0.14709	1.06241	DUSP4	3.4396e-06	2.89717	JUND	0.0352198	0.357763	CAMP	1.43262e-07	2.69399
752	RPL7P9	5.8062e-05	0.253126	EXOSC9	8.1212e-08	1.19883	TXNDC15	5.26728e-17	0.893358	NPIPA5	0.573186	1.01576	TSHZ1	4.47992e-15	2.09885	SMIM20	1.20876e-06	0.625753	EDNRB	1.36735e-21	1.81074	DNAJA1	3.12796e-11	0.384906	AZI2	6.48318e-06	0.701001	RALY	0.00787293	0.868139	NET1	3.87076e-05	0.877675	FBL	0.00990428	0.390149	RNASEH2C	0.147654	0.437877	SMPDL3A	3.61427e-06	1.5746	CSTA	0.0352444	1.20378	WWC2	1.45051e-07	2.10487
753	EVA1B	6.09869e-05	1.4539	SRSF1	8.20704e-08	0.477563	YBX1	5.48393e-17	0.346966	EGFLAM	0.578795	0.40477	CTSB	5.00829e-15	0.502503	NAA20	1.34305e-06	0.474038	PRDX3	1.60584e-21	0.654175	TMEM14A	3.27596e-11	0.674681	ITGA5	6.52754e-06	0.969223	PSMB9	0.00787595	1.12722	NFIX	3.91606e-05	0.95908	BET1	0.0101199	0.570652	SMIM4	0.147795	0.543719	RAB5C	3.69184e-06	0.864855	B4GALT5	0.0356836	1.04771	HSPB11	1.4766e-07	0.593582
754	GNAI1	6.19221e-05	0.767499	BRD8	8.36262e-08	1.25473	SERPINB1	6.10184e-17	1.1795	TNFRSF14	0.579439	0.458834	CLIP1	5.0567e-15	1.70587	RP11-499E18.1	1.35807e-06	2.33974	DSTN	1.82968e-21	0.4486	MPST	3.43583e-11	1.56075	EIF5	7.19023e-06	0.343791	NEURL1B	0.00803818	2.18781	CCDC69	4.14763e-05	2.04263	XPNPEP1	0.0103287	0.716956	ITIH3	0.149565	4.22494	ZNF428	3.69618e-06	1.17585	PDLIM4	0.0375738	0.975279	ARRDC4	1.57849e-07	2.57152
755	GPRC5B	6.29456e-05	0.895022	ABI2	8.45267e-08	0.959182	ATP11A	7.14307e-17	1.6777	MORN5	0.580018	3.67516	SPHK1	5.26306e-15	2.2692	EPHB6	1.42797e-06	1.97224	PRDX2	1.8362e-21	0.698643	ST6GALNAC3	3.45604e-11	2.29624	RGL1	7.3379e-06	1.34017	OLFML2A	0.00811721	1.51236	MAOA	4.1954e-05	1.17895	ARL6IP1	0.0104165	0.287811	MAF1	0.149674	0.694281	ABCF3	3.98253e-06	2.43126	C1orf54	0.0376942	0.529323	RAB5B	1.60253e-07	1.31447
756	VSTM4	6.44086e-05	0.763241	HIF3A	8.68331e-08	1.21617	YIPF4	7.14699e-17	0.937001	REG3A	0.580109	3.04641	FOXO1	8.07487e-15	1.20261	CNIH4	1.432e-06	0.34148	TMEM165	1.92136e-21	1.55215	CD14	3.5114e-11	2.36896	ADCY3	7.60105e-06	1.41137	TM9SF2	0.00819582	0.641094	GNAI2	4.27136e-05	0.615851	CDC123	0.0104752	0.643702	PODXL	0.14976	1.10951	UQCRC2	4.05402e-06	0.7217	CNN1	0.0379816	0.681623	DYNLRB1	1.60295e-07	0.416143
757	METTL5	6.46397e-05	0.492906	IGF2BP2	8.89865e-08	1.30323	XBP1	1.10225e-16	0.490807	LRP1B	0.580604	1.93151	ZEB2	1.08538e-14	0.863088	ROM1	1.43553e-06	2.43596	CTSL	1.97143e-21	0.756517	PLEKHJ1	3.96546e-11	1.44199	TAB2	7.81974e-06	1.10334	PPL	0.00827146	1.85594	CTR9	4.27761e-05	1.1015	MAMDC4	0.0106537	4.27776	RNF115	0.150288	0.794377	AUH	4.25282e-06	2.40673	HOTAIRM1	0.0392985	1.83054	RBX1	1.76015e-07	0.365845
758	SMO	6.98102e-05	1.62845	RPL7AP6	8.91583e-08	1.23579	LPIN1	1.24523e-16	1.39038	DHRS3	0.581043	0.245254	PURB	1.10406e-14	1.59005	GPX1	1.50435e-06	0.26498	SDHC	2.06503e-21	1.02949	ARHGDIA	4.0517e-11	0.668229	TP53BP2	7.83029e-06	1.32799	SF3B4	0.00841783	0.934295	TMEM70	4.32786e-05	0.856596	H2AFY2	0.0108182	1.68486	NAPSA	0.150579	3.52251	COPS9	4.36631e-06	0.476558	NR4A1	0.0393647	0.218365	MRFAP1	1.78873e-07	0.378548
759	BNIP3	7.07749e-05	0.467219	RRM1	9.10291e-08	1.12102	TUG1	1.27836e-16	0.938643	DEFA6	0.582889	2.97437	HIPK2	1.21967e-14	1.97532	TPM3	1.54793e-06	0.460732	LLPH	2.19945e-21	1.5791	GPC1	4.11979e-11	2.70067	IRAK3	8.21838e-06	1.65119	ATP1A2	0.0084486	2.02032	MAP7D1	4.48792e-05	1.29083	DDAH1	0.0109983	1.52492	S1PR1	0.150834	1.04151	COX7B	4.45593e-06	0.337483	SMIM4	0.0413903	0.723001	SERINC3	1.80379e-07	0.806385
760	MYNN	7.234e-05	0.839867	RPL4P4	9.27657e-08	1.30245	RBPMS	1.43161e-16	1.0434	SGF29	0.583466	0.500676	PEAK1	2.2197e-14	2.38251	SDC4	1.62483e-06	0.966203	CDC42SE1	2.97237e-21	1.9571	UAP1	4.33867e-11	0.356285	GNAQ	9.25268e-06	0.93618	FAM180B	0.00851049	2.85073	ZMYM5	4.53322e-05	1.65787	NDUFS3	0.011111	0.692642	NPY1R	0.150892	0.988441	NOSTRIN	5.10116e-06	3.31084	RPS16	0.0418787	0.204993	PRR13	1.89797e-07	0.735841
761	ENPP2	7.36814e-05	0.862061	SHISA3	1.01299e-07	1.72859	FHL1	1.48825e-16	0.416264	CEACAM6	0.585403	1.31266	MCMBP	2.31592e-14	1.58354	S100A16	1.63425e-06	0.455015	RNASEH2C	3.2745e-21	1.28394	PRELID1	4.40264e-11	0.886881	KLF15	9.37212e-06	2.87487	PPDPF	0.00853968	0.368276	SMURF2	4.6463e-05	1.31773	TTK	0.011324	2.0194	NOL7	0.152518	0.415433	NIPSNAP3A	5.10327e-06	1.56261	NIFK	0.0423331	0.51641	GTF3A	1.90037e-07	1.17226
762	RAB34	7.39104e-05	0.429709	MTX2	1.02162e-07	0.814385	PHIP	1.63079e-16	0.931745	FLT3LG	0.5871	0.94921	B3GNT2	3.29987e-14	1.78708	DDX3Y	1.83229e-06	0.716994	LAMTOR2	3.42355e-21	1.04361	CLPP	4.50726e-11	1.32475	RP1-193H18.3	9.45753e-06	3.16842	NOL3	0.00857537	2.38757	CD44	4.97686e-05	0.323811	COMMD4	0.0113625	0.816693	SEPT7P2	0.152614	1.7872	NDFIP1	5.15173e-06	0.570396	ATP6V1B2	0.0424979	0.781764	PGRMC2	1.93198e-07	0.861476
763	IFT20	7.44365e-05	0.688953	PKP4	1.05676e-07	1.95284	ANXA7	1.64388e-16	0.81343	RP11-574K11.24	0.58787	0.240241	CUL3	3.30362e-14	1.49483	ZMAT2	1.89514e-06	0.556934	IFI27L2	4.10304e-21	0.842356	CRYZ	4.51729e-11	1.24819	PCMTD1	9.82231e-06	1.06195	COX6C	0.00888025	-0.0913485	PRH2	5.15892e-05	8.23905	TMEM41A	0.0118654	0.928064	LINC00998	0.153505	0.37602	PPP2R1A	5.17227e-06	0.724996	RP11-175B9.3	0.0427891	0.982964	CHRDL1	1.95639e-07	0.541806
764	MEOX1	7.44441e-05	3.71035	CSE1L	1.10731e-07	0.980604	OLFML1	1.66497e-16	1.06187	MAPK10	0.58885	0.514555	UBQLN1	3.32681e-14	1.00437	NUDCD2	1.89862e-06	0.71948	EREG	4.15493e-21	3.2832	RNH1	4.95577e-11	0.65556	PDCD4	1.00243e-05	0.762877	XRCC6	0.0089668	0.507524	TSC22D1	5.27459e-05	0.237052	NDUFS8	0.0121621	0.426912	SLC14A1	0.15374	3.27136	COQ4	5.21185e-06	1.70792	NGDN	0.043339	0.635088	YY1	1.96618e-07	0.867661
765	MRPL13	7.9731e-05	0.415783	OST4	1.18196e-07	0.111126	RAB23	2.29164e-16	1.67139	RP11-467L13.5	0.589491	0.556688	UTP3	4.62258e-14	2.02621	CIR1	1.92432e-06	0.352578	PLPP5	5.1591e-21	1.89467	RP11-475C16.1	5.04191e-11	0.402871	ATP6V0E1	1.02504e-05	0.27135	GTF3A	0.0090556	0.997423	LOXL1	5.49293e-05	1.30646	TGFBI	0.0123487	0.436158	FCHSD2	0.154201	1.51091	MIR4458HG	5.39196e-06	0.922275	JHDM1D-AS1	0.0436557	2.1049	EIF3A	1.9804e-07	0.75831
766	EFNA5	8.1406e-05	1.19651	GTF2H5	1.20164e-07	0.317065	GRINA	2.66344e-16	0.900812	PGA5	0.589654	2.60685	LAPTM4B	5.84919e-14	1.31659	RPAIN	2.00815e-06	0.478213	GC	6.00703e-21	8.55742	MGAT1	5.1514e-11	0.805852	AXL	1.03063e-05	0.845392	FBXL12	0.00911244	1.24163	RAI2	5.523e-05	1.54566	ARSE	0.0124664	4.0235	TSPAN12	0.154517	1.114	LAMTOR4	5.40802e-06	0.581234	CXCL10	0.043758	3.29123	CAPRIN1	2.12934e-07	0.767309
767	UROD	8.16858e-05	0.465062	PRKAR2B	1.28211e-07	1.97465	CTDSPL	2.75859e-16	1.33909	ODF3B	0.592049	0.736879	HIPK1	6.4693e-14	1.93313	AADACL2	2.01531e-06	2.73885	H2AFJ	7.61665e-21	1.055	GLIPR2	5.38142e-11	0.851592	NCKAP1	1.03391e-05	0.714951	PSMB3	0.00925379	0.456125	ANKRD37	5.54452e-05	1.39194	SUMO1	0.0125421	0.308662	HCST	0.155768	1.50142	ALKBH7	5.50543e-06	0.927974	OSMR-AS1	0.0437664	2.44352	SSX2IP	2.13282e-07	2.93005
768	NPIPP1	8.18788e-05	0.843557	MIF-AS1	1.39025e-07	2.32592	RERE	3.13773e-16	1.04607	SCNN1A	0.592615	1.61522	ITGA8	6.55101e-14	1.86265	FCMR	2.05036e-06	4.04856	CLTA	7.95523e-21	0.850791	KRT10	5.41088e-11	0.521029	C11orf96	1.04397e-05	0.463783	N6AMT2	0.00926121	26.1132	VEGFA	5.56418e-05	0.458858	SUCLG2	0.0126023	0.647574	TOB2	0.156293	0.485533	GCHFR	5.56786e-06	2.24615	HK2	0.0438753	2.12111	TPT1P9	2.15707e-07	1.75412
769	SSBP1	8.38556e-05	0.225987	FBXO5	1.46374e-07	2.00892	ZDHHC7	3.39035e-16	2.09032	RHOH	0.597661	1.07474	TRMT10C	7.07618e-14	1.42741	EIF3D	2.05672e-06	0.35682	DDX3Y	8.01262e-21	1.58161	RNASE1	5.76473e-11	0.890997	KRT10	1.12518e-05	0.501299	CTSD	0.00926245	0.585614	ZSWIM6	6.01483e-05	1.3903	CAMTA1	0.0127893	0.297571	IER5L	0.156295	1.29623	SAMM50	5.67732e-06	1.54133	PLOD2	0.0441539	0.601632	CREBL2	2.23776e-07	1.63859
770	PIAS3	8.72275e-05	1.11437	RPL24P8	1.72448e-07	1.12461	NCOA2	3.46321e-16	1.8507	VSIG10	0.602023	0.716662	NFATC2	7.97444e-14	2.05872	OST4	2.06096e-06	0.309129	GRN	9.82044e-21	1.08231	MORF4L2	6.15192e-11	0.361892	NFE2L1	1.18239e-05	0.864957	SLC22A3	0.00936105	2.19316	FOXC1	6.01618e-05	1.58834	SMIM20	0.0128617	0.634048	ERG	0.157394	2.01237	C17orf89	5.83525e-06	1.21828	RLF	0.0443987	1.269	ERLIN2	2.25123e-07	1.59208
771	TMEM9	8.74707e-05	0.44688	CKAP4	1.85781e-07	0.47598	LMAN1	3.61976e-16	0.65525	HSP90AA2P	0.602322	0.572464	GPATCH4	9.83654e-14	1.85132	ECHDC2	2.11873e-06	0.851678	ATP5F1	1.45167e-20	0.651321	CCL3L3	6.217e-11	1.77667	GAS6	1.19812e-05	1.33649	ALDH2	0.00939475	0.747413	RSRP1	6.09909e-05	0.420641	RNF5	0.0132238	0.642783	SFTA2	0.159308	2.26592	UNG	6.12847e-06	1.98502	NDUFAF2	0.0452891	0.585383	ZNF106	2.35511e-07	1.16135
772	ERH	8.76986e-05	0.220459	OLFML3	1.88802e-07	0.209383	CLIC4	3.70597e-16	0.450775	PLCXD3	0.604593	1.56286	STK40	1.0081e-13	2.41552	CWC15	2.13223e-06	0.316715	RAB5C	1.58813e-20	1.17269	CD164	6.85175e-11	0.364383	BCAT1	1.20344e-05	1.00108	CPT1A	0.00983941	1.77467	VAPA	6.17277e-05	0.362944	SNX5	0.0132958	0.557927	MT-TP	0.160925	0.735856	CD47	6.20745e-06	0.790826	CYLD	0.0454813	1.0264	MAST4	2.456e-07	1.51551
773	SPATS2	8.86347e-05	0.795116	POLB	1.93349e-07	1.54041	ROBO3	4.25156e-16	1.52684	MINCR	0.604687	0.585764	PLEKHA3	1.17881e-13	2.04232	DEPTOR	2.15518e-06	2.04092	KLHL21	1.72768e-20	1.40617	ATP5F1	7.60896e-11	0.406578	GDF10	1.22194e-05	2.14295	PAIP2	0.00984943	0.426083	LPAR1	6.20547e-05	0.660524	EPB41L4A-AS1	0.013299	0.443259	TMEM181	0.161447	1.12263	SCPEP1	6.77191e-06	0.750989	MT-ATP8	0.0465602	0.277331	SNHG1	2.57434e-07	0.831315
774	PJA1	9.10541e-05	0.907519	CCDC14	1.93607e-07	1.4665	SRPX2	4.43526e-16	1.76557	KANK2	0.60696	0.151295	FLNA	1.18769e-13	0.665922	RPL26P19	2.17545e-06	0.350841	MRPL41	2.06425e-20	1.46736	NDFIP1	8.40402e-11	0.507935	RBPMS	1.24314e-05	0.924396	PRELID1	0.00990442	0.797654	IL33	6.2258e-05	0.434886	CISD2	0.0133113	0.771105	VPS13D	0.161777	1.20079	TMEM14A	6.93896e-06	0.712682	CAMK2N1	0.047102	0.988984	MVP	2.584e-07	1.51082
775	DCHS2	9.667e-05	4.37481	SSBP2	2.00595e-07	0.608038	ASAH1	4.67627e-16	0.534533	MTND3P10	0.607513	1.08424	MAP4K4	1.37195e-13	1.28454	NHP2	2.19992e-06	0.272496	CCDC59	2.13808e-20	1.18872	TNFSF10	9.68239e-11	1.18457	OS9	1.28334e-05	0.569075	CKMT2	0.00993931	3.47231	AZI2	6.23417e-05	0.589814	HNRNPA0	0.0134409	0.246146	CAPZB	0.16247	0.253948	QDPR	6.97743e-06	1.63316	RP11-492M23.2	0.0474788	1.28625	SRSF1	2.64967e-07	0.619883
776	UBB	9.76228e-05	0.126164	COMMD2	2.06597e-07	1.05088	ADGRA2	4.76545e-16	0.934623	GIMAP1	0.607716	1.49076	ZNF703	1.39339e-13	2.00373	CAST	2.26383e-06	0.398943	GAS5	2.33902e-20	0.396335	BABAM1	1.12928e-10	1.11887	RAB6A	1.31174e-05	0.943126	INO80E	0.00996837	2.09333	CREBRF	6.34494e-05	0.987097	BMP5	0.0134506	1.36598	SOX7	0.16433	1.96289	ATOX1	7.01499e-06	0.471492	ATP6V0E1	0.0475917	0.179795	TRNP1	2.65555e-07	3.43194
777	COPS4	0.000100746	0.548086	ILF3	2.08434e-07	0.651999	EEA1	4.85129e-16	1.54589	PPL	0.608341	0.46657	CELF1	1.45479e-13	1.47734	IQCA1	2.47426e-06	2.78145	DPH3	2.95427e-20	1.59266	ISOC1	1.2889e-10	1.44539	KDELC2	1.39262e-05	0.949315	NPPC	0.0105518	3.32397	CD302	6.40552e-05	0.750473	JPX	0.0135562	0.807299	MTCO1P12	0.165638	0.349582	SMAGP	7.55164e-06	3.31067	UQCRHL	0.0484342	1.35671	PIK3R1	2.6815e-07	0.868639
778	CCND1	0.000102224	0.822081	RNF150	2.25174e-07	1.4028	USO1	5.29115e-16	0.987501	LYRM5	0.608546	0.225074	PTBP1	1.47857e-13	0.913988	MAGI2-AS3	2.4778e-06	0.758571	HEXA	3.05945e-20	1.35256	PGM3	1.34062e-10	0.939208	FAM3C	1.42189e-05	0.801837	MIR145	0.010782	26.1104	ZBTB21	6.43966e-05	1.08157	NDC80	0.0136718	1.77742	TMEM120A	0.167775	0.756986	ATP5O	7.55607e-06	0.341821	ARL5B	0.048718	0.697106	NAA38	2.83025e-07	0.506017
779	SEPT9	0.000106203	0.540493	TARID	2.25186e-07	4.03074	TRAM2	7.51197e-16	1.62534	LINC01412	0.608769	1.29977	SKI	1.6082e-13	2.04932	HAX1	2.76478e-06	0.455073	SLC19A2	3.37869e-20	1.49523	LYZ	1.4878e-10	0.844975	FGD5-AS1	1.46504e-05	0.763137	NARG2	0.010782	26.0879	THBS3	6.47075e-05	1.66309	PNCK	0.0139426	4.75272	ATP6AP2	0.168621	0.253829	PGLS	7.59511e-06	1.44083	RPL7P23	0.0494216	1.43204	CEBPD	2.9122e-07	0.533364
780	FNDC5	0.000106324	1.95185	EIF3K	2.27744e-07	0.261595	TMEM198B	8.41462e-16	1.6256	NXPH3	0.609524	0.957306	QKI	1.65146e-13	0.8011	PSMA5	2.89895e-06	0.428584	FAS	4.16237e-20	1.80336	COLGALT1	1.53466e-10	1.64671	TRIM56	1.4659e-05	1.38514	KIAA1715	0.010782	26.0719	EPB41L2	6.64884e-05	0.516202	QPRT	0.0140256	0.695543	FLT1	0.169417	1.10344	NOL7	8.03035e-06	0.917621	ARIH1	0.0494836	0.815346	ACAT1	2.92173e-07	0.850029
781	CPNE1	0.000115028	0.601433	ADGRL2	2.54787e-07	0.947196	CNOT8	8.63764e-16	1.39583	CH17-340M24.3	0.61037	0.73028	GNL2	1.74775e-13	1.44992	PYGL	2.97229e-06	1.42376	SKIL	4.36774e-20	1.32962	MRFAP1	1.58535e-10	0.387279	PLS3	1.48353e-05	0.529667	EMD	0.0108012	0.933982	MTCO1P12	6.90627e-05	0.551018	NKX2-3	0.0141341	5.94353	CBX7	0.169714	1.64551	HLA-DPB1	8.20442e-06	1.33246	CDR2	0.0510583	1.42983	TRIM22	2.94135e-07	1.02205
782	NDUFC2	0.000120377	0.21454	SREK1IP1	2.59103e-07	0.481375	TTC14	8.8613e-16	1.723	TRHDE	0.611367	1.0379	NINJ1	1.77577e-13	1.09054	CLNS1A	3.39895e-06	0.537202	RPL23	4.7572e-20	0.258178	GLB1	1.60722e-10	1.32106	HSD11B1	1.52344e-05	1.41545	SIVA1	0.0109658	0.612615	FOXP1	7.08719e-05	0.708337	YAE1D1	0.0142235	0.959765	SNRK	0.169924	1.02085	DCXR	8.36735e-06	1.45256	RHOU	0.051109	0.83349	CEBPB	3.07038e-07	0.541328
783	BLCAP	0.000123503	0.816506	COPZ1	2.59366e-07	0.399844	PGRMC1	8.86799e-16	0.48392	IFI35	0.611765	0.323894	SORBS1	1.83985e-13	2.5452	ABO	3.44601e-06	3.45056	COX6C	6.53719e-20	0.351688	PSMA1	1.72504e-10	0.479232	C10orf10	1.61709e-05	1.18681	FZD4	0.0111954	1.70559	FABP3	7.12559e-05	1.232	ARF5	0.0143467	1.10757	EOGT	0.170137	1.581	MT-TV	8.50958e-06	1.11147	WDR26	0.0512573	0.72069	TMEM230	3.18454e-07	0.423623
784	ALKBH7	0.00012726	0.482125	SEPT2	2.68619e-07	0.26516	SERINC3	9.21227e-16	0.781568	MMRN1	0.612018	1.38536	WDR74	1.92623e-13	1.87115	SSB	3.4809e-06	0.238725	EIF4E2	6.91703e-20	1.12339	PSMB7	1.72975e-10	0.409382	KCTD12	1.63273e-05	0.410455	HEY2	0.0111974	3.01147	SVEP1	7.59245e-05	0.496427	TPX2	0.0143728	1.89063	IL1B	0.170628	0.520332	PEPD	8.52668e-06	1.5393	TPBG	0.0531844	0.743711	RPL41P5	3.30628e-07	0.967283
785	TMED3	0.000130381	0.620678	EIF3H	2.99736e-07	0.251613	XAF1	9.70524e-16	2.12881	RTP4	0.612349	0.870599	STARD13	1.98399e-13	2.49316	FGF9	3.68036e-06	2.11864	ISG15	6.96671e-20	1.31277	DUSP2	1.74827e-10	2.33647	HSPA7	1.69619e-05	2.99215	CTD-3064M3.3	0.011236	4.18301	TRIM22	7.66994e-05	0.775504	LINC00682	0.014653	3.9073	AIG1	0.170852	0.620048	FAM162A	8.54864e-06	0.609604	MIR1244-2	0.0532903	0.787251	PTMS	3.46014e-07	0.567326
786	XPO1	0.000138728	0.479499	TPR	2.99741e-07	0.786398	SMAD3	1.01052e-15	1.25832	CPM	0.613545	0.521387	MED13	2.09314e-13	1.3986	PALMD	3.87398e-06	2.37532	UQCRB	6.97995e-20	0.409125	NAALAD2	1.8286e-10	2.1273	CNOT8	1.70957e-05	1.20167	CTSF	0.0112716	1.04524	BCAS2	7.71943e-05	0.536648	PSRC1	0.0146971	2.1188	ECSCR	0.171225	1.9079	SYAP1	8.81325e-06	1.04867	NEGR1	0.0533126	0.504564	LARP1	3.46492e-07	1.1101
787	OLFM2	0.000142798	2.1435	RPL14P1	3.04392e-07	0.658772	ARGLU1	1.04873e-15	0.745022	PTPRC	0.614343	0.420499	BCAS2	2.21399e-13	0.844757	ZNF706	4.06622e-06	0.30222	TMEM230	7.77541e-20	0.721053	RYBP	1.91449e-10	0.690329	RBL2	1.72506e-05	1.1425	PDHB	0.0113087	0.781359	TMEM109	8.07702e-05	0.699405	RNASEH2A	0.0149485	1.41845	UQCRC2	0.171759	0.329308	PSMD8	8.83794e-06	0.625439	RP11-20O24.4	0.053582	0.754741	SNAP23	3.51508e-07	1.00768
788	PSMB1	0.000150014	0.154734	RP11-270C12.3	3.19454e-07	1.06601	APPL2	1.12167e-15	2.00828	AC109642.1	0.615749	2.58474	RASA3	2.54156e-13	2.0612	TANK	4.225e-06	0.587534	SSR1	8.76638e-20	0.9261	C1QTNF6	2.12734e-10	2.98367	PJA2	1.74446e-05	0.67385	CORO1B	0.0114375	1.83408	ALDH1A3	8.30732e-05	0.568881	UPK3A	0.015022	8.39447	TMTC1	0.172886	0.975272	DNAJC15	8.86848e-06	0.595392	ZNF593	0.0536477	0.852598	EFNB3	3.52909e-07	3.09002
789	XXYLT1	0.000151015	1.64299	HOPX	3.21954e-07	1.95415	TMEM123	1.34069e-15	0.655947	C1QC	0.615925	0.677829	IL1RL1	2.84856e-13	2.09863	SERTAD3	4.35451e-06	0.905289	PLEKHB2	9.57016e-20	1.65117	HEXIM1	2.14647e-10	0.690798	ANGPTL5	1.82358e-05	2.77383	RASSF4	0.0114381	1.70031	TXLNG	8.39497e-05	1.54643	CCDC12	0.0150919	0.660782	ARPP19	0.173734	0.375889	TMEM138	8.99839e-06	1.73299	LRRC59	0.0544737	0.634651	BCL2A1	3.53872e-07	1.06946
790	RPL24P4	0.000156267	0.526589	RSPO2	3.23871e-07	4.19007	ROBO1	1.35904e-15	1.48537	EGFL7	0.618643	0.456248	LBR	2.91632e-13	1.53415	KLK5	4.48099e-06	3.82045	GSTK1	1.21119e-19	1.01484	CYTH2	2.30421e-10	1.71094	RNF13	1.82599e-05	0.91138	CD68	0.0114751	2.50241	SLC9A1	8.50411e-05	1.96946	RP11-1I2.1	0.0156105	6.89783	MRGPRF	0.173986	1.09305	PSMC5	9.16331e-06	0.741707	PTS	0.0558657	0.549743	ZYX	3.56867e-07	0.747666
791	PTMS	0.000156596	0.322149	BEX4	3.45922e-07	0.748216	SLC7A8	1.4501e-15	1.90046	LIPT1	0.618867	0.504494	RUBCNL	2.91951e-13	4.21344	TTC1	4.51794e-06	0.651242	ARFGAP3	1.29685e-19	1.3393	FGFR2	2.55924e-10	2.65292	HNRNPL	1.83945e-05	1.10483	MAP7D3	0.0114813	1.36297	MPZL1	8.50857e-05	0.55679	PBDC1	0.0157301	0.670786	LYSMD2	0.174236	1.2258	RAD23A	9.27204e-06	0.94094	SIK3	0.0558847	1.4581	PDZD3	3.73377e-07	5.68162
792	C19orf48	0.00015674	0.707763	GNG5	3.60691e-07	0.192641	FCGRT	1.48436e-15	0.52014	TAPBPL	0.618937	0.462894	C3orf58	2.92726e-13	1.38695	PERP	4.77533e-06	0.923676	LINC01420	1.45062e-19	0.991963	GNPTG	2.65164e-10	0.879456	UBE2R2	1.86172e-05	0.838067	UQCRC2	0.0114857	0.632948	ADD1	8.51562e-05	0.595883	POLR2K	0.0157772	0.343045	SFTPC	0.174656	3.80292	CHCHD1	9.61321e-06	1.01	ADAM17	0.057116	1.02251	DCAF6	3.92113e-07	1.31069
793	DERL2	0.000157178	0.495864	CMSS1	4.03584e-07	0.84106	RAB14	1.54077e-15	0.806314	LBP	0.619032	2.36751	ABCF1	3.1657e-13	1.4732	UQCR10	5.34762e-06	0.186162	SEC13	1.78969e-19	0.895559	SDC1	2.72784e-10	3.0667	TMOD3	1.87979e-05	1.08215	A4GALT	0.0116099	2.10988	ARL4C	8.62254e-05	1.16509	PPID	0.0161843	0.980244	IDS	0.17565	0.567263	DCTN2	9.78993e-06	0.926586	G3BP1	0.0587154	0.473922	TCEAL1	4.06523e-07	1.12722
794	CCDC28B	0.000167165	1.05574	MOB4	4.24255e-07	0.723708	PREPL	1.77689e-15	1.2667	MSR1	0.619191	1.05027	SIK3	3.40629e-13	2.48515	APRT	5.40081e-06	0.328566	COLEC11	1.83921e-19	4.15373	ADIPOR1	2.77299e-10	1.04621	IL16	1.95604e-05	2.1301	GPR133	0.0116225	26.0313	ARMCX1	8.67885e-05	0.782418	LRRC19	0.0162033	8.72438	SLC22A3	0.17646	1.38639	VPS28	9.79257e-06	0.689992	APOC1	0.0588617	0.563712	TNFRSF11B	4.19405e-07	2.95308
795	EXOSC8	0.000167503	0.478361	PPP1R12A	4.27737e-07	0.461073	PPP3CA	1.94877e-15	1.24117	FAM46C	0.619438	0.366445	IDI1	3.59109e-13	0.646411	STX8	5.40491e-06	0.592206	TMEM233	1.92181e-19	4.25548	VPS28	2.9801e-10	0.615954	WASF2	1.96284e-05	0.607327	C12orf44	0.0116225	26.0399	MXD1	9.18179e-05	1.44554	TM4SF4	0.0164226	1.69734	HIPK2	0.178884	0.780381	PSMB8	1.09029e-05	1.1765	ID4	0.05904	0.745757	CERS2	4.70228e-07	0.957863
796	TRIB2	0.000174579	1.55552	VDAC1	4.84109e-07	0.345252	EVA1C	2.08721e-15	2.32233	MRC1	0.621387	0.871085	YWHAQ	3.97907e-13	0.467544	TPT1P9	5.41506e-06	1.20303	ACSL4	2.00991e-19	1.57796	HMGCS1	3.06115e-10	1.11169	SMAD9	1.98799e-05	2.34462	IK	0.0117277	0.756362	AHCYL1	9.50388e-05	0.553127	EIF4E2	0.0166801	0.493958	FAM127B	0.178904	0.515542	EFNA1	1.21253e-05	1.66977	PLEK	0.0599689	1.61687	FAM177A1	5.08921e-07	0.829549
797	SMAD1	0.000177209	2.40194	KHDRBS1	4.85166e-07	0.519729	STIM1	2.32884e-15	1.84562	TMEM125	0.621759	2.31911	EP300	4.63929e-13	1.98779	PPP1R10	5.43023e-06	0.701037	SGK1	2.26198e-19	0.888729	BCAP29	3.2488e-10	0.976395	ECHDC2	2.01884e-05	1.0907	MRPL34	0.0120076	0.923106	PLIN3	9.53815e-05	0.763952	LAMTOR1	0.0167841	0.439364	JPH2	0.179248	2.98957	SRA1	1.26066e-05	1.41556	OSER1	0.0604355	0.501468	EIF2S3	5.22736e-07	1.01446
798	FRZB	0.000187203	0.657491	NUMA1	5.03971e-07	0.643275	ZBTB38	2.5993e-15	1.18092	MS4A2	0.623305	2.66293	DIO2	4.67198e-13	3.19921	RIC3	5.48035e-06	3.16527	COA6	2.55069e-19	1.30725	TRIB1	3.31111e-10	0.953497	EIF4G2	2.11898e-05	0.24909	MAP1LC3A	0.0120169	0.94078	LASP1	9.75893e-05	0.644801	IGF2BP3	0.0168902	2.2768	ARHGAP17	0.179853	0.988814	MED11	1.34191e-05	1.62334	ETS2	0.0606376	0.464729	AHCYL1	5.29292e-07	0.661466
799	C1D	0.000195498	0.442691	MELK	5.45691e-07	3.05472	JAK1	3.16989e-15	0.822953	KIF22	0.624797	0.257803	RHOF	4.7778e-13	3.83649	UBL5	5.51723e-06	0.247856	HAS1	8.48562e-19	1.8904	NDUFB10	3.69171e-10	0.544296	TMEM109	2.21329e-05	0.828352	ARHGEF2	0.0122878	1.23517	GADD45A	9.93593e-05	0.474665	TECR	0.0171027	0.646262	MDH1	0.180416	0.230179	TSFM	1.39971e-05	1.81406	HIVEP3	0.0607586	2.36222	PHC2	5.36393e-07	1.32361
800	PSMB2	0.000195872	0.306335	NDUFA13	5.53363e-07	0.557832	ATRX	3.20554e-15	0.859297	CYP2B7P	0.626764	3.46323	COL18A1	6.69869e-13	1.18254	SLFN11	5.82931e-06	1.15697	RALA	8.93749e-19	1.37916	SMIM3	4.1934e-10	1.08381	OLFML3	2.27662e-05	0.271661	ECM2	0.012439	0.632727	IGHM	0.000101633	3.37367	HNRNPA1P48	0.0176886	0.431376	APLP2	0.181001	0.25343	SEMA3B	1.42107e-05	1.63894	CREB5	0.0614866	0.716798	RASSF7	5.58116e-07	3.99655
801	RPN2	0.00019604	0.298357	ATAD2	5.93262e-07	1.88696	PCBP2	3.28031e-15	0.361589	REG1B	0.626949	2.59636	MT-ATP6	7.13014e-13	0.490045	MRPL57	5.89527e-06	0.406948	LCN2	9.00435e-19	3.04527	ROR1	4.76741e-10	1.27976	CAPRIN1	2.31211e-05	0.688353	NAPRT1	0.0125208	26.0627	ELF1	0.000108768	0.868652	RP11-466H18.1	0.0177807	0.182769	MT-TL1	0.181056	0.31782	DYNLT3	1.52886e-05	1.15841	TMEM88	0.0616424	1.68095	SUCLG2	5.92224e-07	1.05649
802	ZNF706	0.00019722	0.329607	DNAJC15	6.37464e-07	0.399983	TMEM30A	3.3335e-15	0.710806	LPCAT1	0.627667	0.469575	DLGAP4	7.86303e-13	1.55956	PRDX1	6.06674e-06	0.221876	EWSR1	9.65831e-19	0.963342	FAM84B	4.97393e-10	2.42853	RASSF4	2.32713e-05	1.92701	EMCN	0.0131549	1.61575	PABPC4	0.000110937	0.635504	TOM1L1	0.0182157	1.86119	GNLY	0.181267	1.7352	FLYWCH2	1.53256e-05	1.78341	CCL18	0.0617687	3.23482	RPS25	6.08761e-07	0.440755
803	CSRP2	0.000199123	0.364047	ZNF146	6.52738e-07	0.670765	GOLPH3	4.21148e-15	0.936056	LINC00484	0.628204	1.00346	UBE3A	8.3734e-13	1.03854	RPS18P12	6.41811e-06	0.956832	UQCRFS1	1.08673e-18	1.0913	GLT8D2	5.68549e-10	0.50939	NTN4	2.33475e-05	1.55474	GAMT	0.0132465	1.67909	RTN3	0.000111275	0.473446	PAICS	0.0182238	0.641865	HAGH	0.181515	1.15206	MRPS12	1.5483e-05	1.66839	CHMP4B	0.0631914	0.751352	RPN2	6.20347e-07	0.502183
804	RPLP0P6	0.000201164	0.511174	CYTL1	6.77327e-07	1.28485	MTDH	4.75674e-15	0.673972	FXYD3	0.6286	0.332249	TWISTNB	8.57656e-13	1.09679	VAMP3	6.62957e-06	0.561374	AK2	1.36542e-18	1.05372	MEA1	5.70197e-10	0.70699	THBD	2.39723e-05	0.833845	GPR183	0.0132533	1.36957	HLA-DRB1	0.00011163	0.7473	IER3IP1	0.0183658	0.442826	ACTR3	0.182375	0.323639	LDHA	1.60611e-05	0.306304	ECM2	0.0632459	0.463639	AGFG2	6.44147e-07	4.02251
805	UCHL1	0.000213176	0.636648	ZNF385D	6.94337e-07	1.52097	PQLC3	5.10617e-15	1.30115	ECSCR	0.631113	0.663322	TAOK1	8.96294e-13	1.52927	TMEM60	6.63868e-06	0.787252	MTCH1	1.60085e-18	0.831902	TXN2	5.86628e-10	0.657214	ANK2	2.43855e-05	1.29842	TSR2	0.0133257	1.19728	TOR1AIP1	0.000115509	0.633487	GSTA4	0.018411	0.461799	KLF11	0.182556	0.845457	SH3YL1	1.64636e-05	1.69801	ARL4D	0.0634063	0.601592	MRPL57	6.66618e-07	0.690798
806	PPDPF	0.000218653	0.20664	COMMD4	7.01829e-07	0.868236	CDKN2B	5.1436e-15	2.98111	RP11-27M24.1	0.632506	0.758958	PPRC1	9.05015e-13	2.38694	AMOTL2	6.71496e-06	0.931904	ATP6V1C1	1.90512e-18	1.77767	APRT	5.89575e-10	0.539656	OGT	2.51664e-05	0.892715	NOL7	0.0133264	0.750146	PLSCR1	0.000120248	0.471838	PRC1	0.0184197	1.5833	FXYD1	0.183263	1.84451	PACSIN3	1.68273e-05	3.22363	TMEM165	0.0637253	0.677358	SVEP1	6.67736e-07	0.653759
807	HIF3A	0.000223408	0.900323	RPS28P7	7.19029e-07	0.903618	SNX3	6.8998e-15	0.385522	GLP2R	0.634368	1.65605	SPRED2	9.93973e-13	1.54525	OSR1	6.87112e-06	1.16805	RIDA	2.16552e-18	1.90088	SNHG6	6.27837e-10	0.340652	HNMT	2.52015e-05	0.748751	KCTD10	0.0133679	1.32966	PLBD2	0.000121132	1.51167	KLF5	0.0185814	1.02313	FOXC2	0.184542	1.55463	LINC00493	1.72123e-05	0.456929	AC007319.1	0.0638634	4.26341	OIP5-AS1	7.03745e-07	0.848814
808	GANAB	0.000223807	0.385485	NPM3	8.38659e-07	0.799834	MYL12B	7.01763e-15	0.280739	CTD-3035K23.7	0.63458	0.998926	MXI1	1.04917e-12	1.60402	MPHOSPH6	6.91079e-06	0.743889	SRA1	2.1756e-18	1.8828	MLF1	6.39299e-10	0.972632	RHOQ	2.52819e-05	0.887889	PHF17	0.0134799	26.0065	C3orf58	0.000131738	0.927019	GMFG	0.018652	1.13285	AGR3	0.184915	1.13356	TMCO1	1.74027e-05	0.614932	PCGF5	0.0641644	0.85653	KLK10	7.15659e-07	3.56001
809	EXTL2	0.000233553	0.697967	TRO	8.77672e-07	1.295	DDX3Y	7.23034e-15	1.04036	FBP1	0.634642	0.786067	RCC2	1.35641e-12	2.14899	LINC01358	7.14094e-06	3.41625	PYURF	2.45784e-18	1.00694	RHOC	6.67631e-10	0.403242	MYCBP2	2.64175e-05	1.37641	SETD5-AS1	0.0134799	26.0326	MT-TM	0.000131875	1.16031	TMEM144	0.0188764	2.78489	TYROBP	0.185199	0.655091	IDH3B	1.81867e-05	1.22473	SPHK1	0.0641739	1.25493	UQCR10	7.23579e-07	0.339069
810	SSR1	0.000237135	0.345203	NDUFA10	9.26278e-07	0.462452	LCN2	8.43382e-15	2.46775	RP11-574O7.1	0.636619	1.74143	SLC25A37	1.43297e-12	1.40238	NEDD8	7.39272e-06	0.172138	LAMTOR3	2.55786e-18	1.0472	YPEL5	7.27292e-10	0.467457	MYOF	2.6929e-05	0.941	NT5C3B	0.0135205	1.38637	KDSR	0.00013488	0.607584	TM4SF5	0.0191242	5.89356	GPD1L	0.185416	1.27819	TMX2	1.83176e-05	1.00341	FAM208B	0.0642269	1.04398	NDFIP2	7.27259e-07	1.15384
811	FNBP1L	0.000247849	1.1091	RCN2	9.33161e-07	0.518247	AMOTL2	8.75949e-15	1.35293	CACNA1D	0.637933	1.45644	TIMM17A	1.46135e-12	0.884561	DYNC2LI1	7.70102e-06	0.773961	ATP1A1	3.37479e-18	0.685466	SUPT4H1	7.32419e-10	0.55435	TBL1XR1	3.05006e-05	1.13743	ZC3H13	0.0135222	1.00778	SPON1	0.000141821	0.66278	MROH8	0.0192079	1.22191	ARHGAP29	0.185458	1.17689	C6orf203	1.89967e-05	1.62119	SNHG17	0.0644155	0.991783	HEBP1	7.30443e-07	0.857017
812	ACAN	0.000251071	3.62591	FAM96A	9.38098e-07	0.576697	PPP3CB	9.31229e-15	1.35019	PREX2	0.639361	0.609509	MYADM	1.47802e-12	0.86804	CRIPT	9.16089e-06	0.593983	MDH2	3.77939e-18	1.13051	CHSY3	7.91611e-10	3.62107	DNAJC3	3.22864e-05	1.17799	SLC29A1	0.0135782	1.40269	RPL22L1	0.000144878	0.338647	MAGEH1	0.0194576	0.606073	CXCL17	0.186745	2.81214	PBX3	1.90898e-05	1.43448	GLIS2	0.0648478	1.34212	CDC16	7.38632e-07	1.54495
813	RCBTB2	0.000251224	1.06477	CCDC77	9.76384e-07	2.56148	VIMP	1.07917e-14	0.531706	SEMA3E	0.639411	1.22998	PUM1	1.62241e-12	1.09928	DDIT3	9.18229e-06	0.454446	DSEL	4.53485e-18	2.12233	RPL7P9	8.35457e-10	0.374078	MOB1A	3.35677e-05	0.670649	GTPBP6	0.013781	2.05214	MAF1	0.000145543	1.08042	PCK2	0.0194622	2.41874	CBWD1	0.186801	0.641899	APIP	1.99291e-05	1.44734	AHSA1	0.0652131	0.517065	HLA-E	7.46745e-07	0.333423
814	MIA	0.000253045	4.70669	RALY	1.02515e-06	0.70789	STAT1	1.11278e-14	1.35879	KRCC1	0.63995	0.233949	SMTN	1.63624e-12	1.45507	PPA1	9.84763e-06	0.242694	COMMD6	5.98299e-18	0.373695	SEMA7A	9.22562e-10	4.9965	ADD1	3.37799e-05	0.692827	AAMP	0.0138111	0.867679	ASPH	0.000147346	0.453936	UQCRC2	0.0195178	0.409015	MS4A6A	0.188111	1.31936	COPS6	2.03511e-05	0.694653	UBE2H	0.0657834	1.02865	BRI3	7.6363e-07	1.03283
815	CTC-425F1.4	0.000257922	1.64523	TXN2	1.03152e-06	0.477727	BMI1	1.20478e-14	1.50352	PRMT9	0.640714	0.378561	TFAP2C	2.27295e-12	5.03796	MTND3P10	9.85633e-06	3.96295	EBNA1BP2	6.69885e-18	1.42797	GNAS	9.94261e-10	0.347949	CTSO	3.46197e-05	1.18202	SLC25A11	0.0140127	1.14478	AHSA1	0.000158904	0.576194	H3F3A	0.0198277	0.612007	RAB31	0.188298	0.387517	CD52	2.16542e-05	1.66778	GCH1	0.0663354	1.90675	TPP1	7.8053e-07	0.838821
816	IGDCC4	0.000266365	1.1127	ECI2	1.03245e-06	0.543123	TMEM245	1.23802e-14	0.943523	CD79A	0.640719	1.61206	SLC20A1	2.40495e-12	1.14006	RNF13	1.05508e-05	0.597163	TRMT112	6.8471e-18	0.506316	LSM4	1.0268e-09	0.964673	CADM3	3.48488e-05	1.13033	PDCD10	0.0142339	0.894397	GRINA	0.0001603	0.670291	TMEM261	0.0198967	0.404519	NBEAL1	0.189103	1.51154	ARFGAP3	2.18792e-05	0.942741	BEST1	0.0668374	1.37859	PRR15L	7.84866e-07	4.1348
817	RP11-371A22.1	0.000269214	0.330655	GTF3C6	1.05485e-06	0.412339	KRT223P	1.30862e-14	3.3528	RBBP6	0.642456	0.110845	SRSF1	2.49597e-12	0.712448	RABGGTB	1.06175e-05	0.643388	MAPK1IP1L	7.74905e-18	1.09213	CAV2	1.04655e-09	0.776818	FABP4	3.49958e-05	0.674757	TPP1	0.0144784	0.759543	KRT24	0.000160635	5.04594	CCL15	0.0200516	5.32145	IER5	0.189204	0.535613	MTX2	2.27722e-05	1.08782	OMD	0.0670887	0.616551	PAFAH1B2	8.08135e-07	1.3325
818	FAM96A	0.000270291	0.454862	SENP7	1.13613e-06	1.16906	USP22	1.37071e-14	0.917056	COL6A5	0.643696	4.29771	SYNJ2	2.698e-12	3.05258	ZNF395	1.1522e-05	1.22815	C4orf48	7.81493e-18	1.75813	CUX1	1.1695e-09	1.26124	TRIP10	3.57597e-05	0.846979	HVCN1	0.0145457	2.69847	NDRG2	0.000166665	0.710437	MPST	0.0200578	0.924027	TNNC1	0.190527	2.12184	ATRAID	2.38408e-05	0.448727	COTL1	0.0676267	0.740747	DAP	8.34671e-07	1.11443
819	MCTS1	0.000280643	0.449978	MAP3K1	1.15727e-06	1.87704	BMPR1A	2.10781e-14	1.46282	RP11-474O21.5	0.644106	2.06061	GTF3C4	3.14933e-12	2.43145	ACADM	1.17086e-05	0.648426	PTGER2	7.85349e-18	3.28777	DCXR	1.33463e-09	1.32376	RASSF2	3.80944e-05	1.81302	SAMSN1	0.0145853	1.45721	GNB2	0.00017221	0.704207	RBM17	0.0205269	0.577023	PCGF5	0.190538	0.601217	POP5	2.38699e-05	1.60047	CARD16	0.067925	0.974753	EBLN3P	8.38962e-07	1.44449
820	NDUFB1	0.000282617	0.130112	IRF1	1.16836e-06	0.558184	COPZ2	2.27383e-14	1.32944	CMKLR1	0.644721	0.812909	SEH1L	3.32289e-12	2.22866	ASAH1	1.4239e-05	0.268197	PSMB6	8.20722e-18	0.676509	KLF10	1.39737e-09	0.351916	SLC9A9	4.06645e-05	1.80505	PDE5A	0.0146071	1.44522	PTGER4	0.000176297	1.91026	EEF1E1	0.0208312	0.575973	GAMT	0.193304	1.02063	MALSU1	2.39357e-05	1.34626	KIF1B	0.0683471	0.786105	SSR1	8.45466e-07	0.578573
821	BRK1	0.00030459	0.172381	ZNF326	1.19739e-06	1.06298	TMEM248	2.29383e-14	1.14469	IGFBP5	0.64478	-0.0306167	ZC3HAV1	3.32368e-12	0.973564	CFH	1.44632e-05	0.133923	SAR1B	8.76421e-18	1.53916	IL1RN	1.43616e-09	2.49541	MYH9	4.08484e-05	0.696365	OTUB1	0.0146656	0.812216	CLIC2	0.000179753	1.00301	XDH	0.0208557	7.75444	LYNX1	0.19341	1.71536	COX6B1	2.44066e-05	0.306561	RNF19B	0.0686417	1.48702	HSPB7	8.57775e-07	2.47838
822	RPS2P46	0.000305841	0.35598	MIS18A	1.20965e-06	1.52808	MARCH3	2.57525e-14	1.44909	ATOH8	0.645653	0.748198	REEP5	3.58956e-12	0.538907	IGBP1	1.44772e-05	0.670815	RPS15AP1	9.87648e-18	1.29215	NDUFS6	1.4448e-09	0.527958	KITLG	4.25021e-05	1.13551	MDH2	0.0148916	0.721654	KLF13	0.000183657	1.07609	RACGAP1	0.0212374	1.35138	MAOA	0.193698	0.688233	ALAD	2.55624e-05	2.11842	JARID2	0.0695282	1.60098	EDF1	9.33639e-07	0.339703
823	ADAMTS7P4	0.000307202	3.03172	CLK4	1.2516e-06	0.767945	SMAD4	2.77624e-14	1.31732	RP11-492M23.2	0.646777	0.285135	MCAM	3.70543e-12	2.0066	ALDH2	1.47485e-05	0.475821	UBE2F	1.15275e-17	2.11394	RGS3	1.47941e-09	1.87166	SP100	4.52932e-05	1.07795	MXRA7	0.0153969	1.07958	MT2A	0.000188979	0.284176	ALKBH7	0.0215137	0.525523	HMG20B	0.194081	0.835009	CEBPZOS	2.58603e-05	1.09882	ASAP1	0.0698858	0.944298	SGMS2	9.50176e-07	1.58897
824	FXYD6	0.000308412	0.419183	TMEM9	1.25351e-06	0.520873	H2AFJ	2.92333e-14	0.608895	XCL2	0.648502	1.6852	PURA	4.1384e-12	1.64215	MRPL13	1.64217e-05	0.333194	ZC3H12A	1.60132e-17	1.70002	PGM1	1.60393e-09	1.34001	CREBL2	4.64013e-05	1.36224	SCOC	0.0155819	0.719263	DBN1	0.000189392	0.995212	GALE	0.0216651	2.00816	YAP1	0.194823	0.471823	TKFC	2.6279e-05	2.69949	SAMD4A	0.0701591	0.985463	ZNF664	9.62846e-07	1.46136
825	CBX6	0.000309979	0.964099	ZNF207	1.27211e-06	0.449178	LEPR	3.33986e-14	1.29768	HIST1H1C	0.648635	0.354156	USP10	4.19693e-12	1.3792	PPL	1.71226e-05	1.72085	PRR13	1.66332e-17	1.05044	DSTN	1.60904e-09	0.30929	HSPG2	4.70535e-05	0.624267	RRAGA	0.0156737	0.720954	TUBB6	0.000195864	0.641594	LAMTOR2	0.021712	0.375432	ENO2	0.19585	1.09872	MRPL14	2.63159e-05	0.820554	CDC42SE1	0.0704396	0.868629	HEXIM1	9.8575e-07	0.651421
826	RPL6P27	0.00031541	0.198273	CCT5	1.3172e-06	0.400744	RBBP6	3.36852e-14	0.478412	ASRGL1	0.649039	1.06933	CREB3L2	4.24223e-12	1.3124	EIF2A	1.73152e-05	0.622002	ZNF330	1.83942e-17	1.49456	CNPY4	1.68346e-09	1.30973	PXN	4.78585e-05	0.733445	PPT1	0.0158597	0.638289	GLUD1	0.000205715	0.764278	POLR2I	0.0218464	0.455305	IGHG4	0.195986	0.754295	VDAC2	2.72769e-05	0.533942	IER5	0.0706479	0.717241	UXT	1.03229e-06	0.422283
827	EPHA4	0.000317711	1.72104	MSH2	1.33154e-06	1.68583	KRT10	3.52748e-14	0.490807	KIAA1324L	0.64952	0.998163	EFHD2	4.2912e-12	2.27045	HSPA5	1.73293e-05	0.18393	BAX	1.87235e-17	1.7111	GAA	1.75141e-09	1.81268	PRG4	4.80111e-05	0.553189	UBE2V2	0.0159579	0.525266	FOXP2	0.000229122	1.61106	TUFM	0.0219413	0.504278	KIF1C	0.196308	1.37346	MRPL55	2.8225e-05	1.04503	METRNL	0.0713074	0.783572	INMT	1.06396e-06	1.57374
828	NUDT1	0.000319479	0.948657	ZMYND8	1.34588e-06	1.11942	CTSF	3.85349e-14	1.20862	PSMB8-AS1	0.649768	0.676024	DENND4A	4.48193e-12	2.42087	FAM96A	1.74692e-05	0.435049	ST3GAL1	2.12807e-17	1.31527	EIF4G2	1.78094e-09	0.331706	ASAH1	4.86868e-05	0.448123	NR2F2	0.0160394	0.60672	GUSB	0.000229632	0.632692	CHCHD1	0.0219866	0.569202	SFTPA2	0.196392	3.85741	SLIRP	2.87024e-05	0.340552	ICAM4	0.0714706	2.20861	RAB1B	1.08752e-06	0.790042
829	VCL	0.000321872	0.37502	HJURP	1.35258e-06	3.64242	LAMA4	4.38308e-14	0.363818	APOBEC3C	0.649802	0.217099	WBP11	4.48526e-12	1.16892	RPL12P4	1.753e-05	0.40094	TMEM14C	2.36751e-17	0.671859	TMEM9	1.79276e-09	0.699346	DENND5A	5.19707e-05	1.02534	SPRYD3	0.0162036	1.14706	SORBS3	0.000231499	0.923408	C16orf87	0.0220352	1.06006	NIPSNAP3A	0.196656	0.688573	TIMM17B	2.87244e-05	1.1928	HRH1	0.0760376	1.56614	NEO1	1.13864e-06	1.90972
830	FZD2	0.000334059	2.33531	WDR83OS	1.3666e-06	0.189039	CCDC50	4.50413e-14	1.19218	RN7SL832P	0.649902	0.368684	RAD23B	4.64397e-12	0.838071	ASS1	1.8664e-05	0.604595	PCBP1	2.85842e-17	0.564036	PGLS	1.82772e-09	1.33139	SCARB2	5.36125e-05	0.492497	CLPTM1	0.0162473	1.30641	MMP19	0.000233212	0.874147	ENPP7	0.0221045	9.07493	BCAP31	0.198733	0.355222	ERGIC1	3.1323e-05	0.945296	C15orf48	0.0760581	1.20043	ARHGDIA	1.16831e-06	0.61897
831	KLHDC10	0.000336069	1.02336	SGO1	1.37692e-06	3.72466	DDX60L	4.82592e-14	2.6614	LACTB2	0.650269	0.373574	BCLAF1	4.67969e-12	0.86716	OTUD6B-AS1	1.87865e-05	0.63693	GLRX2	2.9107e-17	2.3794	AP2M1	2.03998e-09	0.463662	PKD2	5.65514e-05	1.01358	CABP1	0.0163217	3.68176	C16orf45	0.000236883	0.908641	CDCA7	0.0223762	1.617	LTBP1	0.199855	0.328017	PSMB1	3.30958e-05	0.336837	NIP7	0.076426	0.88877	SRP72	1.16944e-06	0.707616
832	SEC23A	0.000336733	0.467318	PTPA	1.38558e-06	1.03605	BZW1	4.92339e-14	0.488135	HIST1H2BK	0.651013	0.543945	C8orf4	5.07794e-12	1.13163	PABPC1	1.94537e-05	0.270731	GGCT	3.13602e-17	1.60662	ARPC4	2.1656e-09	0.978618	COPZ2	5.72527e-05	1.1833	CORO6	0.0163462	3.32581	RAB34	0.000243818	0.515195	TRAPPC1	0.0224402	0.487912	FRMD4A	0.200968	0.95201	MRPS16	3.47187e-05	1.03286	WAC	0.0766368	0.437358	SF3B1	1.17936e-06	0.431253
833	BIN1	0.000339113	0.824551	H2AFY2	1.43104e-06	1.94128	IGF2R	5.2873e-14	1.53153	P2RY14	0.65195	1.95069	UBIAD1	5.34742e-12	2.32988	NR2F1-AS1	1.95809e-05	1.21732	SH3GLB1	3.34431e-17	0.97387	EPOR	2.19529e-09	3.28446	TMED7	6.38895e-05	0.76827	HLA-DRB6	0.0163905	2.79076	MITF	0.000249923	1.43659	RTF1	0.0226061	0.467204	IGHG3	0.201653	0.908028	CMAS	3.48722e-05	1.47449	STK17A	0.0793037	1.20133	MMP24	1.19127e-06	5.96035
834	NDUFA12	0.000339567	0.224932	COPS4	1.45143e-06	0.630716	GLI3	5.5358e-14	1.48107	MS4A1	0.653066	2.28844	MTPN	5.37457e-12	0.828763	TAF1D	2.01165e-05	0.26	RSPO3	3.348e-17	1.93729	TM2D1	2.35745e-09	0.707742	ALDH1L2	6.40952e-05	2.48054	GZMA	0.0166387	3.04166	MKNK2	0.000258853	1.13062	HAPLN1	0.0227116	1.13108	PELO	0.201704	0.773148	C8orf33	3.59108e-05	1.53445	ATF7IP2	0.079525	1.57157	LASP1	1.29055e-06	0.824297
835	NONO	0.000340323	0.28235	TROAP	1.57875e-06	3.55066	MRFAP1	5.69608e-14	0.356328	MPZL2	0.653835	0.70575	COQ10B	5.38153e-12	1.26394	VAPA	2.01657e-05	0.24085	UCK2	3.83184e-17	2.7907	AMD1	2.56786e-09	0.422139	MCL1	6.58156e-05	0.243748	NME3	0.0166704	1.0289	PER1	0.00027067	0.77517	CBX5	0.0227747	0.545187	TRBC1	0.202441	1.82637	NRCAM	3.64121e-05	3.76389	AC005251.3	0.0798442	1.52084	PCK1	1.31047e-06	4.17027
836	RPS2P5	0.000349463	0.847512	BNIP3L	1.61739e-06	0.323069	PPP1CC	6.1727e-14	0.629941	XXbac-BPG299F13.17	0.654464	1.43605	YARS	5.69398e-12	1.58617	NELL2	2.16114e-05	2.08338	COX8A	4.49577e-17	0.507976	FERMT2	2.76693e-09	0.569559	CNTN4	6.58308e-05	1.65305	FTSJ2	0.016758	25.9751	MCUB	0.000276883	1.09122	LRRC75A	0.0227779	1.23811	MEF2A	0.202766	0.57873	HSF1	3.74641e-05	1.7442	HECTD2	0.0801284	1.46525	ACADM	1.33659e-06	1.02824
837	CRYL1	0.000350073	0.960423	UBE2I	1.66988e-06	0.396043	BASP1	6.18697e-14	0.657987	SNORD14E	0.655435	1.09786	CAMSAP2	7.29699e-12	1.74785	HMGN2	2.28402e-05	0.148254	PRAF2	4.57105e-17	1.39693	FKBP14	2.83837e-09	1.22035	PLBD2	6.59222e-05	1.58272	PTPLA	0.016758	26.0088	FAM129A	0.000278562	1.05921	SRSF10	0.0230072	0.393882	FOLR1	0.203702	2.34469	HERPUD1	3.75759e-05	0.470441	TCP1	0.0805375	0.28155	CTGF	1.44973e-06	0.265176
838	SHOX2	0.000370021	4.39122	MPHOSPH8	1.69902e-06	0.455924	RAMP2-AS1	6.29697e-14	2.97355	KANK3	0.656137	1.63354	ZNF207	7.71062e-12	0.730598	OSTC	2.29197e-05	0.165892	SRPRB	4.68881e-17	1.47681	PCDH8	2.85039e-09	5.9379	C1QTNF1	6.61851e-05	1.39917	VAMP5	0.0168681	0.621244	HNRNPU	0.000280724	0.298749	ANAPC15	0.0230344	1.08278	FMC1	0.206825	0.711771	CLPTM1	3.88376e-05	1.62583	ANKH	0.0809984	1.21478	MICAL2	1.46082e-06	2.45965
839	UBE2C	0.000370757	0.498792	PMF1	1.70032e-06	0.80417	TRIM56	6.95391e-14	1.49231	CFAP126	0.656502	2.95544	MKNK2	8.70499e-12	1.6029	LARP7	2.32243e-05	0.238085	CCT8	5.30854e-17	0.779415	PFDN5	2.92067e-09	0.433927	EYA2	6.75297e-05	2.21077	SDPR	0.0168967	1.2314	GBP2	0.000282936	0.927525	HHLA2	0.0230382	6.8929	LGR6	0.207148	4.58221	MSRA	3.88909e-05	2.83558	SGMS2	0.0814971	0.987972	PLA2G12A	1.46943e-06	1.63681
840	JAM3	0.000373206	0.683457	CSNK2A1	1.74162e-06	0.819613	SERF2	7.14728e-14	0.31283	KCNJ15	0.657211	1.02233	MAP7D1	9.50338e-12	1.65111	CAPZA2	2.33685e-05	0.242189	P4HA1	5.63956e-17	0.993571	TXNDC12	3.02447e-09	0.723523	WDR26	6.82559e-05	0.87744	MRGPRF	0.0169372	1.61452	CDV3	0.000290241	0.563135	PGK1	0.023044	0.209664	MXI1	0.208196	0.649196	NFS1	3.96862e-05	2.43027	SLC25A32	0.0823115	1.00966	RPLP2	1.5154e-06	0.489985
841	PEX2	0.000379987	0.652704	NDUFB8	1.82418e-06	0.295111	AK3	8.16678e-14	1.00421	FGL2	0.657424	0.216095	GABPB1	9.96339e-12	1.69248	NUDT2	2.51837e-05	0.915807	ATP5O	5.87818e-17	0.453731	PRG2	3.32543e-09	26.75	IL7R	6.85628e-05	2.80599	SGCE	0.0173867	0.431391	HECA	0.0002911	1.02006	SRSF11	0.0233735	0.219337	ANAPC15	0.208265	0.747705	ASB4	4.35019e-05	6.43341	C4orf32	0.0830612	1.58833	DDX3X	1.54895e-06	0.351369
842	APMAP	0.000392297	0.58521	ANP32E	1.8754e-06	0.65387	CFI	8.76438e-14	0.708392	WWP1	0.658388	0.331118	SNHG1	1.03409e-11	0.91467	CFB	2.56391e-05	2.61694	SPAG9	5.97251e-17	1.11015	DDT	3.41687e-09	0.719407	NUDT4	6.93511e-05	0.656448	RP4-717I23.3	0.0179965	25.9946	SERPINB1	0.000298758	0.836619	EPS8L3	0.0234938	6.35655	PLVAP	0.209036	1.68061	CD63	4.385e-05	0.305811	SRGAP1	0.0842276	1.22042	DAZAP2	1.56075e-06	0.40548
843	ARF1	0.000395932	0.190668	RP11-889L3.1	1.99811e-06	0.740545	SLFN11	8.96247e-14	1.60391	MT-TM	0.658562	0.207276	ZNF516	1.04782e-11	2.2267	TOMM20	2.61052e-05	0.242174	PSMB2	5.98178e-17	0.784099	PDLIM5	3.56245e-09	0.777974	ENAH	7.01548e-05	0.733272	PPAPDC1B	0.0179965	25.9643	CRISP3	0.000303595	3.45393	COMMD2	0.0235261	0.866207	EFNA1	0.209216	0.745939	LTA4H	4.39318e-05	0.881799	EEF1B2P3	0.0845187	0.83704	TMEM37	1.61656e-06	2.5241
844	COPS6	0.000397442	0.352772	XRN2	2.04659e-06	0.617446	PICALM	9.8328e-14	0.776873	SYNPO	0.659278	0.423218	CCND2	1.09689e-11	0.727899	SERTAD4-AS1	2.64678e-05	2.18331	IPO7	7.3189e-17	1.05141	SPEG	3.58304e-09	2.48444	RNF217	7.12753e-05	1.85742	AKAP1	0.0179989	1.93378	GRK5	0.000306102	1.29822	PARK7	0.0235831	0.16507	MT1F	0.209757	0.729964	TMEM150C	4.52188e-05	3.09215	MAN1A1	0.0846616	0.399037	SPCS3	1.62014e-06	0.942894
845	MRPS33	0.000401177	0.427866	TMEM97	2.04754e-06	1.69949	ANO6	1.02986e-13	0.92497	MS4A6A	0.659787	0.419501	USP38	1.12015e-11	1.86054	GTF2A2	2.81181e-05	0.223575	C19orf70	8.53951e-17	0.942856	PTPA	3.5988e-09	1.33197	DAB2	7.18855e-05	0.516663	AC097724.3	0.0182855	3.45572	YWHAQ	0.000308603	0.263983	LTA4H	0.0237323	0.478059	SOX18	0.209855	2.71001	EZR	4.64518e-05	0.636285	DNM3OS	0.0853322	0.699896	HNRNPD	1.63022e-06	0.345503
846	ST6GALNAC3	0.000455763	1.42193	TAF11	2.26868e-06	0.951336	SCRN1	1.0414e-13	1.67666	KIAA0040	0.660446	0.405727	MRTO4	1.13909e-11	1.59458	GADD45A	2.82641e-05	0.302051	UBQLN1	9.4978e-17	1.15853	TCIRG1	4.12245e-09	2.43833	ADGRA2	7.29405e-05	0.783861	CD58	0.0183442	1.17794	ADAMTSL1	0.00031109	1.26947	RAMP1	0.0237542	0.902038	GJA5	0.210049	1.92795	LMAN2	4.74904e-05	0.718342	UCHL3	0.0857147	0.762262	SEC63	1.68901e-06	0.712121
847	EPHB3	0.000458024	1.30544	HIST1H2BH	2.27866e-06	3.75483	LTBP4	1.13562e-13	0.421315	SLC22A31	0.660507	4.3308	SSH1	1.13959e-11	2.53727	TRIQK	2.83368e-05	0.915944	EIF3M	9.89098e-17	0.577785	TUFM	4.18007e-09	0.762541	EGR3	7.42017e-05	0.771044	DPYSL3	0.0185194	0.621993	FXYD3	0.000312464	1.52432	CMC1	0.024161	0.554059	SUN1	0.212151	0.409043	EXOSC7	4.84437e-05	1.16737	MXRA5	0.0877194	0.609952	CASP4	1.83909e-06	1.01526
848	ANAPC10	0.000461284	0.730642	SUCLG1	2.44324e-06	0.438036	SF3B1	1.14968e-13	0.423125	DPYD	0.661383	0.270197	DST	1.15378e-11	0.92994	ACTR3	2.85072e-05	0.311655	FAM177B	1.07269e-16	3.14736	EIF4A2	4.19935e-09	0.363949	CYB5R3	7.46347e-05	0.489678	ATP6AP1	0.0186013	0.8455	P4HA2	0.000314685	0.604524	PSMA2	0.024235	0.424692	TCEAL1	0.212688	0.531515	KLF6	4.98665e-05	0.360822	USP38	0.0896536	1.07582	NDUFB9	1.85759e-06	0.33846
849	ANKRD36BP1	0.000465879	0.998565	ZC3H13	2.50512e-06	0.855167	ZEB2	1.17224e-13	0.608646	CYBB	0.662921	0.695388	ENO1	1.27736e-11	0.35381	N4BP2L2	3.03307e-05	0.351996	NUDC	1.15647e-16	0.961731	SLC39A13	4.27619e-09	1.65833	YTHDF3	7.57252e-05	0.795325	DUSP22	0.0186646	1.54788	ARL6IP5	0.000320759	0.272583	ST6GALNAC1	0.0243108	4.50487	MOCS1	0.212832	1.68248	AC078941.1	5.14577e-05	4.49025	IVNS1ABP	0.0899279	0.522141	ARL2BP	1.89594e-06	1.00312
850	CBX1	0.000465957	0.570324	NDUFB3	2.57692e-06	0.316148	MYO9A	1.2239e-13	1.44162	COLCA1	0.663492	0.63782	ZDBF2	1.27775e-11	2.90808	WSB1	3.07192e-05	0.163769	BASP1	1.19245e-16	1.02988	KLHDC3	4.47645e-09	1.00723	KDM5D	7.65247e-05	2.10127	TNNI2	0.0187441	3.81138	ARL13B	0.000322615	1.47329	CKAP2	0.0244166	1.45411	NT5DC1	0.213209	1.02481	IDNK	5.24383e-05	2.94871	AKIRIN1	0.0908518	0.74073	BCO2	1.94187e-06	3.64905
851	NDUFA8	0.00047254	0.443046	NOP56	2.61151e-06	0.497128	SVBP	1.29226e-13	0.657233	HGF	0.664249	0.325185	TFAM	1.58611e-11	1.41145	PNRC2	3.10218e-05	0.210327	DKC1	1.30518e-16	1.77344	EIF3E	4.63424e-09	0.325496	DNAJC10	7.77657e-05	0.883481	ARHGEF10	0.0189159	3.38182	ERP29	0.000323139	0.440845	APELA	0.0244817	4.63676	WWP2	0.213394	1.30331	ABCB1	5.43026e-05	4.28404	RPS15AP24	0.0912196	1.30628	CYP4B1	1.94738e-06	0.779497
852	CEP41	0.000476655	1.37385	SC22CB-1E7.1	2.6282e-06	0.78543	PTPN12	1.31197e-13	0.96788	ADHFE1	0.665243	0.708828	RAB18	1.9166e-11	0.720933	JKAMP	3.12132e-05	0.537783	FMOD	1.38778e-16	0.747772	EFNA1	4.85006e-09	1.47454	COL16A1	7.78393e-05	0.754236	SCN4B	0.0189189	3.62022	PPP2CB	0.000336214	0.480024	NELL1	0.0246429	2.1772	GIMAP7	0.215071	1.94585	SNHG9	5.70363e-05	0.831244	RPL35	0.0917248	0.0924281	GTF2H5	2.05103e-06	0.368617
853	ACTA1	0.000508313	2.81121	HIBCH	2.68753e-06	0.872356	TMOD2	1.38713e-13	2.62465	FGFR4	0.665759	0.58091	SLK	1.91854e-11	1.44004	EDF1	3.12492e-05	0.170209	SERPINB8	1.44237e-16	3.10499	CMIP	5.04698e-09	1.40232	FAM120A	7.78577e-05	0.848912	PCBD1	0.0190763	0.747982	PPL	0.000363187	1.77469	GJB1	0.0247094	4.80581	REEP3	0.215904	0.65118	NOB1	5.7459e-05	1.49422	PELI1	0.0928663	0.825879	OS9	2.07151e-06	0.587924
854	IFNGR2	0.000511835	0.588868	STOML2	2.80659e-06	0.553956	CLK1	1.44896e-13	0.331848	GIMAP8	0.665832	1.4565	WASL	2.01835e-11	1.1759	TIMM10	3.22496e-05	0.632279	LRPAP1	1.58292e-16	1.05737	MRPL52	5.33107e-09	0.54631	FBXL7	7.85022e-05	1.33266	PTPRS	0.0191044	4.93137	UBXN1	0.000368799	0.653062	MRPS26	0.0251263	0.855459	SPINT2	0.216434	0.660787	CDKN2C	5.75064e-05	1.7683	USP36	0.0944115	1.15199	PGM2	2.10076e-06	1.91967
855	COA3	0.000512396	0.338856	SDHAF3	2.89958e-06	1.04935	NFE2L1	1.46617e-13	0.890614	COLCA2	0.666229	0.981251	TRIP12	2.19409e-11	1.20932	TFRC	3.36672e-05	0.528369	RSL1D1	1.58936e-16	0.702584	GPI	5.50457e-09	0.853124	GBP2	7.89966e-05	1.06892	FADS3	0.0191126	2.15962	SMARCD2	0.000375954	1.05065	SPAG16	0.0252939	0.857	CYP4X1	0.217272	1.88857	NAA10	5.86604e-05	1.25683	NFATC1	0.0970595	1.54558	ABCA8	2.11427e-06	0.452606
856	MRPL27	0.000529875	0.401997	USP11	2.92164e-06	0.856138	MBP	1.52206e-13	1.7167	AC108488.4	0.667843	0.675891	SLC7A2	2.20439e-11	1.91383	PMF1	3.38436e-05	0.656805	USP12	1.71739e-16	1.85153	CSPG4	5.56137e-09	2.49002	FEZ1	7.94047e-05	1.25457	MYL12B	0.0191849	-0.0349544	AK3	0.000376786	0.751382	MRPL15	0.025467	0.708911	PIGR	0.21736	1.73094	ASS1	5.94894e-05	0.998658	RPL7AP6	0.0989863	0.904717	GNB1	2.11682e-06	0.66332
857	LYRM4	0.000544195	0.613465	SPDL1	2.98962e-06	1.83769	CTNNA1	1.59926e-13	0.547383	FGGY	0.669627	0.581594	KLF3	2.42473e-11	1.20868	RSPO1	3.44328e-05	3.29492	DERL2	1.73641e-16	1.18742	TNFRSF1A	5.59091e-09	0.881828	SERPINB1	8.02072e-05	0.934383	NUCB1	0.0192624	0.594352	FGF7	0.000392962	0.337808	IL2RG	0.0257096	2.1201	TMEM173	0.218704	0.523605	SYPL1	6.13774e-05	0.58604	NABP1	0.0990918	0.711777	CPA4	2.22075e-06	4.25353
858	NKAIN4	0.00054766	1.13207	FOXF1	3.02525e-06	1.13736	IDS	1.65373e-13	1.10081	ARL17A	0.669783	1.23805	TP53INP2	2.43222e-11	2.67113	PSMB3	3.49843e-05	0.193292	MIEN1	1.91689e-16	1.39791	HSPA1B	6.07282e-09	0.236019	MID1	8.35316e-05	1.293	NBPF10	0.0195354	3.74271	NUP153	0.000397748	0.88417	TCEAL7	0.0257618	0.444064	ACAN	0.219104	2.07795	MTND3P19	6.24966e-05	2.76416	SAMD8	0.0992165	0.881317	EIF5B	2.29978e-06	0.404699
859	SEC24D	0.000551502	0.605735	TTC3	3.1666e-06	0.45649	SSC5D	1.87806e-13	1.86005	NINJ2	0.670044	0.483249	CKB	2.72314e-11	1.00175	EPHX1	3.52062e-05	0.314231	CCT3	2.04325e-16	0.886157	SNHG12	6.07302e-09	1.14962	HLF	8.39661e-05	2.0419	BAD	0.0196898	0.932504	HIST3H2A	0.000399048	1.78158	GLRX3	0.0258063	0.448598	CPA3	0.21939	1.84055	SSR4	6.25933e-05	0.313295	ARL8B	0.100175	0.531427	MCMBP	2.37621e-06	1.26397
860	CHCHD7	0.000570607	0.553447	GALT	3.25735e-06	1.26351	PCBP1	1.97057e-13	0.337019	HOXA5	0.670753	0.299759	BCAR1	2.89717e-11	2.64632	PTGS1	3.57312e-05	1.13942	THBS2	2.15621e-16	0.710359	AKR7A2	6.4797e-09	1.3125	GGT5	8.49738e-05	1.8276	CFLAR	0.0196988	0.807973	CBR1	0.000400219	0.717094	CHCHD3	0.0264138	0.737586	NMRK2	0.219511	4.41411	LUZP2	6.26701e-05	4.742	RRAGC	0.100777	0.924825	MOB1A	2.396e-06	0.695399
861	CMB9-22P13.1	0.000586996	1.10694	MSH6	3.41082e-06	1.19042	EPHX1	2.0385e-13	0.529748	CES1	0.671656	0.963201	UBE2A	2.93109e-11	0.733029	VCAM1	3.65961e-05	0.762434	THUMPD3-AS1	2.36131e-16	1.49853	SNX17	6.93141e-09	1.05913	TMEM245	8.83365e-05	0.826244	DAPK3	0.0197374	1.81879	NOP58	0.000402939	0.358757	MISP	0.0264673	4.4814	ATP8B1	0.220256	1.97323	GNS	6.31847e-05	0.749759	PPA1	0.101195	0.303893	TFE3	2.40499e-06	1.64069
862	FGF18	0.000591441	1.57798	PPIAP31	3.44395e-06	1.34461	GSTM3	2.17012e-13	0.374305	FAM20A	0.675439	0.47669	ASH1L	2.97703e-11	1.49091	TPRG1	3.68894e-05	2.43651	AKIRIN2	2.3795e-16	1.75036	PALLD	6.98799e-09	0.542521	RERE	8.83922e-05	0.854756	MAN2B2	0.0197504	1.18402	GNPTG	0.000403468	0.628082	A1CF	0.0266361	7.04901	GRIP2	0.220988	3.46208	RPS10	6.4148e-05	0.276693	ALKBH5	0.101505	0.950843	FUNDC2	2.4651e-06	0.540517
863	MRPL11	0.000596333	0.519272	PTRHD1	3.51634e-06	0.560032	CREBL2	2.26275e-13	1.54451	PPWD1	0.676261	0.253848	TXLNG	3.40263e-11	1.9767	ASPHD1	3.7676e-05	3.52391	RANBP1	2.63302e-16	0.938862	SLC22A3	7.21109e-09	2.62074	MAMDC2	8.85722e-05	1.26907	KLHL41	0.0198287	3.66122	DUSP5	0.000416979	1.14309	LMNB1	0.026638	1.46474	NR2F2-AS1	0.221502	1.41797	PMPCB	6.5135e-05	0.981216	ZNF503	0.102769	0.542769	LSAMP	2.48215e-06	1.45475
864	KIFAP3	0.000599714	0.712258	SUPT20H	3.58213e-06	1.0753	GRK5	2.33302e-13	1.66503	IGLV2-14	0.676333	3.15171	RNF152	3.99017e-11	3.97777	PSME2	3.89734e-05	0.21759	TAX1BP3	2.83271e-16	1.52149	TXNDC15	7.76564e-09	0.762271	KHDRBS1	8.91786e-05	0.597725	CDH13	0.0202937	1.96812	PTMA	0.000428495	0.356304	SSNA1	0.0270192	0.943528	HIST1H1C	0.222055	0.838997	LINC01420	6.6923e-05	0.629678	HIGD1A	0.102873	0.34056	TJP2	2.57508e-06	1.87096
865	POLR2E	0.000607735	0.368422	PSMA1	3.67735e-06	0.327251	ACLY	2.74937e-13	1.17058	IFNG	0.677638	0.848575	BCCIP	4.02635e-11	0.807578	SRSF3	4.01874e-05	0.193008	HSPB11	3.21301e-16	0.829882	TMCO1	8.10653e-09	0.496332	COL8A1	8.96079e-05	0.798071	PLXND1	0.0203297	1.61852	JDP2	0.000435894	1.55417	SLC3A1	0.0270686	4.81557	IL17B	0.222149	2.76658	PIGP	6.77481e-05	1.0094	MAPK6	0.10333	0.790301	FXR1	2.6729e-06	0.767312
866	BOLA3	0.000614007	0.550297	MTCO3P12	3.68361e-06	1.1212	STK17B	2.93335e-13	1.62272	ABLIM3	0.678034	0.472763	HOOK3	4.04001e-11	1.30026	C2orf76	4.05123e-05	0.839789	FKBP10	3.38704e-16	0.837031	MYLIP	8.2338e-09	0.836917	FCGRT	8.97869e-05	0.43909	CIRH1A	0.0207161	25.9393	WWP1	0.000437872	1.58125	MRPL16	0.0275206	0.686039	SERPINA1	0.222757	0.635548	MRPL32	6.79202e-05	0.608931	EREG	0.104112	1.43569	PLEKHA1	2.75157e-06	1.58999
867	WRB	0.000621148	0.564981	SERINC5	3.83605e-06	1.4206	PPP2R2A	3.02782e-13	0.959959	MAP3K12	0.678635	0.247537	UBE2B	4.40685e-11	0.553434	NMI	4.10849e-05	1.15629	MTHFD2	3.7338e-16	1.04395	WBP2	8.27879e-09	1.07721	COMP	9.03221e-05	4.01255	XG	0.0209411	1.87098	PALM	0.000439906	1.49099	DCTD	0.0279762	0.629998	ACYP2	0.223379	0.817892	FAM200B	6.87313e-05	0.792693	HSPE1P6	0.104259	3.80009	PARP9	2.75206e-06	2.19186
868	TMEM39A	0.000641809	0.700068	SMARCAD1	3.87889e-06	1.28033	FBXL7	3.6071e-13	1.54643	ICOS	0.678719	2.12099	PAK1IP1	4.45753e-11	1.71428	SNHG18	4.11947e-05	0.774972	MLF1	3.81608e-16	1.32843	TTYH3	1.16581e-08	1.60777	FAM107A	9.52804e-05	2.42284	ROCK1	0.0214462	0.963948	ZBTB7A	0.000458798	1.49158	AL035610.1	0.0284113	1.11353	EHD3	0.224516	2.1186	FAM127B	7.21453e-05	1.02191	CBX4	0.106259	1.02501	TUBB4B	2.76807e-06	0.407716
869	TXNDC12	0.000684141	0.41411	CCDC88A	4.12385e-06	1.01833	C5orf15	3.84166e-13	0.663676	NSRP1	0.679867	0.156093	PRPS2	4.54363e-11	2.10494	DNPH1	4.14915e-05	0.652398	KYNU	4.24799e-16	4.50757	NME3	1.17818e-08	1.15189	RNF130	9.53327e-05	0.915506	CCDC85B	0.0217681	1.60552	SLC25A33	0.000472226	1.75234	MRPL3	0.0288242	0.509873	CNBP	0.225613	0.0907259	SMIM12	7.31071e-05	1.6195	RPS15AP11	0.107154	1.46993	SLFN11	2.80522e-06	1.55937
870	COPZ2	0.000738287	0.759807	ACYP1	4.19396e-06	0.851843	CCPG1	3.91611e-13	1.47818	GPR65	0.681861	0.864472	BNIP2	4.67531e-11	1.037	OLA1	4.32664e-05	0.63613	TNFRSF10B	4.30743e-16	2.26681	FIS1	1.19697e-08	0.466043	ARF6	9.77278e-05	0.958075	MIF4GD	0.0219682	2.04756	CHPT1	0.00047428	1.14007	CUTA	0.028888	0.222434	TTC1	0.225646	0.473881	UBE2I	7.73238e-05	0.559666	TCEB1P2	0.107414	3.1294	TM7SF3	2.81228e-06	2.20007
871	PCSK9	0.000785466	3.53676	TIMM21	4.2507e-06	0.837928	LUC7L3	3.92048e-13	0.375359	CD96	0.682169	1.13727	KCMF1	5.18346e-11	1.59403	PEX2	4.44487e-05	0.643292	RP5-1056L3.3	4.44731e-16	1.8807	IVNS1ABP	1.24139e-08	0.738967	HSD17B12	9.79255e-05	0.759954	DKK3	0.0224393	0.790305	GLTSCR2	0.00047824	0.519879	CCT3	0.0289742	0.361483	CA2	0.226213	1.52579	GPI	7.78517e-05	0.915915	EEF1B2P6	0.108163	1.04681	SMIM19	2.83281e-06	0.846136
872	SERTAD4	0.0008208	3.08467	ZCCHC17	4.33632e-06	0.746791	PRKAR1A	3.95284e-13	0.393343	PLEKHA4	0.683001	0.267124	SH2B3	5.47007e-11	2.72591	MKKS	4.48938e-05	0.394045	TMEM147	4.51039e-16	1.07574	C19orf70	1.25457e-08	0.555491	CAPNS1	0.0001024	0.612391	LMBRD1	0.0227535	0.829325	CRK	0.000489033	0.625698	PP7080	0.0292073	2.48621	ARL3	0.227363	0.331034	HNRNPA0	7.80315e-05	0.38688	CUL3	0.10863	0.750748	BCAP31	2.87191e-06	0.617075
873	DNAJC15	0.000875045	0.28699	TXNDC17	4.37076e-06	0.322217	ALDH9A1	4.26859e-13	1.01245	CD3G	0.683092	1.77057	SUZ12	5.95529e-11	1.62483	PMVK	4.63135e-05	0.726125	TPMT	4.80077e-16	2.37442	TRMT112	1.27962e-08	0.308218	FAM214A	0.000102794	1.6009	GRN	0.0228831	0.615322	SLC29A1	0.000490005	1.37377	LEAP2	0.0299299	3.80655	PRKAR1A	0.227881	0.198065	SEPHS2	8.12319e-05	1.56278	RP11-16F15.2	0.111587	1.60229	ZMYND8	2.98628e-06	1.42365
874	MATN1	0.000906604	4.30805	PSMD14	4.57852e-06	0.573527	TMX3	4.58628e-13	1.14672	MEIS1-AS2	0.683195	2.36573	IVNS1ABP	6.60028e-11	0.88396	PDHB	4.71064e-05	0.443805	CLIC2	5.06955e-16	1.7577	CHIC2	1.31376e-08	1.20653	GLUD1	0.000102841	0.836938	HRC	0.022944	2.62227	TMEM198B	0.000519537	1.17176	EIF3E	0.0300411	0.137063	GPR20	0.227943	3.2651	C1orf122	8.16259e-05	1.03556	KLF3	0.112332	0.642543	TMEM106B	2.98909e-06	0.987941
875	KDELC2	0.000927745	0.573755	CNOT2	4.87926e-06	0.466089	NPR1	4.62622e-13	2.37695	ALOX15B	0.68385	2.94845	STX3	7.09228e-11	2.66588	OARD1	5.03389e-05	0.834654	PDCD6	5.27283e-16	0.944095	TSPAN13	1.31622e-08	1.71108	ELF2	0.000103731	1.29877	HEXB	0.0229892	0.627575	MOXD1	0.000530967	1.47958	CCNC	0.0303582	0.752516	DGKH	0.227999	1.57642	HHEX	8.1754e-05	3.79778	CACYBP	0.112504	0.291482	DHCR7	3.01652e-06	2.70377
876	CRYZL1	0.000940124	0.709357	TCEB2	4.94215e-06	0.132361	ECHDC2	4.7814e-13	1.11502	DIO3OS	0.684042	0.491567	CLTC	9.24768e-11	0.692884	COPZ1	5.33877e-05	0.226282	PSME1	5.80549e-16	0.558911	COL2A1	1.38539e-08	1.88657	RAB12	0.000103966	2.17131	SAP30BP	0.0233323	0.85373	FAM46C	0.000536468	1.49197	ISX	0.0304982	7.47921	AFAP1L2	0.228016	1.44791	HLA-E	8.46981e-05	0.369196	FUNDC2	0.112672	0.357663	UROD	3.03911e-06	0.680973
877	MAD2L1	0.000983393	0.66525	NDUFB4	4.9961e-06	0.18591	KDM5D	5.52064e-13	2.52059	CEBPA	0.684493	0.714902	RBM39	9.48052e-11	0.381068	SLC25A25	5.48724e-05	1.15742	SPCS1	6.28498e-16	0.627896	TMEM39A	1.42623e-08	1.16327	MDFIC	0.000103972	1.24863	RAMP1	0.0235153	1.15382	IDI1	0.000541129	0.332134	ACTL6A	0.0304996	0.753207	DOCK8	0.228074	1.72352	MRPL37	8.55342e-05	1.3229	DDX5	0.113706	0.0805778	FAM153A	3.18241e-06	6.08689
878	TCEAL5	0.000984701	1.813	ZSWIM7	5.11943e-06	0.898938	IL32	5.59102e-13	1.04189	LAPTM5	0.684641	0.261657	PUM2	9.73912e-11	1.19219	SPATS2L	5.54754e-05	0.426504	UPP1	6.33124e-16	2.49867	NDUFB7	1.51693e-08	0.391458	CD93	0.000104669	1.68507	CBLN1	0.0235483	5.16123	NEXN	0.000557071	0.517483	NSA2	0.0307736	0.35875	MT-TS2	0.228177	1.95216	CHCHD10	8.5683e-05	1.41097	LYAR	0.113744	0.802116	SAMHD1	3.26333e-06	0.686682
879	PDIA5	0.00100491	0.922503	TBX2	5.46509e-06	1.5978	CHD9	5.95235e-13	0.816024	FAM216B	0.68496	4.3022	VCP	9.83211e-11	0.78809	TMEM123	5.91586e-05	0.296878	RAB31	6.88581e-16	1.13031	GOLGA2	1.59642e-08	1.19968	PPM1A	0.000112064	1.22251	PGM5	0.0235904	1.63847	SESTD1	0.000559107	1.00434	MAT2B	0.0307954	0.520721	VAMP3	0.230868	0.453503	DHPS	8.57199e-05	1.39492	RPS20P14	0.113917	1.42747	MT1F	3.34747e-06	1.57435
880	RALA	0.00100994	0.513196	NRM	5.86734e-06	1.48708	ZFP36L2	5.98423e-13	0.276935	RPS9	0.686104	-0.111342	KBTBD2	1.06261e-10	1.60689	PLIN2	6.30223e-05	0.136917	FST	7.28049e-16	1.66381	HIST2H2BE	1.61885e-08	1.88361	PHC2	0.000117035	1.09374	CLMN	0.0236188	2.06182	HDAC7	0.000560857	1.0103	C11orf31	0.0310153	0.410631	PIK3C2A	0.231356	0.779114	FUCA2	8.59377e-05	0.92213	PDE4B	0.115983	1.39211	BICC1	3.41483e-06	1.35946
881	IFT52	0.00105316	0.638486	ECH1	5.97447e-06	0.41353	BBS10	6.10089e-13	2.33133	IL20RA	0.686836	1.0833	DNMBP	1.3973e-10	2.04545	RGL1	6.70099e-05	0.912267	CD24	7.33558e-16	1.66961	SRPRB	1.64622e-08	0.954568	ZEB2	0.000117265	0.538055	RP11-145M9.4	0.0237873	25.9179	ANTXR2	0.000568554	0.810529	SNRPA1	0.0313456	0.500264	CFAP36	0.231479	0.436233	PET100	9.40217e-05	0.462464	PLK2	0.116032	0.464868	NFKBIZ	3.60607e-06	0.452654
882	BACE1	0.00107015	0.573736	C14orf1	6.06889e-06	0.722918	ANGPTL2	6.49237e-13	0.799655	RNF122	0.687044	0.366461	MIR1244-2	1.56102e-10	1.18643	FBXL5	6.75982e-05	0.648264	FAM32A	8.58666e-16	1.04048	GNB2	1.65482e-08	0.847081	RBM39	0.000117704	0.295765	PTPRCAP	0.0237873	25.8807	HEBP1	0.000570397	0.606478	OARD1	0.0313582	0.838233	COBLL1	0.231958	0.82705	ROGDI	9.5814e-05	2.68266	C5AR1	0.117307	1.34568	YWHAH	3.64979e-06	1.01352
883	MEG3	0.00108128	0.205946	SNRPA1	6.43833e-06	0.559458	RFTN1	6.8455e-13	1.79287	MICA	0.687379	0.312891	SERTAD2	1.69316e-10	1.61499	LAMTOR4	6.84891e-05	0.231794	SCG2	1.12009e-15	4.60463	HMGB3	1.67658e-08	1.14737	SPRED1	0.000119531	1.02164	PMP22	0.0239202	0.242697	ITGB1BP1	0.000572201	0.536803	ECHS1	0.031371	0.407184	TMEM38B	0.233286	0.742126	PEG10	9.69502e-05	0.649292	PHF10	0.11748	0.74592	C19orf43	3.73641e-06	0.818368
884	PDAP1	0.00108323	0.44415	RAD17	6.45308e-06	1.03609	DAB2	7.13797e-13	0.527193	CCDC146	0.687716	0.636731	MASP1	1.71166e-10	2.93327	DNAJB4	7.22472e-05	0.268978	EDF1	1.1305e-15	0.461973	FAM46A	1.80402e-08	0.738433	JMJD1C	0.000121175	0.629476	TRIM47	0.0240044	2.20757	SGCA	0.000576074	1.41918	HPF1	0.0317682	0.686256	LMO7	0.234869	1.29185	DAPL1	9.76374e-05	4.2931	LRP12	0.118216	1.41374	KCNB1	3.82431e-06	3.80674
885	ATXN10	0.00110637	0.457194	AP2S1	7.10417e-06	0.35783	EYA2	8.08529e-13	2.7338	AHNAK	0.688185	0.0315357	PDLIM4	1.88178e-10	1.3899	METTL5	7.23499e-05	0.403962	PLAT	1.16072e-15	0.81854	RPS9	1.8127e-08	0.440905	MATR3	0.000123781	0.35617	LAP3	0.0240704	0.889454	PDZRN4	0.000595278	3.59546	CENPM	0.0318806	1.7675	PET100	0.23508	0.222211	HLA-DRB5	0.000100799	2.19567	STK40	0.120658	1.25807	MARVELD1	3.82465e-06	1.30088
886	ARMC1	0.00112375	0.670574	SMC1A	7.22981e-06	1.23028	RNF130	8.70222e-13	1.0044	CCL23	0.688266	2.02556	GLIS2	2.17503e-10	2.15048	ZNF330	7.29503e-05	0.629053	RER1	1.35667e-15	1.09491	AKT2	1.86191e-08	1.30478	BMPER	0.000126492	2.08613	SCPEP1	0.0241352	0.592961	CLEC11A	0.000597994	0.675806	PFN2	0.0319739	0.383228	HYAL2	0.236037	1.23145	BCKDK	0.000101647	1.73839	MSANTD3	0.122004	1.31339	ARPC1A	3.91252e-06	0.607824
887	TMEM216	0.00113804	0.840909	ERGIC2	7.41934e-06	0.478963	CGGBP1	9.50229e-13	0.802932	LRRC2	0.689108	0.548473	RBBP6	2.1993e-10	0.562934	ETFB	7.35787e-05	0.362829	NUDT5	1.44781e-15	1.18287	ST3GAL4	1.99885e-08	1.66991	GPRC5A	0.000126752	0.525289	SLC43A3	0.0241925	0.959454	CCDC71L	0.000603137	0.900725	LPGAT1	0.032131	1.28213	CALCOCO2	0.23645	0.35883	HPCAL1	0.000102359	1.68674	SRPX	0.122381	0.245887	GNG12	3.99254e-06	0.438077
888	LMNB2	0.00114076	1.11207	SMARCA4	7.75564e-06	1.32694	C16orf45	9.58349e-13	1.11801	ECHDC2	0.689843	0.231909	DRAM1	2.2683e-10	1.53242	SMIM7	7.37695e-05	0.301163	EIF1AX	1.6135e-15	0.769238	ADAMTS9	2.02846e-08	1.10377	CD83	0.000128682	0.935804	DYNLT3	0.0242818	0.888831	PRCP	0.000603513	0.615391	NCBP2-AS2	0.0321664	1.23391	BLVRA	0.23669	0.484279	CYHR1	0.000103393	1.7951	VGLL3	0.122931	0.511126	RPLP0P6	4.08079e-06	0.791679
889	PRRC1	0.00114972	0.785104	HN1L	7.88864e-06	1.17146	HP	9.92384e-13	0.181312	VLDLR	0.69169	0.302586	SLC1A5	2.27366e-10	1.20338	RBM47	7.37955e-05	1.51686	TRAM1	1.62024e-15	0.65126	SCAND1	2.1243e-08	0.793017	ANTXR2	0.00012932	0.970536	CCND1	0.0244165	1.06599	CAPZB	0.00060662	0.284183	FAM136A	0.0322348	0.917685	PLEKHA4	0.23729	0.760781	KCNJ5	0.000108238	5.91525	BRAF	0.123657	1.33774	FAM210B	4.28467e-06	1.39929
890	ARHGAP28	0.00117493	1.11372	CCNB1IP1	8.18311e-06	0.895526	CTTN	1.01118e-12	1.17475	HACD4	0.693098	0.317416	SNN	2.36272e-10	2.39831	FAM104B	7.51312e-05	0.691288	SUMO1	1.69199e-15	0.648745	PCDH10	2.38226e-08	3.63219	PFKFB3	0.00012961	0.814122	ADCY3	0.0244683	1.18147	SOX9	0.000617251	1.75025	MYO6	0.0326292	1.39225	SELK	0.23743	0.101077	RAB1B	0.00010887	0.841652	TXLNG	0.124549	1.08907	PDCD4	4.33264e-06	0.755316
891	IMMP1L	0.00118201	0.618083	ECT2	8.38666e-06	2.53018	GALNT12	1.02828e-12	2.22556	RSPH1	0.69332	1.98751	LRCH1	2.37054e-10	2.50422	IFI35	7.63227e-05	1.02514	CD47	2.00317e-15	0.964564	CCDC28B	2.39109e-08	1.55263	C16orf72	0.000131968	0.834627	C22orf39	0.0248008	1.20318	GGNBP2	0.000635227	0.643735	HACD3	0.0326821	0.593578	CORO1B	0.237915	1.03435	TMEM208	0.000108998	0.978446	SERPINB8	0.124818	1.44682	ST3GAL1	4.41056e-06	0.869006
892	FGFBP2	0.00123775	3.71801	ATP5B	8.50662e-06	0.214065	MNDA	1.03986e-12	3.04191	APOBEC3G	0.693327	0.441286	SYNPO2	2.40421e-10	1.07118	MYRF	7.87163e-05	2.55266	RPL10P3	2.00416e-15	2.1295	HDAC2	2.561e-08	0.618876	LATS2	0.000132108	0.988875	SHARPIN	0.0250271	1.38513	AKR1C3	0.000638311	0.881662	METTL7B	0.0327321	5.00732	FYTTD1	0.238882	0.442216	NT5C	0.000110098	1.46659	NME2	0.12594	1.01747	PJA2	4.41934e-06	0.663369
893	RARG	0.00126325	1.23562	SSBP1	8.67549e-06	0.242395	THUMPD1	1.06386e-12	1.23264	DMBT1	0.693758	0.793427	ZBTB2	2.42749e-10	2.09627	NAXE	8.14191e-05	0.695593	CSTA	2.02137e-15	2.1016	CLIC3	2.76551e-08	2.51258	CPNE3	0.000135846	0.813707	TRAC	0.0251415	1.36097	TNFRSF10D	0.000656895	1.42241	PAG1	0.0329792	1.41876	TNFRSF11B	0.239945	1.39185	ARPC5L	0.000115957	1.40567	CDC27	0.125996	0.78146	LINC00493	4.62551e-06	0.36062
894	RARB	0.00128168	1.51626	FBXL12	8.74035e-06	1.04882	FAM3C	1.10449e-12	0.77317	UCP2	0.69457	0.513638	DNAJB6	2.5176e-10	0.600079	BLOC1S1	8.14676e-05	0.222008	GLIPR1	2.20505e-15	1.35923	TSPAN7	2.82723e-08	1.55461	C17orf58	0.000136777	0.903271	EWSR1	0.0252894	0.556856	RAB1A	0.000661319	0.238331	MCM6	0.0330351	1.25644	GNAI2	0.241165	0.358042	PYCR2	0.000116528	1.62718	SLC35F2	0.126123	1.85809	PRKCI	4.63378e-06	1.7819
895	GOLT1B	0.0012906	0.526043	TPM4	9.00078e-06	0.175661	VPS13C	1.16767e-12	1.66403	PART1	0.694993	1.44674	SLBP	2.60168e-10	1.20023	FOPNL	8.96738e-05	0.633643	ZNF267	2.62854e-15	2.33079	NDUFS4	2.97419e-08	0.350662	KMT2E	0.000141039	0.686354	TTC1	0.0254412	0.821334	KREMEN1	0.000668816	1.43067	AOC1	0.0333643	1.97802	AIF1L	0.241471	0.769982	HSD17B14	0.000121076	2.42948	CENPW	0.12625	0.544379	RBM3	4.82645e-06	0.344706
896	GNAI3	0.00129214	0.333167	CCND1	9.00472e-06	0.976404	NIPAL2	1.19953e-12	2.61934	HSPA8	0.695829	-0.0244425	HS3ST2	2.7369e-10	4.94067	ZC3H12A	9.78005e-05	0.811256	RAB10	3.82783e-15	0.992634	UBXN6	2.98462e-08	1.53998	ACSL4	0.000147845	0.910782	RP11-395B7.7	0.0254658	25.8832	PPP2R2A	0.00068163	0.705305	DPP4	0.0336928	0.773609	BTNL9	0.241526	2.69793	PPP2CA	0.00012473	0.547295	LHFPL2	0.126386	0.656773	ERAP1	4.8559e-06	1.56116
897	CENPW	0.00132797	0.466799	PSAT1	9.05563e-06	1.53088	OSR1	1.28923e-12	1.43829	PDCD1LG2	0.695896	0.943149	STK17A	2.75653e-10	1.94246	ARL4A	9.95035e-05	0.692847	VCAN	4.26119e-15	0.485535	SDF2	3.15098e-08	0.803164	CTSZ	0.000148802	1.4197	PTPLAD2	0.0254658	25.8625	SLC16A4	0.000681955	1.75889	NDUFS7	0.033823	0.452003	MAOB	0.241801	1.17358	HOXA7	0.000126255	3.06725	DNAJB1	0.126527	0.0982629	UBE2Q1	4.88295e-06	1.57061
898	EPRS	0.00139194	0.670368	HILPDA	9.06338e-06	1.07689	TCF7L2	1.33129e-12	0.997577	RNF125	0.696452	0.982588	RMND5A	2.82538e-10	1.72757	UNC5B-AS1	0.000101427	4.63765	POLR2J	4.43056e-15	0.876971	SCARB2	3.17479e-08	0.506716	NR1D2	0.000149443	1.23719	GPAA1	0.0256746	1.14993	MIR24-2	0.000707651	1.26787	COQ5	0.0341164	0.971562	TSR2	0.241973	0.626907	CTSF	0.000127772	1.15945	SAMSN1	0.128048	1.04096	ATP6V1D	5.07353e-06	0.711904
899	SUCLG1	0.00140192	0.319629	NELFCD	9.9812e-06	0.830502	SYNE3	1.43615e-12	2.32412	CXCL9	0.697455	2.24764	RNF10	2.85941e-10	1.09937	ERP44	0.00010199	0.322878	PSMD12	4.46262e-15	1.30412	CNPY3	3.3184e-08	1.34444	MAGI2-AS3	0.000152939	0.904415	HYI	0.0260676	1.33427	PHF13	0.000716421	1.75364	CLK1	0.0341465	0.197899	KCNMA1	0.242937	1.15088	SPINT2	0.000128147	1.41827	MAFK	0.129108	1.13416	CCDC53	5.20241e-06	0.576313
900	TSPAN3	0.00140381	0.234331	RFC1	1.05149e-05	0.992729	TRA2B	1.4781e-12	0.358236	SLCO2B1	0.697806	0.845424	NASP	2.87575e-10	0.683031	SELT	0.000102015	0.324154	PRNP	5.19146e-15	0.526876	PLAC8	3.38678e-08	2.55213	FERMT2	0.000153767	0.499162	VAMP3	0.0261623	0.766109	ACVRL1	0.00073321	1.34755	MTX2	0.0342253	0.62365	TRPV2	0.243921	2.1203	MT-TW	0.000129272	0.388117	ARF6	0.12974	0.613903	EPHA2	5.22363e-06	2.49075
901	HSD17B10	0.00141795	0.416261	NPIPP1	1.08491e-05	0.98127	SNTB2	1.56013e-12	1.22083	VTRNA1-1	0.698263	0.395816	SLC19A2	2.98041e-10	1.07246	AC004453.8	0.000107526	0.238602	COX14	6.36688e-15	0.787896	ARPC1B	3.42003e-08	0.758142	SLC16A4	0.000154102	1.99517	CCDC115	0.0261988	1.10538	AKIRIN1	0.000734884	0.86859	DDX1	0.0344658	0.460798	NDUFS2	0.243936	0.376451	GPR108	0.000130708	1.69942	RPL34P33	0.131065	1.95559	LUC7L3	5.28493e-06	0.354809
902	LRPAP1	0.00141815	0.402927	ITGA8	1.08735e-05	1.1	FKBP1A	1.59157e-12	0.355428	RP11-834C11.7	0.7005	0.98604	NR2F2	3.02784e-10	0.757123	TNNT1	0.000108227	1.79486	FXYD3	6.68893e-15	2.44459	DARS	3.44889e-08	0.509251	PRKAA1	0.000161545	1.0742	CTDSP1	0.0265583	0.985551	SYNE1	0.00073615	0.897917	MEA1	0.0346495	0.449306	RASAL2	0.244409	1.299	ZNF226	0.000133315	1.53423	CLIC4	0.131201	0.255781	MTPN	5.32974e-06	0.644085
903	MYF5	0.00141861	2.78791	HNRNPU	1.13493e-05	0.268217	FCGR3B	1.64968e-12	2.85492	PDLIM1	0.701545	0.117782	CNST	3.21876e-10	2.19526	SFT2D1	0.000108456	0.264336	AC004453.8	6.75001e-15	0.844493	TRIP10	3.50909e-08	0.84757	BACE2	0.000162667	1.52902	PMVK	0.0271343	0.963481	SNHG12	0.000738741	0.86321	GPD1	0.0350007	4.91361	ETS1	0.245996	0.511521	NTMT1	0.000135673	1.53088	RPL10AP6	0.13152	0.289701	FCGR3B	5.33026e-06	2.62238
904	ADGRA2	0.00142187	0.478375	MT-TI	1.14297e-05	1.64258	MFSD14B	1.97619e-12	1.40521	SOX17	0.701595	1.08095	OSBP	3.25627e-10	2.034	DYNLT1	0.000110196	0.151446	TOMM7	7.04296e-15	0.348351	RPS21	3.95977e-08	0.441479	APOL6	0.000164351	1.58174	KIAA0020	0.0272459	25.8535	TMEM140	0.000751637	2.06801	MYH14	0.0354661	4.30112	LMO2	0.246224	1.82519	FCER1G	0.000137981	1.06755	NAA15	0.132203	0.9859	PGRMC1	5.48458e-06	0.392097
905	TGFB3	0.00142432	0.862159	PDIA6	1.15452e-05	0.198025	MKL1	2.02625e-12	2.01022	BTNL9	0.70263	1.05819	EHD1	3.39165e-10	1.44202	LSAMP	0.000110738	0.924093	UBE2K	7.29634e-15	1.20574	MZT2B	3.99213e-08	0.580899	GPBP1	0.000166443	0.633655	GADD45GIP1	0.0274734	0.647415	STK17A	0.000791422	1.39895	NDUFC2	0.0358206	0.217073	LAPTM5	0.246885	0.566066	GSTA3	0.00013928	6.81795	MAFG	0.132546	0.980148	ANXA9	5.51898e-06	4.97028
906	LRRC75A	0.00143006	1.13251	POLR2K	1.17388e-05	0.338536	UBA1	2.06813e-12	0.836422	P2RX7	0.703262	0.930112	PDGFA	3.4584e-10	3.3074	EFNB2	0.000114683	0.733849	CREG1	8.74189e-15	0.879927	MSX1	4.58571e-08	0.838576	PAPSS2	0.000168141	0.83555	CDH6	0.0278075	2.63922	CCDC59	0.000792865	0.505307	MRPL18	0.0358971	0.258477	NCKAP1	0.24744	0.338578	SUPT4H1	0.000140651	0.534857	RPL23AP2	0.132617	0.851212	CD47	5.60642e-06	0.611544
907	FAT1	0.0014499	0.754449	MROH8	1.18673e-05	1.3402	XG	2.12212e-12	2.52352	IGKV3-11	0.703583	2.86754	TCP1	3.58931e-10	0.466971	GBAS	0.00011558	0.576456	TUFM	8.75276e-15	1.06137	FAIM2	4.62753e-08	2.11108	SESN3	0.000169017	0.905271	NDUFAF3	0.0278542	0.596618	GNPNAT1	0.000805998	0.801722	PSMD4	0.0359595	0.405489	MUSTN1	0.248011	4.71416	PRMT1	0.00014155	0.560937	MRPL47	0.132819	0.470127	OPTN	5.6272e-06	0.702754
908	RP11-641D5.1	0.00146459	0.562307	SMNDC1	1.18958e-05	0.698286	EIF2AK2	2.14529e-12	1.16286	AHR	0.703778	0.258238	NPC1	3.96511e-10	2.22204	GBP3	0.000116542	1.50186	BZW2	9.46055e-15	1.40582	STC2	4.66904e-08	2.80403	FCGR2A	0.000172562	2.34121	KAT5	0.0279052	1.43258	CTSO	0.000808659	0.918067	HMGCL	0.0360288	0.978869	PLCB4	0.249244	2.04496	MTFR1L	0.000149248	1.41448	CLDND1	0.134401	0.324893	RNF130	5.69383e-06	1.01872
909	FZD8	0.001553	1.22251	MNS1	1.2549e-05	1.81129	SH3GLB1	2.35762e-12	0.589271	CTSG	0.703974	0.806776	DUSP14	4.05709e-10	1.40949	TNFAIP8	0.000117529	0.707535	VASN	1.06712e-14	1.21768	MTCH1	4.68547e-08	0.45016	SPPL2A	0.00017464	0.897134	ZNF428	0.0281328	0.835782	NCOA7	0.000825482	0.645116	FUS	0.0360643	0.276064	RASSF3	0.249978	0.992143	PMM1	0.00015143	1.27892	PFKP	0.13456	1.49818	ATXN10	5.99527e-06	0.751214
910	ADAM22	0.00166309	2.58952	DEPDC1	1.25832e-05	3.43666	ROCK2	2.36435e-12	1.23104	ARRB1	0.704124	0.566168	TARDBP	4.06263e-10	0.884163	SULT1A1	0.000118104	0.969938	ATG3	1.65786e-14	1.43382	NPTN	4.8714e-08	0.597169	MIER1	0.000192554	1.26064	SRSF5	0.0283199	0.280669	TNFAIP8L3	0.000827801	2.85	ANXA3	0.0361759	0.59564	PLCL1	0.250397	1.57033	OTUB1	0.000152279	0.876208	HSPA4L	0.137314	2.37855	TNS3	6.02088e-06	1.58198
911	RP3-417G15.1	0.0016848	0.478422	FOSB	1.25973e-05	0.109538	METRNL	2.43535e-12	1.11255	TMPRSS2	0.704255	1.31009	CAPN2	4.1817e-10	0.584663	AK6	0.000124599	0.267687	GRINA	1.66473e-14	1.14357	IFT20	4.89543e-08	0.941648	BCLAF1	0.000208127	0.621593	CMKLR1	0.0287581	3.0403	ITIH5	0.000829757	0.994983	LANCL2	0.0366684	1.38387	TMEM245	0.2526	0.437744	EIF5A	0.000154068	0.480425	SMIM3	0.138653	0.596909	IGHG4	6.13414e-06	1.37627
912	CHRNA1	0.00171673	2.56714	DCTN3	1.28373e-05	0.506046	RAB5B	2.46796e-12	1.12895	DHRS12	0.704404	0.448197	RNPS1	4.18856e-10	0.82439	CTC-338M12.5	0.000124726	1.65821	PSMD7	1.66757e-14	1.08472	TMEM167A	5.00461e-08	0.472582	PRDX6	0.000210866	0.257828	PCMT1	0.0290123	0.648205	CCL11	0.000834835	1.96763	FBP1	0.0367128	2.09203	TUBA4A	0.25271	1.07755	ZNF331	0.000154114	0.833836	KITLG	0.138884	0.74347	HNRNPF	6.41971e-06	0.385151
913	ZNF827	0.00173279	1.3333	N4BP2L2	1.30308e-05	0.426003	GPRC5B	2.55409e-12	1.33142	LMO7	0.70472	0.50856	ITPRIPL2	4.19768e-10	1.69225	BUD31	0.000124757	0.195239	MED28	1.66847e-14	1.12495	SORBS3	5.03491e-08	1.09458	SMARCD2	0.000225545	1.11375	HRH2	0.029103	2.5919	GNAI3	0.000839096	0.407863	TATDN1	0.0367135	0.671984	RCBTB1	0.252878	1.25764	PLEKHJ1	0.000160962	1.27188	RP2	0.139252	1.04873	HPR	6.42716e-06	4.90184
914	ZNF185	0.00177184	1.8225	NPM1P39	1.32347e-05	2.70871	LIMCH1	2.71945e-12	1.25978	CLSTN3	0.705013	0.451107	RRN3	4.39951e-10	1.65848	TCEAL9	0.000125474	0.194899	LRRC8C	2.10991e-14	2.89725	ARHGDIB	5.11597e-08	0.767975	ZBTB10	0.00022742	1.2169	MRPS34	0.0293644	1.04911	KMT2E	0.000845456	0.570313	RP11-108M9.4	0.0369364	0.829006	MT-TH	0.253202	2.3501	MED19	0.000164402	1.6383	ARL4C	0.139813	0.761639	CS	6.73537e-06	1.10202
915	ITGB3BP	0.0017881	0.657858	IPO9	1.3258e-05	1.00705	SERPINH1	2.90835e-12	0.262404	FCER1A	0.705111	1.44893	TMEM41B	4.45485e-10	1.52522	VLDLR	0.000125827	1.2627	UFD1L	2.17059e-14	1.20386	RPS15A	5.49916e-08	0.450878	MXI1	0.000230845	1.14008	TINF2	0.0297829	1.24593	TNFSF10	0.000856645	0.7548	KIFC1	0.0371332	2.01989	TCEAL3	0.253888	0.557961	EPHX2	0.000168557	1.83669	FOSB	0.140774	0.122764	GDI2	6.91045e-06	0.410274
916	HELLPAR	0.0018019	1.60854	NR2F2-AS1	1.37588e-05	2.31165	PLBD2	3.09602e-12	1.77859	RP11-22N19.2	0.705397	0.958625	FEM1B	4.61078e-10	1.52323	BHLHE40	0.000125952	0.283158	DRAM1	2.18913e-14	1.85414	P3H3	5.53256e-08	2.14773	HBP1	0.000232794	0.55764	EPHA3	0.0298078	1.81726	LHFP	0.00085734	0.278654	AGPAT2	0.0372754	1.62666	MMRN2	0.2539	1.92183	COA3	0.000170801	0.605394	KCTD9	0.140866	0.952058	CUL4B	7.05206e-06	1.38922
917	DACT3	0.00182331	1.3393	CKAP2L	1.37665e-05	3.62569	ERLEC1	3.10508e-12	0.837834	RRN3P1	0.705707	0.238369	DEGS1	4.61419e-10	0.791276	NMRK1	0.000126802	1.39768	CCDC47	2.43191e-14	1.02732	CLIC1	5.59853e-08	0.303576	CLEC3B	0.000233177	1.22217	MAT2B	0.0304475	0.754128	RAB5A	0.000872122	0.604928	PPCS	0.0373115	0.614817	REEP1	0.254597	1.57007	MRPL2	0.000171461	1.05738	MT-TT	0.141287	1.20013	MX1	7.19027e-06	2.46156
918	CDO1	0.00184341	0.684697	ATP5J	1.38884e-05	0.114058	LCP1	3.31211e-12	1.68456	NMRK1	0.70846	0.35763	AK2	4.72475e-10	0.721089	C12orf57	0.000128183	0.147644	MRPL51	2.58924e-14	0.51412	LRRC59	5.61956e-08	0.748939	PHYKPL	0.000240217	1.38934	NFASC	0.0305047	2.83215	PXN	0.000875425	0.585438	DYNLRB1	0.0376714	0.232647	MYLIP	0.255492	0.408083	HSD17B8	0.000174436	2.89127	PHLDB2	0.141564	0.671975	UQCRC2	7.21542e-06	0.543298
919	ATP5D	0.00184463	0.336315	MT-ND6	1.41802e-05	0.992379	SNX2	3.31932e-12	0.738026	CCDC17	0.709159	1.55969	RBMS1	4.83098e-10	0.534023	ZNF331	0.000129999	0.38989	FAIM2	2.66468e-14	2.79366	TIMP1	5.83094e-08	0.381659	ANKRD28	0.000259486	1.346	NR1D1	0.0306008	1.51705	ALKBH5	0.000885998	1.14509	NHP2	0.0384151	0.303595	NT5C3B	0.256797	0.712874	LACTB2	0.000179759	2.06378	RP11-557H15.3	0.143151	6.30545	TMED2	8.07152e-06	0.436511
920	FDFT1	0.00185625	0.487568	EZH2	1.42932e-05	1.52137	DDX3X	3.46978e-12	0.341761	FCGR3A	0.709288	0.529319	SDCBP	5.44328e-10	0.278933	CGN	0.000132413	2.77046	EFEMP2	2.91699e-14	0.896581	COTL1	5.85654e-08	0.97699	PTGER4	0.000262782	1.92648	TPSAB1	0.0309458	2.61985	SEPW1	0.00089317	0.202976	CORO2A	0.0385724	4.3412	C9orf78	0.257223	0.375779	TMEM70	0.000183654	0.975355	RPL13AP25	0.143616	0.341556	UTRN	8.09305e-06	1.17948
921	RAB1A	0.00189141	0.180715	SEPT9	1.46633e-05	0.585342	LGR4	3.50284e-12	1.74327	RP11-499E18.1	0.709734	0.449855	MAFB	5.74972e-10	0.879167	AREG	0.000141717	1.3096	ICAM1	3.2421e-14	0.874689	RARS2	5.92153e-08	1.04954	ZFR	0.000269773	0.763704	ACO2	0.0309527	1.06256	LONRF3	0.00090623	3.00125	SLC25A1	0.0388329	1.17052	HIP1	0.257291	1.03822	DEPTOR	0.000190833	2.279	RPL37AP1	0.145343	1.37575	CPEB4	8.16424e-06	1.56984
922	SDC3	0.00191977	1.09375	ACTB	1.46788e-05	0.0500487	NPTN	3.52031e-12	0.646526	MOB3B	0.710548	0.370787	HDAC2	5.88455e-10	0.747546	RPL10P16	0.000141765	0.342232	MMADHC	3.31471e-14	0.800912	NPW	6.03713e-08	3.11264	NUMA1	0.00027479	0.681774	AGTR1	0.0309638	1.0173	LEPROT	0.000909328	0.293947	NDUFAF3	0.0391823	0.446185	HRC	0.25865	1.60706	ATP5H	0.000193227	0.320243	PPIAP31	0.145706	0.961802	PPIL1	8.20199e-06	1.40596
923	TSPAN6	0.00198963	0.558217	KNOP1	1.4962e-05	1.30725	CCDC53	3.6259e-12	0.571079	RP11-95H3.1	0.71086	2.44098	YPEL2	6.43181e-10	1.70349	PAWR	0.000141811	0.784033	TEX30	3.36344e-14	1.89744	CD276	6.0578e-08	1.12552	KLF7	0.000285178	1.18805	MCRS1	0.0309763	1.48585	TMEM47	0.000918688	0.908604	RAD51AP1	0.0392836	1.69422	GSTM4	0.258688	0.785577	MAOB	0.000197439	2.34841	RGS4	0.146064	0.955126	SDCCAG8	8.2756e-06	1.33525
924	COPA	0.0020068	0.435656	KLHL23	1.63456e-05	1.56999	UBE3A	3.81453e-12	0.79977	KRT27	0.71086	1.57504	HNRNPM	6.43199e-10	0.675008	TOM1L1	0.00014717	1.93383	TALDO1	3.45517e-14	0.924113	FCGRT	6.39678e-08	0.437936	FAM8A1	0.000286195	1.24158	ALDH1A3	0.0312735	0.589636	RB1CC1	0.000945996	0.844827	RPL15P3	0.0393284	0.310643	RAB30-AS1	0.25902	0.958994	MOB4	0.000203799	0.868043	IGFBP3	0.146411	0.279595	SLC20A1	8.29894e-06	0.910059
925	DYNC1I2	0.00201168	0.252785	TIMM13	1.68392e-05	0.306452	CDON	4.2095e-12	1.34513	RAC2	0.711197	0.506557	POLE3	6.73587e-10	1.38259	SKAP2	0.000156257	0.559795	FRMD6	4.95664e-14	1.10285	RPL7A	6.96315e-08	0.45184	BASP1	0.000293097	0.532729	EI24	0.0312989	0.801394	CALHM2	0.000980174	1.36183	GSTO2	0.040079	2.38186	BBX	0.261355	0.463323	RP11-670E13.6	0.000205018	2.39566	LINC01128	0.146823	1.62339	NUDT5	8.32423e-06	0.777714
926	HS6ST2	0.00203039	2.97365	MFF	1.72983e-05	0.495372	ZKSCAN1	4.70162e-12	1.16025	CCDC144NL-AS1	0.711402	1.27826	EIF4G1	7.36151e-10	1.25004	CD47	0.000161433	0.306133	TARS	5.22898e-14	1.39517	HRC	7.12296e-08	3.32632	SMAD3	0.000303469	0.964432	ARHGAP10	0.0313951	1.29433	EIF1AX	0.000981944	0.355638	TMEM147	0.0403452	0.431742	HSPB8	0.261842	0.243225	PGM5	0.000205739	1.95596	ZNF800	0.146884	1.36	CLIC1	8.97921e-06	0.290906
927	RPS23P8	0.00205607	0.337384	MGME1	1.7339e-05	1.83595	KITLG	5.11229e-12	1.17406	PER3	0.711542	0.286286	SLC35F2	7.57401e-10	3.32634	GCNT1	0.000167355	2.40162	BCAP31	5.40908e-14	0.952461	DISP1	7.12649e-08	2.16648	ZNF423	0.000304038	1.94565	TGOLN2	0.0315098	0.637213	PRPF38B	0.000987648	0.635096	KLHDC2	0.0404711	0.71247	RNF5	0.263353	0.442207	TRPT1	0.000211096	1.69133	PGM3	0.146903	0.519793	ZFAND6	9.15925e-06	0.640047
928	CSNK2A1	0.00206827	0.570668	MTATP6P1	1.75013e-05	0.0524299	HEXA	5.14086e-12	0.791389	LSMEM1	0.711899	0.430551	C9orf72	7.61512e-10	2.36283	MITD1	0.000179523	0.759227	SMIM4	5.66664e-14	1.3392	EEF1B2	7.48187e-08	0.362759	NUMB	0.000304303	0.977316	CD46	0.0317093	0.537813	PTGIS	0.00101598	0.502272	DYRK4	0.0408154	1.21366	GPRIN3	0.264961	2.58998	LEPROTL1	0.000212129	1.08968	PROK2	0.147369	2.98968	USP22	9.61501e-06	0.861067
929	MEX3A	0.00212821	1.3347	COPS5	1.75057e-05	0.608561	SRRM2	5.90004e-12	0.656901	RP11-522B15.3	0.71195	1.02843	SAMD8	7.97139e-10	1.48386	RP3-417G15.1	0.00018625	0.391127	CAP1	6.00463e-14	0.712308	NDUFB4	8.16742e-08	0.289429	ARPC1B	0.00030759	0.69355	CTSA	0.0321791	0.600089	PBXIP1	0.00103628	1.211	DERA	0.0408284	0.901152	NOTCH4	0.265732	2.3213	MRPL22	0.000216539	0.665815	DACT1	0.148218	1.12472	RAB31	9.6239e-06	0.7499
930	UBE2L3	0.00214234	0.299062	NDUFA5	1.75903e-05	0.294201	SRSF5	6.14343e-12	0.293792	RWDD3	0.713163	0.42382	OGFOD1	8.09271e-10	1.70042	PET100	0.000188552	0.142462	DCAF13	6.18263e-14	1.1265	MRPL21	8.18919e-08	0.558436	TMEM159	0.000323153	1.16903	STX4	0.0323249	1.03814	PIGR	0.00108521	2.65534	CNIH4	0.04096	0.296315	STC1	0.265782	0.446753	TRAPPC4	0.000217776	0.978318	SERTAD1	0.150977	0.328227	IL6R	9.86732e-06	2.49528
931	SPRED1	0.00214469	0.611592	PHIP	1.79781e-05	0.56247	NTM	6.44036e-12	1.58513	LMO2	0.71339	0.563625	PAPD7	8.10071e-10	2.01731	LYRM5	0.000189135	0.661185	BUB3	6.66738e-14	1.12944	SERINC1	8.48599e-08	0.344925	EHBP1	0.000325382	1.06081	UBC	0.0324814	-0.122128	FAM177B	0.00109064	1.88236	SH3YL1	0.0411951	0.917268	CXCL8	0.266128	0.0212059	ARL5B	0.000222592	0.943978	RP11-670E13.6	0.15158	1.56274	LCP1	9.96428e-06	1.68803
932	INS	0.00215535	2.2765	BBX	1.82665e-05	0.702717	FAM63B	6.78143e-12	1.08795	PRTFDC1	0.714378	0.199244	ITGA6	8.61554e-10	2.47072	B4GALT4	0.000191396	1.21072	TRIB1	6.89611e-14	1.21033	RHEB	8.49048e-08	0.42267	STC1	0.000328422	1.00113	PKD1	0.0325283	1.45316	CD40	0.00109083	1.55864	MIR4458HG	0.0414746	0.479215	TPO	0.267347	5.29401	SLC25A37	0.000228647	1.14722	B4GALT1	0.152268	0.50731	RAB32	1.02161e-05	1.26007
933	RBM8A	0.00221997	0.178745	FOS	1.87025e-05	0.0647428	FPR1	8.36837e-12	2.47625	COX14	0.715063	0.10521	AK6	8.74961e-10	0.659195	IGHG1	0.000192541	0.907872	CCT7	7.15243e-14	0.898023	TMEM91	8.50277e-08	2.01098	ARID4B	0.000334776	1.02606	NRARP	0.0328666	3.79195	MAP1LC3A	0.00109965	0.726018	NAT2	0.0415163	4.59791	ALG13	0.267959	0.492575	LYRM9	0.000239379	2.46006	LRRC8C	0.152531	1.41603	ZFPM2	1.06317e-05	1.70926
934	NDUFS6	0.00223262	0.268713	PSMB1	1.92054e-05	0.172836	POLR2A	8.41987e-12	1.00847	NDUFB4P11	0.716705	0.885995	KCNK6	9.22413e-10	3.62971	PTPN2	0.000194301	0.874796	RAMP1	7.51581e-14	1.87374	ERCC1	9.41133e-08	0.934905	MED13L	0.000337973	0.895714	WWP2	0.0330266	1.90233	TWSG1	0.00111358	0.335463	ERP27	0.0415243	3.06469	MINOS1	0.268643	0.196413	NFU1	0.000240895	0.879918	GTF3C4	0.15265	1.19628	XAF1	1.06633e-05	1.81885
935	FAM171A1	0.00231457	0.95618	NELL1	1.94963e-05	2.57941	CNTN4	8.42114e-12	1.82113	UNC5C	0.716749	0.48382	PDE12	9.58505e-10	2.20447	ARHGAP44	0.000196369	2.4654	ACAA2	7.68309e-14	1.06614	COL21A1	9.64242e-08	0.940841	GATA6	0.000340666	1.20506	AKTIP	0.0331231	1.49084	RCAN1	0.00111901	0.643499	BUB1B	0.0415996	1.64756	AKAP6	0.269374	2.75683	UPP1	0.000247252	1.80481	CSGALNACT2	0.152815	0.674774	CDC42	1.08004e-05	0.307716
936	QARS	0.00233903	0.487835	NUDT4	2.01516e-05	0.548391	MBTPS1	9.60616e-12	1.06579	AC116366.6	0.717974	1.17521	SPEN	1.16304e-09	2.03766	RP11-343H5.4	0.00019723	0.570994	PDIA5	7.74507e-14	1.90102	TMEM258	9.77124e-08	0.314925	RP11-736K20.4	0.000351976	3.14146	XXyac-YRM2039.2	0.0332443	25.8167	RRAD	0.00114557	1.27184	IDH3B	0.0418062	0.680881	UPP1	0.270357	0.88769	ASNA1	0.000249565	1.09447	RP11-404P21.9	0.154105	3.1997	OMD	1.08537e-05	0.839986
937	TMEM119	0.00239106	0.809515	PSMA7	2.02102e-05	0.135279	PCMTD2	9.96092e-12	1.19112	GZMH	0.718997	1.14317	AGO3	1.23199e-09	1.81495	HSPB8	0.000206491	0.189798	NAA38	7.77158e-14	0.729388	OCIAD1	9.92832e-08	0.387311	DRAM1	0.00035796	1.17137	AC011526.1	0.0332443	25.828	SPTY2D1	0.00121099	1.12545	GUCY1B3	0.0419722	1.01447	SCN4B	0.271237	2.28409	POP7	0.000251001	1.48985	RPL9P7	0.156481	0.989695	TMEM256	1.09439e-05	0.475331
938	IMPACT	0.00240761	0.780778	SLF2	2.04753e-05	1.48944	ANPEP	1.00427e-11	1.46417	CD27	0.719846	2.21293	ZHX2	1.38817e-09	2.36469	SEZ6L2	0.000206595	1.00643	MMP2	8.58311e-14	0.386503	CYC1	1.07537e-07	0.641461	SESN1	0.000360627	1.08052	C6orf211	0.0332443	25.7922	KLF5	0.00121676	1.25861	CSNK2B	0.0423141	0.256744	CDKN1B	0.271567	0.42745	PSMD6	0.000254515	0.878671	TWIST2	0.156799	0.681459	RBP7	1.09684e-05	2.94491
939	TBC1D7	0.00241823	1.20987	MRPL48	2.04888e-05	0.753235	FAM76A	1.01926e-11	2.6421	SMCO3	0.720138	1.43774	RPS24	1.43999e-09	0.171496	PLEKHA4	0.000211713	1.03203	TMBIM1	8.81928e-14	0.896797	ANAPC16	1.08608e-07	0.301164	TRA2B	0.000388553	0.315363	USP11	0.0332941	0.927116	FKBP4	0.00123281	0.796266	GNPAT	0.042372	0.79943	NAXE	0.272158	0.52384	RNASE1	0.000255752	0.822339	PEAK1	0.157015	1.10919	VTRNA1-1	1.09804e-05	2.21436
940	CIR1	0.0025017	0.319302	COL4A2	2.10262e-05	0.402722	LRRN4CL	1.08929e-11	1.59211	PLVAP	0.722247	0.503166	BTBD7	1.5118e-09	1.59425	TOPORS-AS1	0.000212836	0.79013	IL11	9.10878e-14	3.49835	SPOCK3	1.09104e-07	4.56948	CCNDBP1	0.000388657	0.856919	SPEG	0.0338441	1.82231	GNS	0.00124212	0.4608	UFC1	0.0425183	0.336697	DTNA	0.272743	1.58922	VSIG4	0.000259832	3.04389	FTH1P20	0.157605	1.45887	ENY2	1.11386e-05	0.316873
941	GPR107	0.00252856	0.773486	NCAPD2	2.10445e-05	2.12151	NBR1	1.2281e-11	1.04024	EPHA1-AS1	0.723402	1.81348	AP1AR	1.55776e-09	2.29868	THOC7	0.000214702	0.353939	SNHG25	9.6078e-14	1.45305	NCAM1	1.10945e-07	1.40755	STEAP2	0.000392144	1.8425	CCPG1	0.0341503	1.0957	CLEC2B	0.00125347	0.277354	FOXF1	0.0425223	0.920103	GBP4	0.273219	1.40968	MAGI2-AS3	0.000264315	1.01527	THBD	0.158016	0.567618	CHMP2A	1.11783e-05	0.435139
942	COX7A2L	0.0025395	0.240626	RSF1	2.16209e-05	0.701891	STAT2	1.23153e-11	1.64452	ZC2HC1A	0.72354	0.183182	AGO2	1.68467e-09	1.68726	SERPINB6	0.000216031	0.448808	PLIN3	9.85529e-14	1.18472	COMT	1.16439e-07	0.756459	TMX3	0.000392724	0.940874	POLR2C	0.034409	0.821238	FUS	0.00125759	0.281702	UBE2E1	0.0433841	0.385273	RAB6B	0.273661	1.72529	AHSA1	0.000264686	0.696786	RPL41P1	0.162226	0.753483	UBA52	1.1368e-05	0.471295
943	COX20	0.00261551	0.335012	RP11-641D5.1	2.16253e-05	0.701481	BOD1L1	1.30194e-11	1.35643	CASZ1	0.724438	1.51391	TGFB3	1.72823e-09	1.63206	TAX1BP1	0.000222947	0.310489	MGAT1	1.14133e-13	1.03812	RBM25	1.20451e-07	0.43258	ACTR2	0.000396855	0.518938	ANKRD10	0.0344836	0.561015	DNM1	0.00128142	1.67312	C1orf131	0.0434714	1.1309	FDFT1	0.274257	0.372895	ABHD14A	0.000271438	1.46046	TP53INP2	0.162877	1.38025	THOC7	1.14675e-05	0.705328
944	EML4	0.00262933	0.70267	SMARCE1	2.17932e-05	0.450584	TBL1XR1	1.32149e-11	1.14602	ARHGEF15	0.725182	1.74665	USP47	1.86971e-09	1.30739	TMEM255A	0.000223029	1.28889	YIPF5	1.14569e-13	1.10958	B4GALT3	1.21522e-07	1.42696	RABGAP1L	0.000399605	1.49543	MINOS1	0.0349304	0.415753	ERGIC1	0.0012816	0.627097	C6orf52	0.0436859	3.276	SNTB1	0.274844	1.36077	HIST1H1C	0.00027415	1.66023	TFPI	0.163487	0.253068	SEC31A	1.15309e-05	0.548547
945	PTX3	0.00263134	0.528623	MECOM	2.29181e-05	2.97675	OCIAD1	1.44185e-11	0.405275	FENDRR	0.725747	0.540692	EAF1	1.89603e-09	2.34863	SVIP	0.000224739	0.734488	SGCB	1.27737e-13	0.868561	TRAP1	1.22284e-07	1.69541	OTUD1	0.000404896	1.64598	KIAA1671	0.0352434	2.43483	C6orf62	0.00130338	0.532299	COA1	0.0437891	0.657707	FAM107A	0.275157	1.28803	LLPH	0.000275347	0.931772	NUP98	0.163548	0.878712	ULK2	1.18011e-05	2.18897
946	KIAA0232	0.00270253	0.592537	SNRNP25	2.32927e-05	1.05835	SEC62	1.52221e-11	0.249837	PGM5P4-AS1	0.725906	0.502393	SNTB2	2.08231e-09	1.34978	MTCO1P12	0.000226614	0.388635	RAB2A	1.28585e-13	0.677761	PSMD13	1.24218e-07	0.841962	PDCD6IP	0.000416788	0.746294	PVRL2	0.0354802	25.7521	CALCOCO2	0.00131399	0.507737	VTN	0.0439724	2.02807	GIMAP6	0.275444	2.00901	NMRAL1	0.000277141	1.84537	GATAD2A	0.164473	0.895363	PPP4R2	1.26515e-05	1.18698
947	C1QTNF4	0.00276491	1.62088	TXNL1	2.39848e-05	0.359036	PGD	1.55969e-11	1.00625	FAM175A	0.72598	0.289765	SYNM	2.36548e-09	2.75589	NSA2	0.000230767	0.212575	RPL5	1.33732e-13	0.201076	RBBP6	1.30834e-07	0.428852	DPYD	0.000417567	1.20382	RABL5	0.0354802	25.8105	CBLB	0.0013222	0.73269	ACAA2	0.0444751	0.478535	CTSD	0.276356	0.260796	FH	0.000278595	1.22056	SLC12A8	0.164566	2.97199	PKP2	1.26856e-05	2.68486
948	MRC2	0.00276669	0.342816	PHF5A	2.41864e-05	0.625015	FTLP3	1.60803e-11	0.492926	MYZAP	0.726767	1.20103	ANO6	2.36841e-09	0.983851	CCNDBP1	0.000233404	0.64054	TIMMDC1	1.36908e-13	1.09378	IER3IP1	1.3564e-07	0.564455	APOL1	0.00042063	1.13342	FAM96B	0.03555	0.469222	WAC	0.00132633	0.4232	RPL13AP25	0.0451234	0.329837	C19orf60	0.277831	0.505672	RAB18	0.000290144	0.577858	RPARP-AS1	0.167394	3.13146	BAIAP2	1.28809e-05	2.08272
949	RARS	0.00279109	0.632205	FOXF2	2.42789e-05	2.49554	ANKRD17	1.70227e-11	1.10228	RP11-367J11.3	0.727301	1.17183	SMG1P2	2.52888e-09	2.89681	PDCD5	0.000241825	0.136005	COX19	1.37237e-13	2.05893	ADAM10	1.37557e-07	1.09653	AHSA2	0.000422915	1.24161	DGCR6	0.035781	6.40411	MIR99AHG	0.00136303	0.667935	ISCA2	0.0454417	0.878759	NAB1	0.278439	0.671821	SRGN	0.00029334	0.53688	STRAP	0.173026	0.315963	SMAD4	1.2931e-05	1.18258
950	PSMB6	0.0027961	0.201112	SH3BGRL	2.46563e-05	0.222915	ESYT2	1.81918e-11	0.928507	ADRB1	0.727719	3.09297	STRAP	2.68794e-09	0.62163	MTUS1	0.000244088	0.513364	UTP4	1.38915e-13	1.63483	PLXNB2	1.38787e-07	1.53911	FAM13A	0.000425081	1.20232	SCNM1	0.0359801	0.949331	MIR4458HG	0.00141653	0.525541	NASP	0.0454573	0.36114	CCDC85B	0.279382	0.884994	CFL1	0.000297392	0.275697	PTPRC	0.173175	1.22258	RPS6KA2	1.31048e-05	2.05571
[truncated: 1,049 more rows]
