# Supplementary material for: Elucidating the developmental dynamics of mouse stromal cells at single-cell level
Source: Life Med. 2022 Sep 5;1(1):45–8. doi: 10.1093/lifemedi/lnac037 (PMC11749665; doi:10.1093/lifemedi/lnac037)
Supplement: lnac037_suppl_Supplementary_Table_S4 [file lnac037_suppl_Supplementary_Table_S4.xlsx]

## Sheet: Sheet1
	Mouse|Fibroblast_Nrep high	Human|Smooth muscle cell_CRIP2 high	Mouse|Smooth muscle cell_Acta2 high	Human|Smooth muscle cell_TAGLN high	Mouse|Smooth muscle cell/pericyte cell	Mouse|Myofibroblast	Human|Fibroblast_CXCL8 high	Human|Fibroblast_GEM high	Mouse|Chondrocyte_Cnmd high	Human|Fibroblast_MGP high	Human|Fibroblast_IGFBP7 high	Mouse|Fibroblast_Gsn high	Human|Fibroblast_MFAP5 high	Mouse|Fibroblast_Dcn high	Mouse|Fibroblast_Fbln1 high	Mouse|Fibroblast_Mmp14 high	Human|Fibroblast_HSPA1A high	Mouse|Fibroblast_Col6a2 high	Mouse|Fibroblast_Col1a2 high	Mouse|Fibroblast_Postn high	Mouse|Mesothelial cell	Human|Mesothelial cell_ADIRF high	Human|Mesothelial cell	Human|Fibroblast_COL1A1 high	Mouse|Mesenchymal cell_Dlk1 high	Mouse|Chondrocyte_Wwp2 high	Human|Fibroblast_FABP1 high	Human|Mesenchymal cell	Mouse|Proliferating mesenchymal cell	Human|Fibroblast_IL6 high	Human|Fibroblast_PEBP1 high	Mouse|Fibroblast_Ldhb high	Human|Fibroblast_DLK1 high	Mouse|Fibroblast_Tagln2 high
Mouse|Fibroblast_Nrep high	0.99262	0.742327	0.724714	0.745351	0.842851	0.640193	0.506998	0.548114	0.566735	0.630649	0.695112	0.82733	0.784826	0.742355	0.798691	0.770996	0.59786	0.709281	0.674515	0.818323	0.414122	0.332494	0.414895	0.36778	0.348143	0.225519	0.330833	0.332797	0.200093	0.33269	0.248522	0.574236	0.494048	0.512652
Human|Smooth muscle cell_CRIP2 high	0.742327	0.998244	0.740301	0.828004	0.866935	0.446544	0.18221	0.484193	0.333163	0.478525	0.520534	0.720657	0.592752	0.439555	0.631228	0.424216	0.465289	0.311578	0.451886	0.599513	0.339887	0.305229	0.500459	0.447634	0.360189	0.378078	0.501679	0.428654	0.443815	0.728986	0.682092	0.716555	0.369674	0.512503
Mouse|Smooth muscle cell_Acta2 high	0.724714	0.740301	0.989111	0.951465	0.847376	0.662275	0.308392	0.720212	0.25265	0.447141	0.289123	0.308671	0.249332	0.23763	0.328238	0.519778	0.297766	0.368527	0.340241	0.372585	0.486995	0.594156	0.550461	0.426618	0.60194	0.385594	0.667253	0.614212	0.502015	0.317442	0.737008	0.754152	0.591565	0.577987
Human|Smooth muscle cell_TAGLN high	0.745351	0.828004	0.951465	0.98211	0.972099	0.744706	0.499284	0.8279	0.506828	0.632182	0.495572	0.390885	0.194976	0.245985	0.330107	0.520296	0.503755	0.383866	0.2582	0.290949	0.325503	0.701743	0.476791	0.238862	0.416244	0.37117	0.628726	0.539358	0.453845	0.404159	0.877007	0.672674	0.514589	0.545585
Mouse|Smooth muscle cell/Pericyte	0.842851	0.866935	0.847376	0.972099	0.980931	0.748346	0.598646	0.7835	0.615322	0.711329	0.721756	0.814427	0.540235	0.72362	0.759899	0.733673	0.67566	0.719902	0.626603	0.729351	0.406359	0.774133	0.646364	0.117862	0.28972	0.20598	0.346293	0.248687	0.182459	0.385214	0.707031	0.634511	0.424668	0.508208
Mouse|Myofibroblast	0.640193	0.446544	0.662275	0.744706	0.748346	0.975643	0.786055	0.903799	0.822662	0.737544	0.789321	0.694578	0.623294	0.762938	0.76045	0.81997	0.897843	0.861514	0.635721	0.602697	0.270911	0.628118	0.480542	0.105934	0.278555	0.222447	0.234727	0.268138	0.218195	0.404926	0.458557	0.477471	0.500875	0.221932
Human|Fibroblast_CXCL8 high	0.506998	0.18221	0.308392	0.499284	0.598646	0.786055	0.990811	0.92138	0.916631	0.727137	0.736738	0.746043	0.594661	0.762684	0.659808	0.6924	0.787742	0.8091	0.615107	0.610611	0.321181	0.718699	0.580925	0.183408	0.240152	0.326646	0.261566	0.200538	0.274593	0.791744	0.415402	0.219106	0.367243	0.369171
Human|Fibroblast_GEM high	0.548114	0.484193	0.720212	0.8279	0.7835	0.903799	0.92138	0.998553	0.946396	0.500834	0.624405	0.297562	0.325612	0.46587	0.41437	0.616111	0.74148	0.747935	0.411811	0.242583	0.183591	0.545213	0.488114	0.131287	0.313731	0.399566	0.347288	0.409375	0.407042	0.726156	0.490265	0.233076	0.347045	0.277818
Mouse|Chondrocyte_Cnmd high	0.566735	0.333163	0.25265	0.506828	0.615322	0.822662	0.916631	0.946396	0.999919	0.607337	0.81617	0.665023	0.638193	0.785939	0.722417	0.690805	0.885042	0.816477	0.838959	0.642595	0.271332	0.521311	0.529864	0.194981	0.246446	0.486183	0.145779	0.153184	0.13378	0.663163	0.323859	0.230581	0.771486	0.276826
Human|Fibroblast_MGP high	0.630649	0.478525	0.447141	0.632182	0.711329	0.737544	0.727137	0.500834	0.607337	0.908165	0.798624	0.824886	0.685509	0.808721	0.783256	0.823973	0.789576	0.728795	0.636866	0.680807	0.423561	0.767795	0.560187	0.220026	0.340876	0.258859	0.341654	0.293404	0.225938	0.364524	0.592091	0.500543	0.333996	0.440556
Human|Fibroblast_IGFBP7 high	0.695112	0.520534	0.289123	0.495572	0.721756	0.789321	0.736738	0.624405	0.81617	0.798624	0.980196	0.911442	0.898348	0.946705	0.922298	0.902063	0.90593	0.887544	0.83072	0.801608	0.331975	0.552477	0.691123	0.146569	0.194182	0.167604	0.103293	0.0792784	0.0812591	0.395985	0.268364	0.351134	0.252837	0.266406
Mouse|Fibroblast_Gsn high	0.82733	0.720657	0.308671	0.390885	0.814427	0.694578	0.746043	0.297562	0.665023	0.824886	0.911442	0.983584	0.944179	0.923282	0.937068	0.842887	0.821849	0.846988	0.801225	0.913046	0.40066	0.504592	0.711076	0.255617	0.209871	0.149163	0.122473	0.0778154	0.087845	0.520238	0.203219	0.529528	0.36519	0.394793
Human|Fibroblast_MFAP5 high	0.784826	0.592752	0.249332	0.194976	0.540235	0.623294	0.594661	0.325612	0.638193	0.685509	0.898348	0.944179	0.989393	0.952517	0.94462	0.87723	0.800171	0.849982	0.865441	0.904728	0.458052	0.357978	0.826864	0.4024	0.287541	0.197544	0.101085	0.102141	0.102753	0.40876	0.0553641	0.454608	0.237457	0.275564
Mouse|Fibroblast_Dcn high	0.742355	0.439555	0.23763	0.245985	0.72362	0.762938	0.762684	0.46587	0.785939	0.808721	0.946705	0.923282	0.952517	0.990986	0.96368	0.924295	0.912418	0.954716	0.894047	0.875565	0.367799	0.400178	0.606316	0.230905	0.223701	0.146764	0.0918958	0.0703547	0.0461576	0.419612	0.168423	0.379854	0.507596	0.301737
Mouse|Fibroblast_Fbln1 high	0.798691	0.631228	0.328238	0.330107	0.759899	0.76045	0.659808	0.41437	0.722417	0.783256	0.922298	0.937068	0.94462	0.96368	0.996814	0.914921	0.914832	0.930471	0.83913	0.87169	0.441461	0.359004	0.660686	0.21454	0.241403	0.141475	0.109541	0.0800637	0.0469168	0.478247	0.193561	0.453374	0.589151	0.354108
Mouse|Fibroblast_Mmp14 high	0.770996	0.424216	0.519778	0.520296	0.733673	0.81997	0.6924	0.616111	0.690805	0.823973	0.902063	0.842887	0.87723	0.924295	0.914921	0.990079	0.86141	0.928264	0.80122	0.784212	0.423747	0.356719	0.527415	0.23204	0.322466	0.165051	0.20954	0.20007	0.109108	0.166109	0.286483	0.436385	0.42587	0.335625
Human|Fibroblast_HSPA1A high	0.59786	0.465289	0.297766	0.503755	0.67566	0.897843	0.787742	0.74148	0.885042	0.789576	0.90593	0.821849	0.800171	0.912418	0.914832	0.86141	0.994776	0.940432	0.773633	0.711821	0.308458	0.623543	0.53424	0.0742423	0.194694	0.159	0.142453	0.151953	0.085229	0.522287	0.396578	0.362043	0.470759	0.31239
Mouse|Fibroblast_Col6a2 high	0.709281	0.311578	0.368527	0.383866	0.719902	0.861514	0.8091	0.747935	0.816477	0.728795	0.887544	0.846988	0.849982	0.954716	0.930471	0.928264	0.940432	0.998759	0.815397	0.791573	0.346705	0.481892	0.522544	0.186313	0.254285	0.156952	0.135105	0.126763	0.0586011	0.404582	0.223341	0.333397	0.748315	0.317175
Mouse|Fibroblast_Col1a2 high	0.674515	0.451886	0.340241	0.2582	0.626603	0.635721	0.615107	0.411811	0.838959	0.636866	0.83072	0.801225	0.865441	0.894047	0.83913	0.80122	0.773633	0.815397	0.950235	0.835553	0.438807	0.236086	0.397039	0.552069	0.370172	0.283853	0.17741	0.207788	0.127116	0.289448	0.160651	0.433346	0.726108	0.406023
Mouse|Fibroblast_Postn high	0.818323	0.599513	0.372585	0.290949	0.729351	0.602697	0.610611	0.242583	0.642595	0.680807	0.801608	0.913046	0.904728	0.875565	0.87169	0.784212	0.711821	0.791573	0.835553	0.935549	0.453173	0.282806	0.48167	0.537731	0.322369	0.221128	0.199268	0.200246	0.134768	0.432208	0.120118	0.537178	0.553643	0.559217
Mouse|Mesothelial cell	0.414122	0.339887	0.486995	0.325503	0.406359	0.270911	0.321181	0.183591	0.271332	0.423561	0.331975	0.40066	0.458052	0.367799	0.441461	0.423747	0.308458	0.346705	0.438807	0.453173	0.984663	0.821385	0.858441	0.657896	0.668436	0.607898	0.582712	0.549667	0.605406	0.55051	0.642035	0.622476	0.633756	0.74873
Human|Mesothelial cell_ADIRF high	0.332494	0.305229	0.594156	0.701743	0.774133	0.628118	0.718699	0.545213	0.521311	0.767795	0.552477	0.504592	0.357978	0.400178	0.359004	0.356719	0.623543	0.481892	0.236086	0.282806	0.821385	0.997447	0.937053	0.197902	0.419845	0.551405	0.535479	0.425745	0.579944	0.587244	0.859321	0.565804	0.434292	0.541369
Human|Mesothelial cell	0.414895	0.500459	0.550461	0.476791	0.646364	0.480542	0.580925	0.488114	0.529864	0.560187	0.691123	0.711076	0.826864	0.606316	0.660686	0.527415	0.53424	0.522544	0.397039	0.48167	0.858441	0.937053	0.996714	0.245754	0.406828	0.508221	0.370013	0.28508	0.469883	0.528403	0.573239	0.526163	0.225972	0.412949
Human|Fibroblast_COL1A1 high	0.36778	0.447634	0.426618	0.238862	0.117862	0.105934	0.183408	0.131287	0.194981	0.220026	0.146569	0.255617	0.4024	0.230905	0.21454	0.23204	0.0742423	0.186313	0.552069	0.537731	0.657896	0.197902	0.245754	0.985157	0.830573	0.812314	0.739619	0.798894	0.773075	0.395297	0.376443	0.494775	0.771104	0.659015
Mouse|Mesenchymal cell_Dlk1 high	0.348143	0.360189	0.60194	0.416244	0.28972	0.278555	0.240152	0.313731	0.246446	0.340876	0.194182	0.209871	0.287541	0.223701	0.241403	0.322466	0.194694	0.254285	0.370172	0.322369	0.668436	0.419845	0.406828	0.830573	0.790558	0.683917	0.740235	0.78774	0.74344	0.37326	0.566743	0.526477	0.617702	0.624676
Mouse|Chondrocyte_Wwp2 high	0.225519	0.378078	0.385594	0.37117	0.20598	0.222447	0.326646	0.399566	0.486183	0.258859	0.167604	0.149163	0.197544	0.146764	0.141475	0.165051	0.159	0.156952	0.283853	0.221128	0.607898	0.551405	0.508221	0.812314	0.683917	0.965252	0.77321	0.790342	0.83254	0.580242	0.647175	0.378056	0.496643	0.597298
Human|Fibroblast_FABP1 high	0.330833	0.501679	0.667253	0.628726	0.346293	0.234727	0.261566	0.347288	0.145779	0.341654	0.103293	0.122473	0.101085	0.0918958	0.109541	0.20954	0.142453	0.135105	0.17741	0.199268	0.582712	0.535479	0.370013	0.739619	0.740235	0.77321	0.975337	0.894627	0.898108	0.467237	0.802309	0.619243	0.539943	0.684994
Human|Mesenchymal cell	0.332797	0.428654	0.614212	0.539358	0.248687	0.268138	0.200538	0.409375	0.153184	0.293404	0.0792784	0.0778154	0.102141	0.0703547	0.0800637	0.20007	0.151953	0.126763	0.207788	0.200246	0.549667	0.425745	0.28508	0.798894	0.78774	0.790342	0.894627	0.966935	0.911156	0.359881	0.646019	0.571821	0.595502	0.65482
Mouse|Proliferating mesenchymal cell	0.200093	0.443815	0.502015	0.453845	0.182459	0.218195	0.274593	0.407042	0.13378	0.225938	0.0812591	0.087845	0.102753	0.0461576	0.0469168	0.109108	0.085229	0.0586011	0.127116	0.134768	0.605406	0.579944	0.469883	0.773075	0.74344	0.83254	0.898108	0.911156	0.961966	0.641734	0.770078	0.505438	0.333088	0.610482
Human|Fibroblast_IL6 high	0.33269	0.728986	0.317442	0.404159	0.385214	0.404926	0.791744	0.726156	0.663163	0.364524	0.395985	0.520238	0.40876	0.419612	0.478247	0.166109	0.522287	0.404582	0.289448	0.432208	0.55051	0.587244	0.528403	0.395297	0.37326	0.580242	0.467237	0.359881	0.641734	0.999146	0.735236	0.716359	0.647567	0.639091
Human|Fibroblast_PEBP1 high	0.248522	0.682092	0.737008	0.877007	0.707031	0.458557	0.415402	0.490265	0.323859	0.592091	0.268364	0.203219	0.0553641	0.168423	0.193561	0.286483	0.396578	0.223341	0.160651	0.120118	0.642035	0.859321	0.573239	0.376443	0.566743	0.647175	0.802309	0.646019	0.770078	0.735236	0.998826	0.796042	0.614331	0.713354
Mouse|Fibroblast_Ldhb high	0.574236	0.716555	0.754152	0.672674	0.634511	0.477471	0.219106	0.233076	0.230581	0.500543	0.351134	0.529528	0.454608	0.379854	0.453374	0.436385	0.362043	0.333397	0.433346	0.537178	0.622476	0.565804	0.526163	0.494775	0.526477	0.378056	0.619243	0.571821	0.505438	0.716359	0.796042	0.990151	0.473017	0.604533
Human|Fibroblast_DLK1 high	0.494048	0.369674	0.591565	0.514589	0.424668	0.500875	0.367243	0.347045	0.771486	0.333996	0.252837	0.36519	0.237457	0.507596	0.589151	0.42587	0.470759	0.748315	0.726108	0.553643	0.633756	0.434292	0.225972	0.771104	0.617702	0.496643	0.539943	0.595502	0.333088	0.647567	0.614331	0.473017	0.999929	0.67907
Mouse|Fibroblast_Tagln2 high	0.512652	0.512503	0.577987	0.545585	0.508208	0.221932	0.369171	0.277818	0.276826	0.440556	0.266406	0.394793	0.275564	0.301737	0.354108	0.335625	0.31239	0.317175	0.406023	0.559217	0.74873	0.541369	0.412949	0.659015	0.624676	0.597298	0.684994	0.65482	0.610482	0.639091	0.713354	0.604533	0.67907	0.969054
